# Supplementary material for: Galectin-7 reprograms skin carcinogenesis by fostering innate immune evasive programs
Source: Cell Death Differ. 2023 Jan 24;30(4):906–21. doi: 10.1038/s41418-022-01108-7 (PMC10070502; doi:10.1038/s41418-022-01108-7)
Supplement: Supplementary file 2 — Dataset 1 [file 41418_2022_1108_MOESM2_ESM.xlsx]

## Sheet: DEGs KO vs. WT
EntrezID	SYMBOL	GENE NAME	baseMean	log2FoldChange	lfcSE	stat	pvalue	Sig	Modulation
94061	Mrpl1	mitochondrial ribosomal protein L1	14.4719	2.94199	1.17658	2.50047	0.0124028	Sig	Up in KO vs WT
14704	Gng3	guanine nucleotide binding protein (G protein), gamma 3	12.8941	2.91394	1.1849	2.45922	0.0139238	Sig	Up in KO vs WT
623534	Nme9	NME/NM23 family member 9	11.3163	2.88247	1.19495	2.41221	0.015856	Sig	Up in KO vs WT
78754	Galnt15	UDP-N-acetyl-alpha-D-galactosamine:polypeptide N-acetylgalactosaminyltransferase 15	9.46576	2.81438	1.20731	2.33112	0.0197469	Sig	Up in KO vs WT
16790	Anpep	alanyl (membrane) aminopeptidase	13.9026	2.80052	1.17799	2.37738	0.0174361	Sig	Up in KO vs WT
21423	Tcf3	transcription factor 3	10.7589	2.77292	1.19567	2.31913	0.0203882	Sig	Up in KO vs WT
13107	Cyp2f2	cytochrome P450, family 2, subfamily f, polypeptide 2	11.5419	2.7715	1.19035	2.3283	0.0198961	Sig	Up in KO vs WT
110542	Amhr2	anti-Mullerian hormone type 2 receptor	11.5419	2.7715	1.19035	2.3283	0.0198961	Sig	Up in KO vs WT
56325	Abcb9	ATP-binding cassette, sub-family B (MDR/TAP), member 9	12.5858	2.768	1.18423	2.33738	0.0194193	Sig	Up in KO vs WT
170736	Parvb	parvin, beta	14.6738	2.7555	1.17481	2.34549	0.0190022	Sig	Up in KO vs WT
70611	Fbxo33	F-box protein 33	8.65913	2.73915	1.2108	2.26227	0.0236807	Sig	Up in KO vs WT
331623	Bend3	BEN domain containing 3	10.7471	2.73334	1.19483	2.28764	0.0221587	Sig	Up in KO vs WT
50791	Magi2	membrane associated guanylate kinase, WW and PDZ domain containing 2	11.0081	2.73285	1.19308	2.29059	0.0219872	Sig	Up in KO vs WT
54710	Hs3st3b1	heparan sulfate (glucosamine) 3-O-sulfotransferase 3B1	11.53	2.73156	1.18979	2.29585	0.0216847	Sig	Up in KO vs WT
99151	Cercam	cerebral endothelial cell adhesion molecule	8.64731	2.69617	1.20946	2.22923	0.0257987	Sig	Up in KO vs WT
15360	Hmgcs2	3-hydroxy-3-methylglutaryl-Coenzyme A synthase 2	8.9083	2.695	1.20743	2.232	0.0256147	Sig	Up in KO vs WT
20677	Sox4	SRY (sex determining region Y)-box 4	11.2572	2.69074	1.19089	2.25943	0.0238566	Sig	Up in KO vs WT
70247	Psmd1	proteasome (prosome, macropain) 26S subunit, non-ATPase, 1	12.5622	2.68527	1.18387	2.26821	0.0233163	Sig	Up in KO vs WT
51960	Kctd18	potassium channel tetramerisation domain containing 18	16.3608	2.67081	1.13224	2.35888	0.0183302	Sig	Up in KO vs WT
76281	Tax1bp3	Tax1 (human T cell leukemia virus type I) binding protein 3	14.2729	2.66145	1.15262	2.30905	0.0209407	Sig	Up in KO vs WT
170826	Ppargc1b	peroxisome proliferative activated receptor, gamma, coactivator 1 beta	9.41846	2.65093	1.20241	2.20468	0.0274765	Sig	Up in KO vs WT
116847	Prelp	proline arginine-rich end leucine-rich repeat	9.67945	2.65069	1.20053	2.20793	0.0272493	Sig	Up in KO vs WT
64075	Smoc1	SPARC related modular calcium binding 1	9.94044	2.65039	1.19871	2.21103	0.0270339	Sig	Up in KO vs WT
242253	Wdr63	WD repeat domain 63	9.94044	2.65039	1.19871	2.21103	0.0270339	Sig	Up in KO vs WT
329738	Aknad1	AKNA domain containing 1	9.94044	2.65039	1.19871	2.21103	0.0270339	Sig	Up in KO vs WT
244867	Arhgap20	Rho GTPase activating protein 20	26.0579	2.64482	1.056	2.50456	0.0122603	Sig	Up in KO vs WT
27403	Abca7	ATP-binding cassette, sub-family A (ABC1), member 7	16.871	2.64369	1.12739	2.34497	0.0190286	Sig	Up in KO vs WT
233878	Sez6l2	seizure related 6 homolog like 2	9.14565	2.60654	1.20342	2.16594	0.030316	Sig	Up in KO vs WT
104383	Rcor2	REST corepressor 2	9.40664	2.60633	1.20159	2.16907	0.0300777	Sig	Up in KO vs WT
14805	Grik1	glutamate receptor, ionotropic, kainate 1	9.92862	2.60569	1.19808	2.17489	0.0296387	Sig	Up in KO vs WT
67593	4930519G04Rik	RIKEN cDNA 4930519G04 gene	9.92862	2.60569	1.19808	2.17489	0.0296387	Sig	Up in KO vs WT
331493	Gm5127	predicted gene 5127	10.1896	2.60522	1.19641	2.17753	0.029441	Sig	Up in KO vs WT
67213	Cmtm6	CKLF-like MARVEL transmembrane domain containing 6	10.4506	2.60463	1.1948	2.17997	0.0292596	Sig	Up in KO vs WT
229949	Ak5	adenylate kinase 5	10.4506	2.60463	1.1948	2.17997	0.0292596	Sig	Up in KO vs WT
20897	Stra6	stimulated by retinoic acid gene 6	10.7116	2.60391	1.19325	2.1822	0.0290951	Sig	Up in KO vs WT
12890	Cplx2	complexin 2	13.3215	2.58978	1.1809	2.19305	0.028304	Sig	Up in KO vs WT
19255	Ptpn2	protein tyrosine phosphatase, non-receptor type 2	20.7622	2.5681	1.11046	2.31265	0.020742	Sig	Up in KO vs WT
65107	Lrp10	low-density lipoprotein receptor-related protein 10	7.56788	2.56393	1.2134	2.11301	0.0346	Sig	Up in KO vs WT
100039957	Gm2518	interferon induced transmembrane protein 2 pseudogene	7.56788	2.56393	1.2134	2.11301	0.0346	Sig	Up in KO vs WT
65255	Asb4	ankyrin repeat and SOCS box-containing 4	7.82887	2.56223	1.21172	2.11454	0.0344694	Sig	Up in KO vs WT
229709	Ahcyl1	S-adenosylhomocysteine hydrolase-like 1	8.08986	2.56125	1.20994	2.11684	0.0342734	Sig	Up in KO vs WT
791364	Hottip	Hoxa distal transcript antisense RNA	8.61184	2.56038	1.20628	2.12254	0.0337925	Sig	Up in KO vs WT
68991	Ssu72	Ssu72 RNA polymerase II CTD phosphatase homolog (yeast)	9.39481	2.55973	1.20094	2.13144	0.0330527	Sig	Up in KO vs WT
639658	Gm13807	predicted gene 13807	10.1778	2.55836	1.19603	2.13904	0.0324321	Sig	Up in KO vs WT
21871	Atp6v0a2	ATPase, H+ transporting, lysosomal V0 subunit A2	16.3135	2.55521	1.12815	2.26495	0.0235155	Sig	Up in KO vs WT
230806	Aim1l	absent in melanoma 1-like	14.3536	2.53258	1.17797	2.14995	0.0315591	Sig	Up in KO vs WT
101202	Hepacam2	HEPACAM family member 2	6.77308	2.52244	1.21634	2.0738	0.0380978	Sig	Up in KO vs WT
332934	Zmynd12	zinc finger, MYND domain containing 12	7.29506	2.51506	1.21404	2.07165	0.0382984	Sig	Up in KO vs WT
243846	Ccdc9	coiled-coil domain containing 9	9.122	2.51128	1.20211	2.08906	0.0367024	Sig	Up in KO vs WT
257892	Olfr324	olfactory receptor 324	9.122	2.51128	1.20211	2.08906	0.0367024	Sig	Up in KO vs WT
16373	Irx3	Iroquois related homeobox 3	9.38299	2.51097	1.20046	2.09167	0.0364677	Sig	Up in KO vs WT
56318	Acpp	acid phosphatase, prostate	9.38299	2.51097	1.20046	2.09167	0.0364677	Sig	Up in KO vs WT
14828	Hspa5	heat shock protein 5	9.90497	2.50998	1.19731	2.09636	0.0360507	Sig	Up in KO vs WT
104394	E2f4	E2F transcription factor 4	13.0369	2.49291	1.18288	2.10749	0.0350751	Sig	Up in KO vs WT
76646	Wdr38	WD repeat domain 38	16.2899	2.49054	1.12705	2.20978	0.0271203	Sig	Up in KO vs WT
27045	Nit1	nitrilase 1	13.8198	2.48635	1.1803	2.10654	0.0351576	Sig	Up in KO vs WT
17344	Pias2	protein inhibitor of activated STAT 2	6.76125	2.46648	1.21582	2.02865	0.042494	Sig	Up in KO vs WT
12972	Cryz	crystallin, zeta	8.06621	2.46093	1.20833	2.03664	0.0416863	Sig	Up in KO vs WT
215512	Fam117a	family with sequence similarity 117, member A	8.58819	2.46073	1.20497	2.04215	0.0411362	Sig	Up in KO vs WT
56745	C1qtnf1	C1q and tumor necrosis factor related protein 1	9.11017	2.46027	1.20171	2.04731	0.040628	Sig	Up in KO vs WT
215090	Maneal	mannosidase, endo-alpha-like	9.11017	2.46027	1.20171	2.04731	0.040628	Sig	Up in KO vs WT
56389	Stx5a	syntaxin 5A	9.89315	2.45862	1.19717	2.05368	0.0400064	Sig	Up in KO vs WT
21983	Tpbg	trophoblast glycoprotein	10.1541	2.45778	1.19576	2.05541	0.0398398	Sig	Up in KO vs WT
271209	Rp1l1	retinitis pigmentosa 1 homolog like 1	10.6761	2.45565	1.19311	2.0582	0.0395712	Sig	Up in KO vs WT
56637	Gsk3b	glycogen synthase kinase 3 beta	20.5751	2.45111	1.07768	2.27443	0.0229402	Sig	Up in KO vs WT
54338	Slc23a2	solute carrier family 23 (nucleobase transporters), member 2	12.5031	2.44424	1.18538	2.06199	0.0392084	Sig	Up in KO vs WT
106039	Gga1	golgi associated, gamma adaptin ear containing, ARF binding protein 1	12.5031	2.44424	1.18538	2.06199	0.0392084	Sig	Up in KO vs WT
56812	Dnajb2	DnaJ heat shock protein family (Hsp40) member B2	12.7641	2.44221	1.18445	2.06189	0.0392184	Sig	Up in KO vs WT
75302	Asxl2	additional sex combs like 2 (Drosophila)	13.025	2.4401	1.18357	2.06165	0.0392413	Sig	Up in KO vs WT
17858	Mx2	MX dynamin-like GTPase 2	5.70547	2.43626	1.21463	2.00577	0.0448806	Sig	Up in KO vs WT
216021	Stox1	storkhead box 1	5.70547	2.43626	1.21463	2.00577	0.0448806	Sig	Up in KO vs WT
12445	Ccnd3	cyclin D3	14.9613	2.42444	1.1337	2.13851	0.0324752	Sig	Up in KO vs WT
70292	Afap1	actin filament associated protein 1	12.3514	2.42007	1.15606	2.09337	0.0363159	Sig	Up in KO vs WT
64050	Yeats4	YEATS domain containing 4	6.48844	2.41253	1.21622	1.98363	0.047297	Sig	Up in KO vs WT
102631757	LOC102631757	uncharacterized LOC102631757	6.74943	2.40998	1.21524	1.98314	0.047352	Sig	Up in KO vs WT
75736	Bcl2l12	BCL2-like 12 (proline rich)	7.7934	2.40752	1.20938	1.99071	0.0465132	Sig	Up in KO vs WT
76681	Trim12a	tripartite motif-containing 12A	7.7934	2.40752	1.20938	1.99071	0.0465132	Sig	Up in KO vs WT
320635	Cyb5r2	cytochrome b5 reductase 2	7.7934	2.40752	1.20938	1.99071	0.0465132	Sig	Up in KO vs WT
76627	Prr30	proline rich 30	8.05439	2.4075	1.20777	1.99335	0.0462234	Sig	Up in KO vs WT
107305	Vps37c	vacuolar protein sorting 37C	8.05439	2.4075	1.20777	1.99335	0.0462234	Sig	Up in KO vs WT
23825	Banf1	barrier to autointegration factor 1	8.83736	2.40709	1.203	2.0009	0.0454036	Sig	Up in KO vs WT
71146	Golga7b	golgi autoantigen, golgin subfamily a, 7B	9.62033	2.40551	1.19858	2.00696	0.0447543	Sig	Up in KO vs WT
50780	Rgs3	regulator of G-protein signaling 3	9.88132	2.40467	1.19721	2.00857	0.0445831	Sig	Up in KO vs WT
14764	Ptgdr2	prostaglandin D2 receptor 2	11.4473	2.3967	1.18999	2.01405	0.0440045	Sig	Up in KO vs WT
232906	Arhgap35	Rho GTPase activating protein 35	23.9443	2.38861	1.06497	2.24289	0.0249038	Sig	Up in KO vs WT
497652	Acd	adrenocortical dysplasia	15.9934	2.38492	1.12779	2.11468	0.0344574	Sig	Up in KO vs WT
268860	Abat	4-aminobutyrate aminotransferase	12.5887	2.35186	1.1501	2.04491	0.0408633	Sig	Up in KO vs WT
208146	Yeats2	YEATS domain containing 2	12.3277	2.35107	1.15264	2.03973	0.0413774	Sig	Up in KO vs WT
67731	Fbxo32	F-box protein 32	9.8695	2.34792	1.19741	1.96083	0.0498986	Sig	Up in KO vs WT
102657	Cd276	CD276 antigen	9.8695	2.34792	1.19741	1.96083	0.0498986	Sig	Up in KO vs WT
18209	Ntn3	netrin 3	10.1305	2.3468	1.19616	1.96195	0.0497687	Sig	Up in KO vs WT
244238	Mrgpre	MAS-related GPR, member E	10.3915	2.34553	1.19496	1.96285	0.0496631	Sig	Up in KO vs WT
217026	Heatr6	HEAT repeat containing 6	17.6569	2.34446	1.09198	2.14698	0.0317948	Sig	Up in KO vs WT
12504	Cd4	CD4 antigen	10.6525	2.34413	1.19381	1.96357	0.0495795	Sig	Up in KO vs WT
68188	Sympk	symplekin	13.3599	2.31503	1.14262	2.02608	0.0427568	Sig	Up in KO vs WT
11766	Ap1g2	adaptor protein complex AP-1, gamma 2 subunit	14.9258	2.31157	1.13293	2.04035	0.0413153	Sig	Up in KO vs WT
11595	Acan	aggrecan	17.0137	2.30102	1.12436	2.04652	0.040705	Sig	Up in KO vs WT
16590	Kit	kit oncogene	17.5357	2.29769	1.12278	2.04644	0.0407131	Sig	Up in KO vs WT
74192	Arpc5l	actin related protein 2/3 complex, subunit 5-like	26.8772	2.29082	1.02768	2.22911	0.0258068	Sig	Up in KO vs WT
213402	Armc2	armadillo repeat containing 2	11.7821	2.27427	1.15511	1.96888	0.0489666	Sig	Up in KO vs WT
231201	AF366264	cDNA sequence AF366264	28.128	2.2715	1.00682	2.25612	0.0240633	Sig	Up in KO vs WT
101437	Dhx32	DEAH (Asp-Glu-Ala-His) box polypeptide 32	15.958	2.26565	1.12856	2.00757	0.0446893	Sig	Up in KO vs WT
18642	Pfkm	phosphofructokinase, muscle	15.7945	2.25515	1.10344	2.04374	0.0409791	Sig	Up in KO vs WT
675921	Tnk2os	tyrosine kinase, non-receptor 2, opposite strand	18.0459	2.25215	1.12224	2.00682	0.0447685	Sig	Up in KO vs WT
241303	Fam78a	family with sequence similarity 78, member A	25.8096	2.24478	1.02979	2.17984	0.0292691	Sig	Up in KO vs WT
67579	Cpeb4	cytoplasmic polyadenylation element binding protein 4	18.0341	2.20855	1.12326	1.9662	0.0492755	Sig	Up in KO vs WT
73181	Nfatc4	nuclear factor of activated T cells, cytoplasmic, calcineurin dependent 4	17.0758	2.19821	1.08995	2.01681	0.0437156	Sig	Up in KO vs WT
71132	Cabyr	calcium-binding tyrosine-(Y)-phosphorylation regulated (fibrousheathin 2)	17.8587	2.19763	1.0853	2.0249	0.0428773	Sig	Up in KO vs WT
67382	Brd3	bromodomain containing 3	44.0868	2.19176	0.942741	2.32488	0.0200783	Sig	Up in KO vs WT
50817	Capn15	calpain 15	20.2077	2.19063	1.07575	2.03637	0.0417134	Sig	Up in KO vs WT
13844	Ephb2	Eph receptor B2	31.6991	2.16781	0.973482	2.22686	0.0259567	Sig	Up in KO vs WT
100503790	Gm19897	predicted gene, 19897	27.6011	2.15857	1.02774	2.10032	0.0357011	Sig	Up in KO vs WT
100042480	Nhsl2	NHS-like 2	22.5448	2.14436	1.07138	2.00151	0.0453378	Sig	Up in KO vs WT
18032	Nfix	nuclear factor I/X	27.0673	2.13307	1.02876	2.07343	0.038132	Sig	Up in KO vs WT
12373	Casq2	calsequestrin 2	18.0961	2.12994	1.08356	1.96568	0.0493358	Sig	Up in KO vs WT
408022	Primpol	primase and polymerase (DNA-directed)	34.5622	2.10245	1.0688	1.9671	0.0491714	Sig	Up in KO vs WT
68859	Smim1	small integral membrane protein 1	31.4923	2.08139	1.02872	2.02327	0.043045	Sig	Up in KO vs WT
74577	Glb1l	galactosidase, beta 1-like	39.6292	2.05888	0.92662	2.22192	0.0262885	Sig	Up in KO vs WT
20411	Sorbs1	sorbin and SH3 domain containing 1	22.6688	2.04584	1.01826	2.00914	0.0445219	Sig	Up in KO vs WT
21877	Tk1	thymidine kinase 1	25.2669	2.02181	1.00497	2.01182	0.0442389	Sig	Up in KO vs WT
241576	Ldlrad3	low density lipoprotein receptor class A domain containing 3	28.5346	1.98034	0.968067	2.04566	0.0407894	Sig	Up in KO vs WT
13433	Dnmt1	DNA methyltransferase (cytosine-5) 1	26.622	1.96863	0.982315	2.00407	0.0450622	Sig	Up in KO vs WT
22390	Wee1	WEE 1 homolog 1 (S. pombe)	114.414	1.79767	0.785265	2.28925	0.0220649	Sig	Up in KO vs WT
12914	Crebbp	CREB binding protein	43.7281	1.75506	0.890387	1.97112	0.0487097	Sig	Up in KO vs WT
20602	Ncor2	nuclear receptor co-repressor 2	64.7125	1.65857	0.805179	2.05988	0.0394099	Sig	Up in KO vs WT
242408	Fam221b	family with sequence similarity 221, member B	243.927	1.57188	0.780051	2.0151	0.0438946	Sig	Up in KO vs WT
67684	Luc7l3	LUC7-like 3 (S. cerevisiae)	123.15	1.4844	0.713435	2.08064	0.0374668	Sig	Up in KO vs WT
26404	Map3k12	mitogen-activated protein kinase kinase kinase 12	552.127	-1.32153	0.617377	-2.14056	0.0323099	Sig	Down in KO vs WT
20817	Srpk2	serine/arginine-rich protein specific kinase 2	163.007	-1.39245	0.676091	-2.05956	0.0394402	Sig	Down in KO vs WT
230594	Zcchc11	zinc finger, CCHC domain containing 11	64.2624	-1.58301	0.785364	-2.01564	0.0438378	Sig	Down in KO vs WT
13996	Etohd2	ethanol decreased 2	285.557	-1.71953	0.692196	-2.48417	0.0129855	Sig	Down in KO vs WT
192786	Rapgef6	Rap guanine nucleotide exchange factor (GEF) 6	51.9664	-1.73322	0.853139	-2.03158	0.0421958	Sig	Down in KO vs WT
229675	Rsbn1	rosbin, round spermatid basic protein 1	34.6137	-1.80437	0.901614	-2.00127	0.0453632	Sig	Down in KO vs WT
218850	Fam208a	family with sequence similarity 208, member A	40.0026	-1.88771	0.887717	-2.12648	0.0334632	Sig	Down in KO vs WT
22201	Uba1	ubiquitin-like modifier activating enzyme 1	21.7393	-2.00112	1.00524	-1.9907	0.0465139	Sig	Down in KO vs WT
22787	Zp2	zona pellucida glycoprotein 2	20.6746	-2.03175	1.02026	-1.99139	0.0464376	Sig	Down in KO vs WT
211446	Exoc3	exocyst complex component 3	21.1254	-2.04952	1.03899	-1.97259	0.0485417	Sig	Down in KO vs WT
328977	Zfp532	zinc finger protein 532	18.6668	-2.06026	1.04033	-1.98038	0.0476607	Sig	Down in KO vs WT
26444	Psma7	proteasome (prosome, macropain) subunit, alpha type 7	17.3203	-2.13487	1.06468	-2.00518	0.044944	Sig	Down in KO vs WT
114564	Csprs	component of Sp100-rs	20.0696	-2.13866	1.06601	-2.00623	0.0448316	Sig	Down in KO vs WT
78785	Clip4	CAP-GLY domain containing linker protein family, member 4	17.5813	-2.13887	1.06081	-2.01626	0.0437725	Sig	Down in KO vs WT
230587	Glis1	GLIS family zinc finger 1	17.5813	-2.13887	1.06081	-2.01626	0.0437725	Sig	Down in KO vs WT
22591	Xpc	xeroderma pigmentosum, complementation group C	15.8048	-2.13894	1.07816	-1.98388	0.047269	Sig	Down in KO vs WT
26414	Mapk10	mitogen-activated protein kinase 10	22.1783	-2.15011	1.02033	-2.10726	0.0350949	Sig	Down in KO vs WT
217593	Slc25a21	solute carrier family 25 (mitochondrial oxodicarboxylate carrier), member 21	20.8526	-2.15747	1.04884	-2.057	0.0396863	Sig	Down in KO vs WT
241226	Itga8	integrin alpha 8	14.5295	-2.19796	1.0974	-2.00287	0.045191	Sig	Down in KO vs WT
57257	Vav3	vav 3 oncogene	18.0618	-2.21912	1.06783	-2.07816	0.0376946	Sig	Down in KO vs WT
67694	Ift74	intraflagellar transport 74	14.7698	-2.25171	1.09909	-2.0487	0.0404911	Sig	Down in KO vs WT
232286	Tmf1	TATA element modulatory factor 1	26.5529	-2.27861	0.995824	-2.28817	0.0221277	Sig	Down in KO vs WT
329152	Hecw2	HECT, C2 and WW domain containing E3 ubiquitin protein ligase 2	33.6886	-2.28774	0.958666	-2.38638	0.017015	Sig	Down in KO vs WT
217716	Mlh3	mutL homolog 3	11.2167	-2.29444	1.15067	-1.994	0.0461521	Sig	Down in KO vs WT
14390	Gabpa	GA repeat binding protein, alpha	11.4777	-2.29667	1.14819	-2.00025	0.0454731	Sig	Down in KO vs WT
208908	Ccdc62	coiled-coil domain containing 62	11.4777	-2.29667	1.14819	-2.00025	0.0454731	Sig	Down in KO vs WT
21454	Tcp1	t-complex protein 1	12.7115	-2.32214	1.13081	-2.05351	0.0400228	Sig	Down in KO vs WT
52837	Tmx4	thioredoxin-related transmembrane protein 4	22.5343	-2.32402	1.09661	-2.11928	0.0340668	Sig	Down in KO vs WT
50784	Plpp2	phospholipid phosphatase 2	9.36906	-2.32765	1.18199	-1.96926	0.0489233	Sig	Down in KO vs WT
66674	Spryd7	SPRY domain containing 7	15.9413	-2.33968	1.13468	-2.06197	0.0392103	Sig	Down in KO vs WT
271697	Cdk15	cyclin-dependent kinase 15	9.89104	-2.34162	1.17207	-1.99785	0.0457325	Sig	Down in KO vs WT
258378	Olfr593	olfactory receptor 593	10.674	-2.35704	1.1601	-2.03176	0.0421777	Sig	Down in KO vs WT
320558	Sycp2	synaptonemal complex protein 2	19.263	-2.37977	1.09262	-2.17805	0.0294023	Sig	Down in KO vs WT
76218	6430710C18Rik	RIKEN cDNA 6430710C18 gene	7.85354	-2.39629	1.2011	-1.99509	0.0460333	Sig	Down in KO vs WT
96957	Tmem62	transmembrane protein 62	8.37552	-2.40499	1.19468	-2.01309	0.044105	Sig	Down in KO vs WT
12236	Bub1b	BUB1B, mitotic checkpoint serine/threonine kinase	16.2735	-2.40558	1.09568	-2.19552	0.0281265	Sig	Down in KO vs WT
15519	Hsp90aa1	heat shock protein 90, alpha (cytosolic), class A member 1	15.2087	-2.41968	1.12086	-2.15878	0.0308671	Sig	Down in KO vs WT
243270	Hcar1	hydrocarboxylic acid receptor 1	9.94147	-2.42153	1.17962	-2.05281	0.0400914	Sig	Down in KO vs WT
19016	Pparg	peroxisome proliferator activated receptor gamma	9.58855	-2.43413	1.19771	-2.03232	0.042121	Sig	Down in KO vs WT
230696	AU022252	expressed sequence AU022252	9.84954	-2.44596	1.19028	-2.05495	0.0398838	Sig	Down in KO vs WT
209387	Trim30d	tripartite motif-containing 30D	19.0524	-2.45196	1.07707	-2.2765	0.0228162	Sig	Down in KO vs WT
14601	Ghrh	growth hormone releasing hormone	5.81604	-2.45548	1.21989	-2.01287	0.0441281	Sig	Down in KO vs WT
54124	Cks1b	CDC28 protein kinase 1b	5.55505	-2.45583	1.21962	-2.01359	0.0440522	Sig	Down in KO vs WT
67870	Enoph1	enolase-phosphatase 1	6.07703	-2.45664	1.21962	-2.01426	0.0439819	Sig	Down in KO vs WT
12343	Capza2	capping protein (actin filament) muscle Z-line, alpha 2	12.9103	-2.45871	1.15024	-2.13757	0.0325519	Sig	Down in KO vs WT
404310	Olfr199	olfactory receptor 199	5.29406	-2.45872	1.21847	-2.01788	0.0436037	Sig	Down in KO vs WT
30053	Reg3d	regenerating islet-derived 3 delta	7.31081	-2.46236	1.21449	-2.02748	0.0426137	Sig	Down in KO vs WT
83995	Mmp1a	matrix metallopeptidase 1a (interstitial collagenase)	10.3715	-2.4641	1.17788	-2.09197	0.0364411	Sig	Down in KO vs WT
667060	Vmn2r5	vomeronasal 2, receptor 5	5.03307	-2.4655	1.21568	-2.02808	0.0425521	Sig	Down in KO vs WT
16181	Il1rn	interleukin 1 receptor antagonist	8.09378	-2.47893	1.20232	-2.0618	0.0392272	Sig	Down in KO vs WT
19065	Npy4r	neuropeptide Y receptor Y4	8.09378	-2.47893	1.20232	-2.0618	0.0392272	Sig	Down in KO vs WT
100303645	D7Ertd143e	DNA segment, Chr 7, ERATO Doi 143, expressed	11.4155	-2.48922	1.15936	-2.14707	0.031788	Sig	Down in KO vs WT
67981	Hormad1	HORMA domain containing 1	10.0898	-2.49616	1.19615	-2.08684	0.0369028	Sig	Down in KO vs WT
107765	Ankrd1	ankyrin repeat domain 1 (cardiac muscle)	11.9375	-2.4981	1.15218	-2.16815	0.0301475	Sig	Down in KO vs WT
56428	Mtch2	mitochondrial carrier 2	14.7372	-2.49903	1.11912	-2.23304	0.0255464	Sig	Down in KO vs WT
13063	Cycs	cytochrome c, somatic	13.4115	-2.5089	1.14902	-2.18352	0.0289974	Sig	Down in KO vs WT
53945	Slc40a1	solute carrier family 40 (iron-regulated transporter), member 1	15.3304	-2.51958	1.12427	-2.24108	0.0250209	Sig	Down in KO vs WT
13135	Dad1	defender against cell death 1	11.6557	-2.54598	1.16155	-2.19188	0.0283884	Sig	Down in KO vs WT
236149	Slc22a26	solute carrier family 22 (organic cation transporter), member 26	8.33402	-2.55447	1.20425	-2.12121	0.0339038	Sig	Down in KO vs WT
12583	Cdo1	cysteine dioxygenase 1, cytosolic	6.31727	-2.57126	1.21954	-2.10839	0.034997	Sig	Down in KO vs WT
258617	Olfr356	olfactory receptor 356	6.57826	-2.57183	1.21885	-2.11005	0.0348541	Sig	Down in KO vs WT
73820	4930404A05Rik	RIKEN cDNA 4930404A05 gene	6.05628	-2.57217	1.2198	-2.10868	0.0349719	Sig	Down in KO vs WT
66190	Acer3	alkaline ceramidase 3	9.37799	-2.57282	1.18963	-2.1627	0.0305641	Sig	Down in KO vs WT
93890	Pcdhb19	protocadherin beta 19	6.83925	-2.57325	1.21791	-2.11285	0.0346139	Sig	Down in KO vs WT
100503184	Gm19583	predicted gene, 19583	6.83925	-2.57325	1.21791	-2.11285	0.0346139	Sig	Down in KO vs WT
76311	1110019D14Rik	RIKEN cDNA 1110019D14 gene	7.10024	-2.57511	1.21681	-2.11628	0.0343206	Sig	Down in KO vs WT
245527	Eda2r	ectodysplasin A2 receptor	11.113	-2.57593	1.18044	-2.18218	0.0290963	Sig	Down in KO vs WT
20725	Serpinb8	serine (or cysteine) peptidase inhibitor, clade B, member 8	7.62223	-2.57924	1.21438	-2.12392	0.0336771	Sig	Down in KO vs WT
17906	Myl2	myosin, light polypeptide 2, regulatory, cardiac, slow	5.5343	-2.58223	1.2175	-2.12093	0.0339277	Sig	Down in KO vs WT
70491	5730412P04Rik	RIKEN cDNA 5730412P04 gene	5.5343	-2.58223	1.2175	-2.12093	0.0339277	Sig	Down in KO vs WT
101206	Tada3	transcriptional adaptor 3	5.5343	-2.58223	1.2175	-2.12093	0.0339277	Sig	Down in KO vs WT
623273	Alms1-ps2	Alstrom syndrome 1, pseudogene 2	5.5343	-2.58223	1.2175	-2.12093	0.0339277	Sig	Down in KO vs WT
623279	Dok6	docking protein 6	11.635	-2.59173	1.16918	-2.21671	0.0266428	Sig	Down in KO vs WT
330796	Gm38415	predicted gene, 38415	11.7269	-2.59281	1.16815	-2.2196	0.0264461	Sig	Down in KO vs WT
258344	Olfr390	olfactory receptor 390	5.27331	-2.59287	1.21261	-2.13826	0.0324957	Sig	Down in KO vs WT
272009	Srsf12	serine/arginine-rich splicing factor 12	5.27331	-2.59287	1.21261	-2.13826	0.0324957	Sig	Down in KO vs WT
404328	Olfr1118	olfactory receptor 1118	5.27331	-2.59287	1.21261	-2.13826	0.0324957	Sig	Down in KO vs WT
665902	Zscan4f	zinc finger and SCAN domain containing 4F	5.27331	-2.59287	1.21261	-2.13826	0.0324957	Sig	Down in KO vs WT
16859	Lgals9	lectin, galactose binding, soluble 9	9.35723	-2.63921	1.19438	-2.2097	0.027126	Sig	Down in KO vs WT
629393	Gm20759	predicted gene, 20759	6.8185	-2.67599	1.21887	-2.19547	0.0281299	Sig	Down in KO vs WT
404321	Olfr776	olfactory receptor 776	6.29652	-2.68069	1.21966	-2.19791	0.0279557	Sig	Down in KO vs WT
13089	Cyp2b13	cytochrome P450, family 2, subfamily b, polypeptide 13	6.03553	-2.68796	1.21861	-2.20576	0.0274007	Sig	Down in KO vs WT
77857	9430065F17Rik	RIKEN cDNA 9430065F17 gene	6.03553	-2.68796	1.21861	-2.20576	0.0274007	Sig	Down in KO vs WT
56369	Apip	APAF1 interacting protein	5.77454	-2.69741	1.21491	-2.22025	0.0264017	Sig	Down in KO vs WT
171271	Vmn1r220	vomeronasal 1 receptor 220	5.77454	-2.69741	1.21491	-2.22025	0.0264017	Sig	Down in KO vs WT
258740	Olfr957	olfactory receptor 957	5.77454	-2.69741	1.21491	-2.22025	0.0264017	Sig	Down in KO vs WT
245866	Ift52	intraflagellar transport 52	9.85847	-2.70887	1.19248	-2.27162	0.0231096	Sig	Down in KO vs WT
242584	Wdr78	WD repeat domain 78	10.1195	-2.71318	1.18883	-2.28224	0.0224753	Sig	Down in KO vs WT
100093700	Gm10400	predicted gene 10400	18.9576	-2.71871	1.12231	-2.42242	0.0154174	Sig	Down in KO vs WT
72129	Pex13	peroxisomal biogenesis factor 13	12.8777	-2.74123	1.17049	-2.34195	0.0191832	Sig	Down in KO vs WT
546981	Vmn2r75	vomeronasal 2, receptor 75	9.31573	-2.75294	1.2091	-2.27685	0.0227953	Sig	Down in KO vs WT
55991	Panx1	pannexin 1	7.31973	-2.77139	1.21801	-2.27534	0.0228857	Sig	Down in KO vs WT
234421	Cib3	calcium and integrin binding family member 3	7.31973	-2.77139	1.21801	-2.27534	0.0228857	Sig	Down in KO vs WT
320265	Fam19a1	family with sequence similarity 19, member A1	7.84172	-2.77194	1.21527	-2.28093	0.0225526	Sig	Down in KO vs WT
259008	Olfr392	olfactory receptor 392	7.05874	-2.77286	1.21906	-2.27459	0.0229307	Sig	Down in KO vs WT
622117	Triml2	tripartite motif family-like 2	7.05874	-2.77286	1.21906	-2.27459	0.0229307	Sig	Down in KO vs WT
11470	Actl7a	actin-like 7a	9.92965	-2.78128	1.20356	-2.31088	0.0208397	Sig	Down in KO vs WT
83491	Pramel1	preferentially expressed antigen in melanoma-like 1	6.53676	-2.78406	1.21922	-2.28347	0.0224029	Sig	Down in KO vs WT
194433	Olfr707	olfactory receptor 707	6.53676	-2.78406	1.21922	-2.28347	0.0224029	Sig	Down in KO vs WT
67602	Necap1	NECAP endocytosis associated 1	11.4037	-2.78914	1.17741	-2.36888	0.017842	Sig	Down in KO vs WT
75514	1700013H16Rik	RIKEN cDNA 1700013H16 gene	6.27577	-2.79317	1.21655	-2.29598	0.0216769	Sig	Down in KO vs WT
74041	Ddias	DNA damage-induced apoptosis suppressor	14.0136	-2.80448	1.15633	-2.42532	0.0152947	Sig	Down in KO vs WT
70933	4931402G19Rik	RIKEN cDNA 4931402G19 gene	25.8709	-2.82398	1.06173	-2.65979	0.00781888	Sig	Down in KO vs WT
170459	Stard4	StAR-related lipid transfer (START) domain containing 4	19.269	-2.85213	1.10665	-2.57726	0.0099586	Sig	Down in KO vs WT
74897	4930448I06Rik	RIKEN cDNA 4930448I06 gene	7.29898	-2.86492	1.21934	-2.34957	0.0187953	Sig	Down in KO vs WT
436135	Vmn1r113	vomeronasal 1 receptor 113	7.03799	-2.87174	1.21949	-2.35486	0.0185297	Sig	Down in KO vs WT
66711	Sbds	Shwachman-Bodian-Diamond syndrome homolog (human)	17.9226	-2.87212	1.14224	-2.51446	0.0119215	Sig	Down in KO vs WT
258558	Olfr837	olfactory receptor 837	8.3222	-2.93981	1.21602	-2.41757	0.0156245	Sig	Down in KO vs WT
13009	Csrp3	cysteine and glycine-rich protein 3	7.80021	-2.94563	1.2189	-2.41662	0.0156652	Sig	Down in KO vs WT
216616	Efemp1	epidermal growth factor-containing fibulin-like extracellular matrix protein 1	7.80021	-2.94563	1.2189	-2.41662	0.0156652	Sig	Down in KO vs WT
546980	Vmn2r74	vomeronasal 2, receptor 74	7.77946	-3.03483	1.21894	-2.48973	0.0127839	Sig	Down in KO vs WT
258820	Olfr1184	olfactory receptor 1184	9.06367	-3.08567	1.21594	-2.53769	0.0111586	Sig	Down in KO vs WT
75205	4930533N22Rik	RIKEN cDNA 4930533N22 gene	10.8699	-3.14769	1.20456	-2.61315	0.00897121	Sig	Down in KO vs WT

## Sheet: KO Pathways enrichment analysis
Pathway Name	Pathway Id	Source Name	Pathway uploaded gene count	Genes in InnateDB for this entity	Pathway p-value	Gene Symbols
CDO in myogenesis	18303	REACTOME	3	24	0.00303349	Cdo1; Ntn3; Tcf3;
Focal adhesion	788	KEGG	8	207	0.00390291	Ccnd3; Grlf1; Gsk3b; Itga8; Mapk10; Myl2; Parvb; Vav3;
Cell cycle	717	KEGG	6	123	0.0039975	Bub1b; Ccnd3; Crebbp; E2f4; Gsk3b; Wee1;
Wnt signaling pathway	698	KEGG	6	141	0.00772277	AF366264; Ccnd3; Crebbp; Gsk3b; Mapk10; Nfatc4;
Pathways in cancer	4393	KEGG	9	322	0.0174273	Cks1b; Crebbp; Gsk3b; Hsp90aa1; Kit; Mapk10; Mmp1a; Pias2; Pparg;
PPAR signaling pathway	696	KEGG	4	82	0.0181778	Hmgcs2; Mmp1a; Pparg; Sorbs1;
Mitotic G1-G1/S phases	18886	REACTOME	5	124	0.0181909	Cks1b; E2f4; Psma7; Psmd1; Wee1;
Cell Cycle	17635	REACTOME	11	501	0.0435159	Acd; Banf1; Bub1b; Cks1b; E2f4; Gsk3b; Hsp90aa1; Psma7; Psmd1; Sycp2; Wee1;
Cysteine and methionine metabolism	4402	KEGG	5	39	0.000105792	Ahcyl1; Apip; Cdo1; Dnmt1; Enoph1;
Myogenesis	17709	REACTOME	3	24	0.00303349	Cdo1; Ntn3; Tcf3;
Sulfur amino acid metabolism	18517	REACTOME	3	25	0.00341657	Apip; Cdo1; Enoph1;
Cyclin A:Cdk2-associated events at S phase entry	17275	REACTOME	4	66	0.00869181	Cks1b; Psma7; Psmd1; Wee1;
Cyclin E associated events during G1/S transition	19417	REACTOME	4	66	0.00869181	Cks1b; Psma7; Psmd1; Wee1;
S Phase	19854	REACTOME	5	117	0.014475	Cks1b; Gsk3b; Psma7; Psmd1; Wee1;
Axon guidance	612	KEGG	5	130	0.0218387	Ephb2; Gsk3b; Nfatc4; Ntn3; Rgs3;
Metabolism of amino acids and derivatives	18120	REACTOME	6	183	0.0251038	Apip; Cdo1; Enoph1; Psma7; Psmd1; Slc25a21;
Ubiquitin-dependent degradation of Cyclin D	19153	REACTOME	3	53	0.0271704	Gsk3b; Psma7; Psmd1;
Ubiquitin-dependent degradation of Cyclin D1	16945	REACTOME	3	53	0.0271704	Gsk3b; Psma7; Psmd1;
SCF(Skp2)-mediated degradation of p27/p21	19632	REACTOME	3	58	0.0342557	Cks1b; Psma7; Psmd1;
Semaphorin interactions	19281	REACTOME	3	59	0.0357769	Grlf1; Gsk3b; Hsp90aa1;
Degradation of GLI2 by the proteasome	18318	REACTOME	3	60	0.0373326	Gsk3b; Psma7; Psmd1;
GLI3 is processed to GLI3R by the proteasome	18562	REACTOME	3	60	0.0373326	Gsk3b; Psma7; Psmd1;
G1/S Transition	18725	REACTOME	4	103	0.037854	Cks1b; Psma7; Psmd1; Wee1;
Regulation of lipid metabolism by Peroxisome proliferator-activated receptor alpha (PPARalpha)	17948	REACTOME	4	105	0.0401823	Ankrd1; Hmgcs2; Ncor2; Ppargc1b;
Hedgehog 'off' state	17041	REACTOME	4	108	0.0438251	Gsk3b; Ift52; Psma7; Psmd1;

## Sheet: KO GO enrichment analysis
Pathway Name	Pathway Id	Source Name	Pathway uploaded gene count	Genes in InnateDB for this entity	Pathway p-value	Gene Symbols
T cell differentiation	GO:0030217	biological process	4	35	0.000383074	Cd4; Kit; Ptpn2; Sox4;
cellular response to organic cyclic compound	GO:0071407	biological process	4	57	0.00243964	Ankrd1; Mmp1a; Pparg; Tmf1;
response to drug	GO:0042493	biological process	9	318	0.00454193	Abat; Dad1; Gsk3b; Il1rn; Mmp1a; Pparg; Tcf3; Vav3; Xpc;
negative regulation of apoptotic process	GO:0043066	biological process	8	377	0.0344759	Apip; Dad1; Gsk3b; Hspa5; Il1rn; Slc40a1; Sycp2; Tmf1;
positive regulation of transcription from RNA polymerase II promoter	GO:0045944	biological process	16	829	0.00851668	Ankrd1; Asxl2; Bcl2l12; Ccdc62; Crebbp; Gabpa; Glis1; Gsk3b; Ift74; Nfatc4; Nfix; Pias2; Pparg; Ppargc1b; Sox4; Tcf3;
cerebellar Purkinje cell layer development	GO:0021680	biological process	3	16	0.000485798	Hspa5; Nfix; Sez6l2;
mRNA polyadenylation	GO:0006378	biological process	3	24	0.00165639	Ahcyl1; Ssu72; Sympk;
lamellipodium assembly	GO:0030032	biological process	3	28	0.0026042	Kit; Parvb; Vav3;
glucose homeostasis	GO:0042593	biological process	5	101	0.00331856	Ncor2; Pfkm; Pparg; Ptpn2; Sox4;
cardiac muscle contraction	GO:0060048	biological process	3	36	0.00535624	Casq2; Csrp3; Myl2;
response to organonitrogen compound	GO:0010243	biological process	3	36	0.00535624	Cdo1; Il1rn; Ncor2;
chemotaxis	GO:0006935	biological process	4	77	0.0071727	Cmtm6; Gm5127; Gpr44; Kit;
histone H3 acetylation	GO:0043966	biological process	3	41	0.00771326	Tada3; Tcf3; Yeats2;
positive regulation of gene expression	GO:0010628	biological process	6	199	0.0144627	C1qtnf1; Dnmt1; Kit; Srpk2; Tada3; Tcf3;
heart development	GO:0007507	biological process	6	200	0.014791	Asxl2; Myl2; Nfatc4; Pparg; Sox4; Stra6;
negative regulation of transcription from RNA polymerase II promoter	GO:0000122	biological process	12	601	0.0168644	Ankrd1; Asxl2; Crebbp; Dnmt1; Gabpa; Glis1; Ncor2; Nfatc4; Nfix; Pparg; Tcf3; Yeats2;
organ morphogenesis	GO:0009887	biological process	4	100	0.0174541	E2f4; Ephb2; Gsk3b; Sycp2;
memory	GO:0007613	biological process	3	58	0.0197606	Abca7; Il1rn; Itga8;
regulation of transcription from RNA polymerase II promoter	GO:0006357	biological process	7	284	0.0232814	Ankrd1; Brd3; Gabpa; Glis1; Pias2; Pparg; Tcf3;
cellular response to DNA damage stimulus	GO:0006974	biological process	5	177	0.0315671	4632434I11Rik; Mlh3; Uba1; Vav3; Xpc;
integrin-mediated signaling pathway	GO:0007229	biological process	3	70	0.0321824	Grlf1; Itga8; Vav3;
spermatid development	GO:0007286	biological process	3	70	0.0321824	4632434I11Rik; Kit; Tmf1;
peptidyl-tyrosine phosphorylation	GO:0018108	biological process	4	135	0.0452855	Efemp1; Ephb2; Kit; Wee1;
protein phosphorylation	GO:0006468	biological process	11	626	0.047598	Amhr2; Bub1b; Ccnd3; Cdk15; Ephb2; Gsk3b; Kit; Map3k12; Mapk10; Srpk2; Wee1;
nucleus	GO:0005634	cellular component	73	5197	0.000537291	1700013H16Rik; 4632434I11Rik; Acpp; Actl7a; Ankrd1; Banf1; Bcl2l12; Brd3; Cabyr; Ccdc111; Ccdc62; Ccnd3; Cpeb4; Crebbp; Csrp3; Cyb5r2; Dhx32; Dnajb2; Dnmt1; E2f4; Enoph1; Fbxo32; Gabpa; Gga1; Glis1; Grlf1; Gsk3b; Hecw2; Hormad1; Hsp90aa1; Hspa5; Ift74; Il1rn; Irx3; Kit; Luc7l3; Magi2; Mrpl1; Mtch2; Ncor2; Nfatc4; Nfix; Nit1; Pias2; Pparg; Ppargc1b; Psma7; Ptpn2; Rcor2; Rgs3; Rsbn1; Sbds; Sorbs1; …
multivesicular body	GO:0005771	cellular component	3	23	0.00145992	Acpp; Slc40a1; Zp2;
endosome membrane	GO:0010008	cellular component	5	101	0.00331856	Abca7; Ap1g2; Atp6v0a2; Gga1; Uba1;
heterochromatin	GO:0000792	cellular component	3	31	0.00349632	Dnmt1; Tcp1; Uba1;
nuclear body	GO:0016604	cellular component	3	37	0.00578687	Crebbp; Ncor2; Pias2;
proteinaceous extracellular matrix	GO:0005578	cellular component	7	217	0.00597361	Acan; Efemp1; Mmp1a; Ntn3; Prelp; Smoc1; Zp2;
nucleoplasm	GO:0005654	cellular component	10	394	0.00605194	Acd; Gsk3b; Mlh3; Ncor2; Sbds; Sycp2; Sympk; Tcf3; Wee1; Yeats4;
Golgi membrane	GO:0000139	cellular component	9	342	0.00720808	Abca7; Ap1g2; Galntl2; Golga7b; Hepacam2; Hs3st3b1; Maneal; Stx5a; Tmf1;
acrosomal vesicle	GO:0001669	cellular component	4	87	0.0109335	Atp6v0a2; Kit; Pramel1; Tcp1;
Z disc	GO:0030018	cellular component	4	96	0.0152409	Casq2; Csrp3; Fbxo32; Parvb;
endoplasmic reticulum-Golgi intermediate compartment	GO:0005793	cellular component	3	53	0.0155491	Anpep; Hspa5; Ptpn2;
integral component of endoplasmic reticulum membrane	GO:0030176	cellular component	3	54	0.0163462	Abcb9; Acer3; Hspa5;
plasma membrane	GO:0005886	cellular component	49	3699	0.0174439	Abca7; Acpp; Atp6v0a2; Ccdc62; Cd4; Cdo1; Gpr81; Gsk3b; Hsp90aa1; Itga8; Kit; Ldlrad3; Luc7l3; Magi2; Map3k12; Mapk10; Mrgpre; Necap1; Olfr1118; Olfr1184; Olfr199; Olfr324; Olfr356; Olfr390; Olfr392; Olfr593; Olfr707; Olfr776; Olfr957; Panx1; Parvb; Pcdhb19; Ppyr1; Ptpn2; Rgs3; Sez6l2; Slc23a2; Slc40a1; Stra6; Sympk; Tax1bp3; Tcp1; Tpbg; Vav3; Vmn2r5; Vmn2r74; Vmn2r75; Xpc; Zp2;
cytoskeleton	GO:0005856	cellular component	8	339	0.0199572	Actl7a; Arpc5l; Cabyr; Csrp3; Myl2; Parvb; Rp1l1; Sympk;
postsynaptic density	GO:0014069	cellular component	4	109	0.0231368	Cpeb4; Grik1; Itga8; Magi2;
cytoplasm	GO:0005737	cellular component	59	4752	0.0306809	4632434I11Rik; Abca7; Actl7a; Afap1; Ak5; Aknad1; Ankrd1; Apip; Arpc5l; Atp6v0a2; Banf1; Bub1b; Cabyr; Casq2; Ccdc62; Ccnd3; Cpeb4; Crebbp; Cryz; Dnmt1; E2f4; Enoph1; Grlf1; Gsk3b; Hecw2; Hormad1; Hsp90aa1; Il1rn; Irx3; Kit; Lgals9; Magi2; Mapk10; Mmp1a; Mx2; Nfatc4; Pfkm; Pramel1; Rgs3; Sbds; Serpinb8; Slc23a2; Solh; Sorbs1; Sox4; Srpk2; Ssu72; Stox1; Sympk; Tax1bp3; Tcf3; Tk1; Tpbg; Trim12a; Ub…
extracellular vesicular exosome	GO:0070062	cellular component	29	2080	0.0371214	1190007F08Rik; Abat; Acpp; Ahcyl1; Anpep; Arpc5l; Banf1; Capza2; Cd276; Cmtm6; Cryz; Dad1; Efemp1; Enoph1; Hsp90aa1; Hspa5; Il1rn; Mtch2; Nit1; Pfkm; Prelp; Psma7; Tax1bp3; Tcp1; Uba1; Vav3; Vps37c; Xpc; Zcchc11;
centrosome	GO:0005813	cellular component	8	383	0.0372891	Ak5; Gsk3b; Hepacam2; Ift52; Ift74; Il1rn; Sorbs1; Tcp1;
endoplasmic reticulum	GO:0005783	cellular component	12	679	0.0381904	Ahcyl1; Cpeb4; Fam19a1; Hspa5; Panx1; Ptpn2; Sez6l2; Stx5a; Tmf1; Tmx4; Tpbg; Zp2;
nuclear chromatin	GO:0000790	cellular component	4	136	0.046311	Asxl2; Crebbp; Gabpa; Tcf3;
transcription factor complex	GO:0005667	cellular component	6	263	0.04718	Ankrd1; Crebbp; E2f4; Nfatc4; Rcor2; Tcf3;
focal adhesion	GO:0005925	cellular component	4	137	0.0473494	Afap1; Luc7l3; Parvb; Sorbs1;
chromatin	GO:0000785	cellular component	3	83	0.0492679	1700013H16Rik; Ncor2; Rcor2;
ligand-dependent nuclear receptor transcription coactivator activity	GO:0030374	molecular function	4	38	0.000527674	Ccdc62; Pparg; Ppargc1b; Tada3;
RNA polymerase II transcription regulatory region sequence-specific DNA binding transcription factor activity involved in positive regulation of transcription	GO:0001228	molecular function	4	42	0.00077583	Gabpa; Glis1; Nfix; Pparg;
chromatin binding	GO:0003682	molecular function	11	365	0.00107534	Brd3; Ccdc111; Crebbp; Dnmt1; Gabpa; Ift74; Mlh3; Ncor2; Pparg; Rcor2; Tcf3;
estrogen receptor binding	GO:0030331	molecular function	3	25	0.00186863	Ccdc62; Pparg; Ppargc1b;
p53 binding	GO:0002039	molecular function	4	54	0.00199871	Ankrd1; Bcl2l12; Crebbp; Gsk3b;
protein binding	GO:0005515	molecular function	115	9494	0.00233473	1700013H16Rik; Abca7; Abcb9; Acan; Acd; Acpp; Actl7a; Ahcyl1; Amhr2; Ankrd1; Ap1g2; Apip; Armc2; Asb4; Atp6v0a2; Banf1; Bcl2l12; Brd3; Bub1b; C1qtnf1; Cabyr; Capza2; Casq2; Ccnd3; Cd276; Cd4; Cdk15; Cks1b; Clip4; Cpeb4; Crebbp; Csrp3; Dnajb2; Dnmt1; Dok6; E2f4; Eda2r; Efemp1; Ephb2; Exoc3; Fbxo32; Fbxo33; Gabpa; Gga1; Ghrh; Grik1; Gsk3b; Hecw2; Hepacam2; Hormad1; Hsp90aa1; Hspa5; Ift52; Kit; Ldlr…
RNA polymerase II transcription factor binding	GO:0001085	molecular function	3	34	0.00455446	Ankrd1; Crebbp; Gsk3b;
unfolded protein binding	GO:0051082	molecular function	4	71	0.00539112	Dnajb2; Hsp90aa1; Hspa5; Tcp1;
transcription factor binding	GO:0008134	molecular function	7	274	0.0195928	Ankrd1; Crebbp; Dnmt1; E2f4; Nfatc4; Pparg; Tcf3;
RNA polymerase II core promoter proximal region sequence-specific DNA binding transcription factor activity involved in negative regulation of transcription	GO:0001078	molecular function	3	65	0.02661	Crebbp; Nfatc4; Tcf3;
DNA binding	GO:0003677	molecular function	24	1619	0.0306377	Acd; Ankrd1; Asxl2; Banf1; Crebbp; Dnmt1; E2f4; Gabpa; Glis1; Grlf1; Irx3; Luc7l3; Ncor2; Nfatc4; Nfix; Pias2; Pparg; Rcor2; Sycp2; Tcf3; Tmf1; Xpc; Zfp532; Zscan4f;
protein kinase activity	GO:0004672	molecular function	10	533	0.0399344	Amhr2; Bub1b; Cdk15; Ephb2; Gsk3b; Kit; Map3k12; Mapk10; Srpk2; Wee1;
transferase activity, transferring phosphorus-containing groups	GO:0016772	molecular function	10	554	0.0495206	Amhr2; Bub1b; Cdk15; Ephb2; Gsk3b; Kit; Map3k12; Mapk10; Srpk2; Wee1;

## Sheet: DEGs Tg vs. WT
EntrezID	SYMBOL	GENENAME	baseMean	log2FoldChange	lfcSE	stat	pvalue	Sig	Modulation
408022	Primpol	primase and polymerase (DNA-directed)	34.5622	3.18693	1.06402	2.99518	0.00274284	Sig	Up in Tg vs WT
19227	Pthlh	parathyroid hormone-like peptide	13.1914	3.07912	1.18906	2.58954	0.00961036	Sig	Up in Tg vs WT
11568	Aebp1	AE binding protein 1	11.0799	2.90401	1.19761	2.42485	0.0153149	Sig	Up in Tg vs WT
11641	Akap2	A kinase (PRKA) anchor protein 2	11.0799	2.90401	1.19761	2.42485	0.0153149	Sig	Up in Tg vs WT
230806	Aim1l	absent in melanoma 1-like	14.3536	2.89526	1.17639	2.46115	0.0138493	Sig	Up in Tg vs WT
27045	Nit1	nitrilase 1	13.8198	2.86367	1.17866	2.42959	0.0151158	Sig	Up in Tg vs WT
14128	Fcer2a	Fc receptor, IgE, low affinity II, alpha polypeptide	12.1948	2.83466	1.18734	2.38741	0.0169677	Sig	Up in Tg vs WT
75302	Asxl2	additional sex combs like 2 (Drosophila)	13.025	2.79571	1.18201	2.36523	0.018019	Sig	Up in Tg vs WT
56812	Dnajb2	DnaJ heat shock protein family (Hsp40) member B2	12.7641	2.75922	1.18304	2.33232	0.0196837	Sig	Up in Tg vs WT
104394	E2f4	E2F transcription factor 4	13.0369	2.75791	1.18166	2.33394	0.019599	Sig	Up in Tg vs WT
170736	Parvb	parvin, beta	14.6738	2.74755	1.1746	2.33914	0.0193284	Sig	Up in Tg vs WT
319476	Lrtm1	leucine-rich repeats and transmembrane domains 1	9.5021	2.72822	1.20377	2.2664	0.0234267	Sig	Up in Tg vs WT
56226	Espn	espin	10.5934	2.72696	1.19562	2.28079	0.022561	Sig	Up in Tg vs WT
54338	Slc23a2	solute carrier family 23 (nucleobase transporters), member 2	12.5031	2.72137	1.18411	2.29824	0.021548	Sig	Up in Tg vs WT
106039	Gga1	golgi associated, gamma adaptin ear containing, ARF binding protein 1	12.5031	2.72137	1.18411	2.29824	0.021548	Sig	Up in Tg vs WT
12890	Cplx2	complexin 2	13.3215	2.71699	1.18019	2.30216	0.0213261	Sig	Up in Tg vs WT
20763	Sprr2i	small proline-rich protein 2I	8.96829	2.68947	1.20673	2.22873	0.0258319	Sig	Up in Tg vs WT
68859	Smim1	small integral membrane protein 1	31.4923	2.65783	1.02549	2.59177	0.00954841	Sig	Up in Tg vs WT
67579	Cpeb4	cytoplasmic polyadenylation element binding protein 4	18.0341	2.65003	1.12066	2.36471	0.018044	Sig	Up in Tg vs WT
71395	5430419D17Rik	RIKEN cDNA 5430419D17 gene	10.3442	2.64652	1.19582	2.21314	0.0268883	Sig	Up in Tg vs WT
54723	Tfip11	tuftelin interacting protein 11	10.617	2.64599	1.19408	2.21592	0.0266968	Sig	Up in Tg vs WT
19255	Ptpn2	protein tyrosine phosphatase, non-receptor type 2	20.7622	2.63922	1.10981	2.37807	0.0174035	Sig	Up in Tg vs WT
675921	Tnk2os	tyrosine kinase, non-receptor 2, opposite strand	18.0459	2.62209	1.12001	2.34113	0.0192255	Sig	Up in Tg vs WT
20931	Surf2	surfeit gene 2	7.62786	2.61091	1.21401	2.15065	0.0315039	Sig	Up in Tg vs WT
13363	Dhh	desert hedgehog	9.26475	2.60493	1.20243	2.16638	0.0302821	Sig	Up in Tg vs WT
22174	Tyro3	TYRO3 protein tyrosine kinase 3	10.0832	2.60405	1.19691	2.17564	0.0295825	Sig	Up in Tg vs WT
14764	Ptgdr2	prostaglandin D2 receptor 2	11.4473	2.6	1.18901	2.18669	0.0287651	Sig	Up in Tg vs WT
105246506	LOC105246506	uncharacterized LOC105246506	38.2011	2.58744	0.985758	2.62482	0.00866949	Sig	Up in Tg vs WT
16790	Anpep	alanyl (membrane) aminopeptidase	13.9026	2.5843	1.17856	2.19277	0.0283238	Sig	Up in Tg vs WT
66882	Bzw1	basic leucine zipper and W2 domains 1	16.7055	2.56722	1.12592	2.28011	0.022601	Sig	Up in Tg vs WT
11799	Birc5	baculoviral IAP repeat-containing 5	7.36687	2.56617	1.21453	2.11289	0.0346102	Sig	Up in Tg vs WT
24070	Mpdu1	mannose-P-dolichol utilization defect 1	14.2501	2.56478	1.14455	2.24087	0.0250347	Sig	Up in Tg vs WT
12608	Cebpb	CCAAT/enhancer binding protein (C/EBP), beta	8.18532	2.56134	1.2092	2.11821	0.0341571	Sig	Up in Tg vs WT
67512	Agpat2	1-acylglycerol-3-phosphate O-acyltransferase 2 (lysophosphatidic acid acyltransferase, beta)	9.82221	2.55979	1.19805	2.13664	0.0326277	Sig	Up in Tg vs WT
16370	Irs4	insulin receptor substrate 4	10.095	2.55928	1.19636	2.13922	0.0324178	Sig	Up in Tg vs WT
16590	Kit	kit oncogene	17.5357	2.53454	1.12121	2.26055	0.0237873	Sig	Up in Tg vs WT
100041574	9030025P20Rik	RIKEN cDNA 9030025P20 gene	6.56025	2.53092	1.21664	2.08025	0.0375022	Sig	Up in Tg vs WT
70574	Cpm	carboxypeptidase M	6.83307	2.52372	1.21616	2.07516	0.0379721	Sig	Up in Tg vs WT
20399	Sh2b1	SH2B adaptor protein 1	8.46995	2.51439	1.20634	2.0843	0.0371326	Sig	Up in Tg vs WT
11430	Acox1	acyl-Coenzyme A oxidase 1, palmitoyl	9.01558	2.51415	1.20269	2.09043	0.036579	Sig	Up in Tg vs WT
14977	Slc39a7	solute carrier family 39 (zinc transporter), member 7	10.3797	2.51166	1.19445	2.10278	0.0354853	Sig	Up in Tg vs WT
12504	Cd4	CD4 antigen	10.6525	2.51069	1.19298	2.10456	0.03533	Sig	Up in Tg vs WT
77254	Yif1b	Yip1 interacting factor homolog B (S. cerevisiae)	14.5466	2.50789	1.13884	2.20215	0.0276549	Sig	Up in Tg vs WT
70247	Psmd1	proteasome (prosome, macropain) 26S subunit, non-ATPase, 1	12.5622	2.49993	1.18432	2.11085	0.0347853	Sig	Up in Tg vs WT
94061	Mrpl1	mitochondrial ribosomal protein L1	14.4719	2.48405	1.17803	2.10864	0.0349755	Sig	Up in Tg vs WT
12454	Ccnk	cyclin K	15.104	2.47711	1.13365	2.18506	0.0288843	Sig	Up in Tg vs WT
100042480	Nhsl2	NHS-like 2	22.5448	2.47311	1.06917	2.3131	0.020717	Sig	Up in Tg vs WT
11595	Acan	aggrecan	17.0137	2.47234	1.12312	2.20132	0.0277134	Sig	Up in Tg vs WT
77252	9430038I01Rik	RIKEN cDNA 9430038I01 gene	7.39052	2.46688	1.21261	2.03436	0.0419151	Sig	Up in Tg vs WT
102635415	Halr1	Hoxa adjacent long noncoding RNA 1	7.93615	2.46603	1.20915	2.03948	0.0414025	Sig	Up in Tg vs WT
215210	Tmem120a	transmembrane protein 120A	8.20896	2.46594	1.20736	2.04243	0.0411092	Sig	Up in Tg vs WT
319748	Zfp865	zinc finger protein 865	8.20896	2.46594	1.20736	2.04243	0.0411092	Sig	Up in Tg vs WT
217325	Llgl2	lethal giant larvae homolog 2 (Drosophila)	8.48178	2.4659	1.20558	2.04541	0.0408145	Sig	Up in Tg vs WT
72502	Cwf19l1	CWF19-like 1, cell cycle control (S. pombe)	8.75459	2.46582	1.20382	2.04832	0.0405286	Sig	Up in Tg vs WT
14421	B4galnt1	beta-1,4-N-acetyl-galactosaminyl transferase 1	9.57304	2.46484	1.19882	2.05606	0.0397771	Sig	Up in Tg vs WT
67433	Ccdc127	coiled-coil domain containing 127	9.84585	2.46421	1.19726	2.05821	0.0395704	Sig	Up in Tg vs WT
12894	Cpt1a	carnitine palmitoyltransferase 1a, liver	10.1187	2.46342	1.19576	2.06013	0.0393856	Sig	Up in Tg vs WT
244238	Mrgpre	MAS-related GPR, member E	10.3915	2.46246	1.19431	2.06182	0.0392252	Sig	Up in Tg vs WT
209294	Csta1	cystatin A1	60.8027	2.45354	0.908347	2.70111	0.00691092	Sig	Up in Tg vs WT
72590	Ppme1	protein phosphatase methylesterase 1	15.1159	2.44456	1.13285	2.15789	0.0309363	Sig	Up in Tg vs WT
100689	Spon2	spondin 2, extracellular matrix protein	6.5839	2.41925	1.21594	1.98962	0.0466324	Sig	Up in Tg vs WT
64138	Ctsz	cathepsin Z	6.85671	2.41701	1.21478	1.98967	0.0466275	Sig	Up in Tg vs WT
319216	4932441J04Rik	RIKEN cDNA 4932441J04 gene	7.12953	2.41586	1.21335	1.99106	0.0464738	Sig	Up in Tg vs WT
18034	Nfkb2	nuclear factor of kappa light polypeptide gene enhancer in B cells 2, p49/p100	7.67516	2.41522	1.2101	1.99588	0.0459471	Sig	Up in Tg vs WT
52897	Rbfox3	RNA binding protein, fox-1 homolog (C. elegans) 3	8.4936	2.41521	1.20498	2.00436	0.045032	Sig	Up in Tg vs WT
243833	Zfp128	zinc finger protein 128	8.4936	2.41521	1.20498	2.00436	0.045032	Sig	Up in Tg vs WT
14809	Grik5	glutamate receptor, ionotropic, kainate 5 (gamma 2)	9.03923	2.41479	1.20169	2.00949	0.0444849	Sig	Up in Tg vs WT
74238	Mterf2	mitochondrial transcription termination factor 2	9.31205	2.41434	1.20011	2.01176	0.0442449	Sig	Up in Tg vs WT
18209	Ntn3	netrin 3	10.1305	2.412	1.1957	2.01722	0.0436727	Sig	Up in Tg vs WT
66196	Myo19	myosin XIX	13.7636	2.41168	1.14168	2.11239	0.0346531	Sig	Up in Tg vs WT
271209	Rp1l1	retinitis pigmentosa 1 homolog like 1	10.6761	2.4096	1.19304	2.0197	0.043414	Sig	Up in Tg vs WT
56325	Abcb9	ATP-binding cassette, sub-family B (MDR/TAP), member 9	12.5858	2.39697	1.18537	2.02213	0.0431626	Sig	Up in Tg vs WT
232906	Arhgap35	Rho GTPase activating protein 35	23.9443	2.39169	1.06461	2.24654	0.0246691	Sig	Up in Tg vs WT
16998	Ltbp3	latent transforming growth factor beta binding protein 3	28.4824	2.38958	1.01078	2.3641	0.018074	Sig	Up in Tg vs WT
245880	Wasf3	WAS protein family, member 3	5.50446	2.38799	1.21436	1.96646	0.0492458	Sig	Up in Tg vs WT
101437	Dhx32	DEAH (Asp-Glu-Ala-His) box polypeptide 32	15.958	2.37266	1.12763	2.10411	0.0353684	Sig	Up in Tg vs WT
226182	Taf5	TATA-box binding protein associated factor 5	153.028	2.36211	0.826714	2.85723	0.0042735	Sig	Up in Tg vs WT
75665	Ccdc64	coiled-coil domain containing 64	8.50543	2.36207	1.20456	1.96094	0.0498864	Sig	Up in Tg vs WT
227753	Gsn	gelsolin	8.50543	2.36207	1.20456	1.96094	0.0498864	Sig	Up in Tg vs WT
235402	Lingo1	leucine rich repeat and Ig domain containing 1	8.50543	2.36207	1.20456	1.96094	0.0498864	Sig	Up in Tg vs WT
242800	Ttc34	tetratricopeptide repeat domain 34	8.50543	2.36207	1.20456	1.96094	0.0498864	Sig	Up in Tg vs WT
69354	Slc38a4	solute carrier family 38, member 4	9.32387	2.36082	1.19996	1.96741	0.049136	Sig	Up in Tg vs WT
20357	Sema5b	sema domain, seven thrombospondin repeats (type 1 and type 1-like), transmembrane domain (TM) and short cytoplasmic domain, (semaphorin) 5B	9.59669	2.36005	1.19853	1.96912	0.048939	Sig	Up in Tg vs WT
67731	Fbxo32	F-box protein 32	9.8695	2.3591	1.19715	1.97061	0.0487689	Sig	Up in Tg vs WT
102657	Cd276	CD276 antigen	9.8695	2.3591	1.19715	1.97061	0.0487689	Sig	Up in Tg vs WT
100503790	Gm19897	predicted gene, 19897	27.6011	2.35138	1.0263	2.29112	0.0219562	Sig	Up in Tg vs WT
69217	Plekha4	pleckstrin homology domain containing, family A (phosphoinositide binding specific) member 4	16.8748	2.34621	1.09915	2.13457	0.032796	Sig	Up in Tg vs WT
319807	Nwd2	NACHT and WD repeat domain containing 2	16.8748	2.34621	1.09915	2.13457	0.032796	Sig	Up in Tg vs WT
233208	Scaf1	SR-related CTD-associated factor 1	11.8776	2.33865	1.15668	2.02186	0.0431904	Sig	Up in Tg vs WT
18032	Nfix	nuclear factor I/X	27.0673	2.33089	1.02728	2.269	0.0232684	Sig	Up in Tg vs WT
242408	Fam221b	family with sequence similarity 221, member B	243.927	2.30426	0.778849	2.95855	0.00309093	Sig	Up in Tg vs WT
20370	Sez6	seizure related gene 6	18.2743	2.26937	1.08425	2.09303	0.0363465	Sig	Up in Tg vs WT
67862	2310033P09Rik	RIKEN cDNA 2310033P09 gene	18.5471	2.26916	1.08271	2.09581	0.0360989	Sig	Up in Tg vs WT
171211	Edaradd	EDAR (ectodysplasin-A receptor)-associated death domain	12.7197	2.26757	1.14633	1.97811	0.0479161	Sig	Up in Tg vs WT
232414	Clec9a	C-type lectin domain family 9, member a	12.9925	2.26751	1.14424	1.98167	0.0475165	Sig	Up in Tg vs WT
240168	Rasgrp3	RAS, guanyl releasing protein 3	12.9925	2.26751	1.14424	1.98167	0.0475165	Sig	Up in Tg vs WT
320626	9230105E05Rik	RIKEN cDNA 9230105E05 gene	12.4468	2.26744	1.14856	1.97416	0.0483632	Sig	Up in Tg vs WT
70638	Fam189a1	family with sequence similarity 189, member A1	16.3646	2.26657	1.09834	2.06364	0.0390518	Sig	Up in Tg vs WT
217030	Synrg	synergin, gamma	48.6131	2.25851	0.913526	2.4723	0.0134248	Sig	Up in Tg vs WT
497652	Acd	adrenocortical dysplasia	15.9934	2.25713	1.12814	2.00076	0.045418	Sig	Up in Tg vs WT
98366	Smap1	small ArfGAP 1	18.2861	2.24024	1.08349	2.06761	0.0386768	Sig	Up in Tg vs WT
24059	Slco2a1	solute carrier organic anion transporter family, member 2a1	16.6611	2.21067	1.093	2.02257	0.0431177	Sig	Up in Tg vs WT
110312	Pmch	pro-melanin-concentrating hormone	27.3349	2.20878	1.00281	2.20259	0.0276236	Sig	Up in Tg vs WT
50817	Capn15	calpain 15	20.2077	2.20431	1.07529	2.04997	0.040367	Sig	Up in Tg vs WT
67382	Brd3	bromodomain containing 3	44.0868	2.20149	0.942385	2.33608	0.0194869	Sig	Up in Tg vs WT
242570	Raver2	ribonucleoprotein, PTB-binding 2	27.2484	2.19286	1.00295	2.1864	0.0287864	Sig	Up in Tg vs WT
11514	Adcy8	adenylate cyclase 8	30.5089	2.17516	1.04046	2.09057	0.0365667	Sig	Up in Tg vs WT
74192	Arpc5l	actin related protein 2/3 complex, subunit 5-like	26.8772	2.16243	1.02805	2.10342	0.0354287	Sig	Up in Tg vs WT
11419	Asic1	acid-sensing (proton-gated) ion channel 1	18.7164	2.12158	1.06071	2.00015	0.0454841	Sig	Up in Tg vs WT
241303	Fam78a	family with sequence similarity 78, member A	25.8096	2.11329	1.03019	2.05136	0.040232	Sig	Up in Tg vs WT
269224	Pask	PAS domain containing serine/threonine kinase	26.7501	2.10892	1.00192	2.10489	0.035301	Sig	Up in Tg vs WT
67088	Cand2	cullin-associated and neddylation-dissociated 2 (putative)	161.479	2.10782	0.777808	2.70995	0.00672935	Sig	Up in Tg vs WT
23874	Farsb	phenylalanyl-tRNA synthetase, beta subunit	61.1826	2.0977	0.87041	2.41002	0.0159517	Sig	Up in Tg vs WT
110147	Ehmt2	euchromatic histone lysine N-methyltransferase 2	23.0933	2.09571	1.03584	2.0232	0.0430529	Sig	Up in Tg vs WT
383103	Tvp23a	trans-golgi network vesicle protein 23A	35.3123	2.06723	0.939502	2.20034	0.0277825	Sig	Up in Tg vs WT
282619	Sbsn	suprabasin	27.4532	2.04125	0.982485	2.07764	0.0377426	Sig	Up in Tg vs WT
381438	Gm5148	predicted gene 5148	258.802	2.01796	0.744828	2.70929	0.00674272	Sig	Up in Tg vs WT
11308	Abi1	abl-interactor 1	30.5237	2.00133	1.01	1.98152	0.0475334	Sig	Up in Tg vs WT
72432	Spink5	serine peptidase inhibitor, Kazal type 5	65.4285	2.00074	0.842377	2.37512	0.0175433	Sig	Up in Tg vs WT
76366	Mtif3	mitochondrial translational initiation factor 3	46.9532	1.94169	0.890604	2.18019	0.0292431	Sig	Up in Tg vs WT
20129	Rptn	repetin	252.34	1.90994	0.724881	2.63483	0.00841789	Sig	Up in Tg vs WT
16687	Krt6a	keratin 6A	41.173	1.86564	0.901793	2.06881	0.0385642	Sig	Up in Tg vs WT
22390	Wee1	WEE 1 homolog 1 (S. pombe)	114.414	1.86186	0.784874	2.37217	0.0176838	Sig	Up in Tg vs WT
75321	Grip1os2	glutamate receptor interacting protein 1, opposite strand 2	55.0999	1.85289	0.85496	2.16722	0.030218	Sig	Up in Tg vs WT
330850	Gm38416	predicted gene, 38416	47.7627	1.82882	0.871208	2.09918	0.035801	Sig	Up in Tg vs WT
74438	Clvs1	clavesin 1	50.2129	1.81636	0.885219	2.05188	0.0401812	Sig	Up in Tg vs WT
109242	Kif24	kinesin family member 24	49.1741	1.79137	0.856421	2.0917	0.0364657	Sig	Up in Tg vs WT
27276	Plekhb1	pleckstrin homology domain containing, family B (evectins) member 1	47.688	1.77478	0.858365	2.06763	0.0386749	Sig	Up in Tg vs WT
12914	Crebbp	CREB binding protein	43.7281	1.75089	0.890035	1.96722	0.0491578	Sig	Up in Tg vs WT
228005	Ppig	peptidyl-prolyl isomerase G (cyclophilin G)	41.4302	1.74006	0.87954	1.97837	0.0478869	Sig	Up in Tg vs WT
16678	Krt1	keratin 1	84.7967	1.71357	0.783571	2.18688	0.0287514	Sig	Up in Tg vs WT
66626	Cdip1	cell death inducing Trp53 target 1	79.9112	1.71167	0.798257	2.14425	0.0320125	Sig	Up in Tg vs WT
231329	Polr2b	polymerase (RNA) II (DNA directed) polypeptide B	94.9766	1.70565	0.771511	2.21079	0.0270504	Sig	Up in Tg vs WT
72284	Oraov1	oral cancer overexpressed 1	198.907	1.67528	0.785568	2.13257	0.0329603	Sig	Up in Tg vs WT
73921	Scpep1os	serine carboxypeptidase 1, opposite strand	77.1675	1.64085	0.78251	2.09691	0.0360018	Sig	Up in Tg vs WT
30957	Mapk8ip3	mitogen-activated protein kinase 8 interacting protein 3	66.2061	1.63688	0.797604	2.05225	0.0401457	Sig	Up in Tg vs WT
407243	Tmem189	transmembrane protein 189	55.9056	1.63655	0.821144	1.99301	0.0462599	Sig	Up in Tg vs WT
231646	Myo1h	myosin 1H	54.1534	1.629	0.822962	1.97944	0.0477667	Sig	Up in Tg vs WT
74173	Rab10os	RAB10, member RAS oncogene family, opposite strand	312.818	1.58232	0.69403	2.2799	0.0226135	Sig	Up in Tg vs WT
382083	Snx22	sorting nexin 22	343.134	1.57012	0.698002	2.24944	0.0244842	Sig	Up in Tg vs WT
109342	Slc5a10	solute carrier family 5 (sodium/glucose cotransporter), member 10	98.8491	1.5599	0.741377	2.10405	0.0353739	Sig	Up in Tg vs WT
19647	Rbbp6	retinoblastoma binding protein 6	226.304	1.55451	0.682658	2.27714	0.022778	Sig	Up in Tg vs WT
224530	Acat3	acetyl-Coenzyme A acetyltransferase 3	385.347	1.53823	0.702004	2.1912	0.0284372	Sig	Up in Tg vs WT
77799	Sla2	Src-like-adaptor 2	135.677	1.53136	0.766988	1.99659	0.0458701	Sig	Up in Tg vs WT
240514	Ccdc85b	coiled-coil domain containing 85B	151.215	1.52903	0.771561	1.98174	0.0475082	Sig	Up in Tg vs WT
57261	Brd4	bromodomain containing 4	103.036	1.50896	0.732836	2.05906	0.0394881	Sig	Up in Tg vs WT
328110	Prpf39	pre-mRNA processing factor 39	128.077	1.49438	0.72399	2.06408	0.0390098	Sig	Up in Tg vs WT
100038464	Gm15441	predicted gene 15441	90.3719	1.49263	0.75568	1.97521	0.0482439	Sig	Up in Tg vs WT
67266	Fam69a	family with sequence similarity 69, member A	184.746	1.49152	0.695133	2.14566	0.0319004	Sig	Up in Tg vs WT
22754	Zfp92	zinc finger protein 92	630.624	1.41673	0.669327	2.11665	0.0342898	Sig	Up in Tg vs WT
58799	Crbn	cereblon	253.316	1.38075	0.671326	2.05675	0.0397102	Sig	Up in Tg vs WT
66263	1810014B01Rik	RIKEN cDNA 1810014B01 gene	1060.14	1.37978	0.683897	2.01753	0.04364	Sig	Up in Tg vs WT
66961	Neat1	nuclear paraspeckle assembly transcript 1 (non-protein coding)	59.2257	-1.69393	0.816026	-2.07583	0.0379097	Sig	Down in Tg vs WT
279561	Wnk3	WNK lysine deficient protein kinase 3	39.0495	-1.73317	0.873287	-1.98465	0.0471829	Sig	Down in Tg vs WT
73668	Ttc21b	tetratricopeptide repeat domain 21B	28.8204	-1.92131	0.951045	-2.02021	0.0433615	Sig	Down in Tg vs WT
16769	Dsg4	desmoglein 4	37.8161	-2.00296	0.911037	-2.19855	0.0279101	Sig	Down in Tg vs WT
70750	Kdsr	3-ketodihydrosphingosine reductase	31.4698	-2.00355	0.955596	-2.09665	0.0360243	Sig	Down in Tg vs WT
67099	Mettl21a	methyltransferase like 21A	20.3034	-2.03356	1.02124	-1.99127	0.0464511	Sig	Down in Tg vs WT
20662	Sos1	son of sevenless homolog 1 (Drosophila)	28.6429	-2.06326	0.960003	-2.14922	0.0316171	Sig	Down in Tg vs WT
13858	Eps15	epidermal growth factor receptor pathway substrate 15	20.3424	-2.07626	1.05673	-1.96479	0.0494381	Sig	Down in Tg vs WT
210757	Themis	thymocyte selection associated	17.9043	-2.08693	1.05577	-1.97669	0.0480772	Sig	Down in Tg vs WT
107035	Fbxo38	F-box protein 38	23.6162	-2.12961	1.00384	-2.12147	0.0338822	Sig	Down in Tg vs WT
12593	Cdyl	chromodomain protein, Y chromosome-like	16.9137	-2.12971	1.06556	-1.99868	0.0456429	Sig	Down in Tg vs WT
320558	Sycp2	synaptonemal complex protein 2	19.263	-2.15773	1.08768	-1.98379	0.047279	Sig	Down in Tg vs WT
18479	Pak1	p21 protein (Cdc42/Rac)-activated kinase 1	18.0439	-2.18137	1.08239	-2.01532	0.0438712	Sig	Down in Tg vs WT
236790	Ints6l	integrator complex subunit 6 like	23.8002	-2.19065	1.01386	-2.1607	0.0307187	Sig	Down in Tg vs WT
27395	Mrpl15	mitochondrial ribosomal protein L15	15.0602	-2.20846	1.09783	-2.01167	0.0442549	Sig	Down in Tg vs WT
15203	Heph	hephaestin	16.2349	-2.21355	1.10788	-1.99801	0.0457156	Sig	Down in Tg vs WT
12814	Col11a1	collagen, type XI, alpha 1	22.893	-2.22281	1.04547	-2.12614	0.0334917	Sig	Down in Tg vs WT
319740	Zfyve27	zinc finger, FYVE domain containing 27	21.4011	-2.23691	1.04896	-2.1325	0.0329654	Sig	Down in Tg vs WT
12419	Cbx5	chromobox 5	36.3987	-2.23826	0.947652	-2.3619	0.0181816	Sig	Down in Tg vs WT
116732	Tsga13	testis specific gene A13	12.8949	-2.24125	1.12199	-1.99756	0.0457639	Sig	Down in Tg vs WT
83436	Plekha2	pleckstrin homology domain-containing, family A (phosphoinositide binding specific) member 2	16.1071	-2.26816	1.0877	-2.08527	0.0370444	Sig	Down in Tg vs WT
66839	0610009O20Rik	RIKEN cDNA 0610009O20 gene	12.6611	-2.27613	1.15085	-1.97778	0.0479536	Sig	Down in Tg vs WT
321003	Xpnpep3	X-prolyl aminopeptidase 3, mitochondrial	14.3424	-2.28214	1.10634	-2.06279	0.0391325	Sig	Down in Tg vs WT
100093700	Gm10400	predicted gene 10400	18.9576	-2.28659	1.11398	-2.05263	0.0401082	Sig	Down in Tg vs WT
27372	Prl3c1	prolactin family 3, subfamily c, member 1	4.00985	-2.31505	1.18064	-1.96085	0.0498968	Sig	Down in Tg vs WT
72252	1700022A21Rik	glycerol-3-phosphate dehydrogenase 1-like pseudogene	4.00985	-2.31505	1.18064	-1.96085	0.0498968	Sig	Down in Tg vs WT
75148	4930545H06Rik	RIKEN cDNA 4930545H06 gene	4.00985	-2.31505	1.18064	-1.96085	0.0498968	Sig	Down in Tg vs WT
78025	4930540M03Rik	RIKEN cDNA 4930540M03 gene	4.00985	-2.31505	1.18064	-1.96085	0.0498968	Sig	Down in Tg vs WT
258292	Olfr446	olfactory receptor 446	4.00985	-2.31505	1.18064	-1.96085	0.0498968	Sig	Down in Tg vs WT
258812	Olfr923	olfactory receptor 923	4.00985	-2.31505	1.18064	-1.96085	0.0498968	Sig	Down in Tg vs WT
102465548	Mir6909	microRNA 6909	4.00985	-2.31505	1.18064	-1.96085	0.0498968	Sig	Down in Tg vs WT
19360	Rad50	RAD50 double strand break repair protein	15.8515	-2.31995	1.10199	-2.10524	0.03527	Sig	Down in Tg vs WT
66711	Sbds	Shwachman-Bodian-Diamond syndrome homolog (human)	17.9226	-2.36814	1.13297	-2.0902	0.0366	Sig	Down in Tg vs WT
27214	Dbf4	DBF4 zinc finger	27.0804	-2.37802	1.01345	-2.34646	0.0189527	Sig	Down in Tg vs WT
16634	Klra3	killer cell lectin-like receptor, subfamily A, member 3	6.8214	-2.39903	1.21572	-1.97334	0.0484565	Sig	Down in Tg vs WT
233246	Ano5	anoctamin 5	23.5511	-2.4163	1.03372	-2.33747	0.0194145	Sig	Down in Tg vs WT
210876	Vmn2r111	vomeronasal 2, receptor 111	7.91266	-2.42141	1.2006	-2.01684	0.0437122	Sig	Down in Tg vs WT
15926	Idh1	isocitrate dehydrogenase 1 (NADP+), soluble	9.90576	-2.4295	1.17936	-2.06	0.0393981	Sig	Down in Tg vs WT
66654	Tex12	testis expressed gene 12	9.90576	-2.4295	1.17936	-2.06	0.0393981	Sig	Down in Tg vs WT
78100	Msantd4	Myb/SANT-like DNA-binding domain containing 4 with coiled-coils	9.90576	-2.4295	1.17936	-2.06	0.0393981	Sig	Down in Tg vs WT
74283	1700085C21Rik	RIKEN cDNA 1700085C21 gene	8.45829	-2.43043	1.19412	-2.03534	0.0418171	Sig	Down in Tg vs WT
76747	Dapl1	death associated protein-like 1	8.7311	-2.43426	1.19118	-2.04357	0.0409957	Sig	Down in Tg vs WT
229905	Kyat3	kynurenine aminotransferase 3	8.7311	-2.43426	1.19118	-2.04357	0.0409957	Sig	Down in Tg vs WT
278279	Tmtc2	transmembrane and tetratricopeptide repeat containing 2	10.4514	-2.44374	1.16934	-2.08985	0.0366315	Sig	Down in Tg vs WT
546981	Vmn2r75	vomeronasal 2, receptor 75	9.31573	-2.44774	1.20609	-2.02948	0.0424096	Sig	Down in Tg vs WT
12671	Chrm3	cholinergic receptor, muscarinic 3, cardiac	10.7242	-2.44973	1.16496	-2.10284	0.0354797	Sig	Down in Tg vs WT
19016	Pparg	peroxisome proliferator activated receptor gamma	9.58855	-2.46496	1.19735	-2.05867	0.0395255	Sig	Down in Tg vs WT
78215	4930578N18Rik	RIKEN cDNA 4930578N18 gene	5.60234	-2.46716	1.21983	-2.02255	0.04312	Sig	Down in Tg vs WT
78826	P2ry10	purinergic receptor P2Y, G-protein coupled 10	5.60234	-2.46716	1.21983	-2.02255	0.04312	Sig	Down in Tg vs WT
68971	Tamm41	TAM41 mitochondrial translocator assembly and maintenance homolog	6.14797	-2.46918	1.21958	-2.02461	0.0429079	Sig	Down in Tg vs WT
14409	Gabrr2	gamma-aminobutyric acid (GABA) C receptor, subunit rho 2	5.32953	-2.46936	1.21882	-2.02603	0.0427622	Sig	Down in Tg vs WT
258264	Olfr747	olfactory receptor 747	5.05671	-2.47545	1.21621	-2.03538	0.0418124	Sig	Down in Tg vs WT
629481	Gm29687	predicted gene, 29687	5.05671	-2.47545	1.21621	-2.03538	0.0418124	Sig	Down in Tg vs WT
100041658	Mup7	major urinary protein 7	5.05671	-2.47545	1.21621	-2.03538	0.0418124	Sig	Down in Tg vs WT
229333	C130079G13Rik	RIKEN cDNA C130079G13 gene	9.86136	-2.47702	1.18986	-2.08178	0.0373628	Sig	Down in Tg vs WT
76411	Ift43	intraflagellar transport 43	7.78486	-2.48529	1.21351	-2.04802	0.0405578	Sig	Down in Tg vs WT
78706	Platr4	pluripotency associated transcript 4	7.78486	-2.48529	1.21351	-2.04802	0.0405578	Sig	Down in Tg vs WT
635580	Gm16445	predicted pseudogene 16445	4.7839	-2.48579	1.21005	-2.0543	0.039947	Sig	Down in Tg vs WT
16821	Lcn4	lipocalin 4	7.32263	-2.48661	1.21426	-2.04784	0.0405755	Sig	Down in Tg vs WT
252866	Adam34	a disintegrin and metallopeptidase domain 34	7.59545	-2.49295	1.20994	-2.06039	0.0393614	Sig	Down in Tg vs WT
228911	Tshz2	teashirt zinc finger family member 2	10.407	-2.49543	1.17742	-2.11941	0.0340557	Sig	Down in Tg vs WT
258552	Olfr868	olfactory receptor 868	7.86826	-2.4985	1.20579	-2.07209	0.0382567	Sig	Down in Tg vs WT
381384	A530006G24Rik	RIKEN cDNA A530006G24 gene	7.86826	-2.4985	1.20579	-2.07209	0.0382567	Sig	Down in Tg vs WT
404331	Olfr1252	olfactory receptor 1252	13.2185	-2.50212	1.14413	-2.18691	0.0287488	Sig	Down in Tg vs WT
109181	Trip11	thyroid hormone receptor interactor 11	21.6532	-2.5205	1.06709	-2.36203	0.018175	Sig	Down in Tg vs WT
67981	Hormad1	HORMA domain containing 1	10.0898	-2.52707	1.19578	-2.11332	0.0345731	Sig	Down in Tg vs WT
20583	Snai2	snail family zinc finger 2	10.3626	-2.53903	1.18819	-2.13688	0.0326074	Sig	Down in Tg vs WT
66674	Spryd7	SPRY domain containing 7	15.9413	-2.55847	1.13724	-2.24973	0.0244663	Sig	Down in Tg vs WT
74533	Gzf1	GDNF-inducible zinc finger protein 1	14.2654	-2.56572	1.13308	-2.26437	0.0235513	Sig	Down in Tg vs WT
406222	Krt74	keratin 74	7.82386	-2.56739	1.21282	-2.11687	0.0342705	Sig	Down in Tg vs WT
279572	Tlr13	toll-like receptor 13	11.4539	-2.57177	1.16547	-2.20663	0.0273401	Sig	Down in Tg vs WT
170938	Zfp617	zinc finger protein 617	8.36949	-2.57935	1.20382	-2.14265	0.0321413	Sig	Down in Tg vs WT
258178	Olfr180	olfactory receptor 180	6.37639	-2.58336	1.21951	-2.11836	0.0341449	Sig	Down in Tg vs WT
545909	Vmn2r39	vomeronasal 2, receptor 39	6.37639	-2.58336	1.21951	-2.11836	0.0341449	Sig	Down in Tg vs WT
15430	Hoxd10	homeobox D10	6.6492	-2.58444	1.21872	-2.12061	0.0339542	Sig	Down in Tg vs WT
503558	Taar9	trace amine-associated receptor 9	6.6492	-2.58444	1.21872	-2.12061	0.0339542	Sig	Down in Tg vs WT
328579	B230214G05Rik	RIKEN cDNA B230214G05 gene	6.92202	-2.58629	1.21769	-2.12394	0.0336755	Sig	Down in Tg vs WT
546980	Vmn2r74	vomeronasal 2, receptor 74	7.77946	-2.58792	1.22035	-2.12064	0.0339521	Sig	Down in Tg vs WT
66663	Uba5	ubiquitin-like modifier activating enzyme 5	7.19483	-2.58852	1.21651	-2.12782	0.0333517	Sig	Down in Tg vs WT
259033	Olfr1122	olfactory receptor 1122	5.55795	-2.59253	1.21791	-2.12867	0.0332813	Sig	Down in Tg vs WT
26388	Ifi202b	interferon activated gene 202B	11.4095	-2.61579	1.17403	-2.22806	0.0258768	Sig	Down in Tg vs WT
75577	Dynap	dynactin associated protein	11.6823	-2.62334	1.16868	-2.24469	0.0247878	Sig	Down in Tg vs WT
329919	Skint2	selection and upkeep of intraepithelial T cells 2	11.6823	-2.62334	1.16868	-2.24469	0.0247878	Sig	Down in Tg vs WT
15496	Hsd3b5	hydroxy-delta-5-steroid dehydrogenase, 3 beta- and steroid delta-isomerase 5	8.59791	-2.6487	1.20653	-2.1953	0.0281419	Sig	Down in Tg vs WT
258324	Olfr129	olfactory receptor 129	8.59791	-2.6487	1.20653	-2.1953	0.0281419	Sig	Down in Tg vs WT
116811	Zim3	zinc finger, imprinted 3	14.6832	-2.66662	1.13228	-2.35508	0.0185187	Sig	Down in Tg vs WT
100416706	Zfp729b	zinc finger protein 729b	9.96198	-2.67306	1.18686	-2.25222	0.0243086	Sig	Down in Tg vs WT
54394	Crlf3	cytokine receptor-like factor 3	12.4563	-2.6852	1.16234	-2.31016	0.0208792	Sig	Down in Tg vs WT
12311	Calcr	calcitonin receptor	16.9048	-2.68584	1.10978	-2.42016	0.0155137	Sig	Down in Tg vs WT
19110	Prl4a1	prolactin family 4, subfamily a, member 1	7.15044	-2.68882	1.21764	-2.20822	0.0272292	Sig	Down in Tg vs WT
22313	Vmn2r104	vomeronasal 2, receptor 104	7.15044	-2.68882	1.21764	-2.20822	0.0272292	Sig	Down in Tg vs WT
75453	Ccdc7b	coiled-coil domain containing 7B	6.33199	-2.69183	1.21981	-2.20676	0.0273306	Sig	Down in Tg vs WT
100504235	Gm20125	predicted gene, 20125	6.33199	-2.69183	1.21981	-2.20676	0.0273306	Sig	Down in Tg vs WT
57319	Smpdl3a	sphingomyelin phosphodiesterase, acid-like 3A	8.2417	-2.69592	1.21206	-2.22425	0.0261316	Sig	Down in Tg vs WT
223773	Zbed4	zinc finger, BED type containing 4	6.05918	-2.69862	1.21893	-2.21393	0.0268335	Sig	Down in Tg vs WT
69944	2810021J22Rik	RIKEN cDNA 2810021J22 gene	9.09914	-2.71859	1.20496	-2.25617	0.0240601	Sig	Down in Tg vs WT
192169	Ufsp2	UFM1-specific peptidase 2	9.09914	-2.71859	1.20496	-2.25617	0.0240601	Sig	Down in Tg vs WT
19260	Ptpn22	protein tyrosine phosphatase, non-receptor type 22 (lymphoid)	9.37196	-2.72412	1.20026	-2.26961	0.023231	Sig	Down in Tg vs WT
52837	Tmx4	thioredoxin-related transmembrane protein 4	22.5343	-2.78092	1.10315	-2.52089	0.0117057	Sig	Down in Tg vs WT
76407	Sun5	Sad1 and UNC84 domain containing 5	9.01574	-2.79115	1.20865	-2.30931	0.0209264	Sig	Down in Tg vs WT
71388	5530401A14Rik	RIKEN cDNA 5530401A14 gene	6.28759	-2.80391	1.21699	-2.30398	0.021224	Sig	Down in Tg vs WT
100037258	Dnajc3	DnaJ heat shock protein family (Hsp40) member C3	11.2373	-2.81154	1.17979	-2.38309	0.0171678	Sig	Down in Tg vs WT
15951	Ifi204	interferon activated gene 204	13.4198	-2.82784	1.16086	-2.43598	0.0148515	Sig	Down in Tg vs WT
210297	Lrch2	leucine-rich repeats and calponin homology (CH) domain containing 2	14.7785	-2.85036	1.14643	-2.48628	0.0129085	Sig	Down in Tg vs WT
17349	Mlf1	myeloid leukemia factor 1	10.3744	-2.85058	1.19718	-2.38108	0.0172619	Sig	Down in Tg vs WT
75801	4930447C04Rik	RIKEN cDNA 4930447C04 gene	11.7385	-2.87254	1.17808	-2.43833	0.0147555	Sig	Down in Tg vs WT
71416	5430425K12Rik	RIKEN cDNA 5430425K12 gene	7.33445	-2.87656	1.21935	-2.3591	0.0183196	Sig	Down in Tg vs WT
66289	Mptx1	mucosal pentraxin 1	7.06164	-2.88299	1.21966	-2.36377	0.0180901	Sig	Down in Tg vs WT
19046	Ppp1cb	protein phosphatase 1, catalytic subunit, beta isoform	16.0981	-2.90716	1.13582	-2.55952	0.0104817	Sig	Down in Tg vs WT
18994	Pou3f4	POU domain, class 3, transcription factor 4	7.83569	-2.9575	1.21886	-2.42645	0.0152472	Sig	Down in Tg vs WT
69482	Nup35	nucleoporin 35	10.291	-2.95769	1.2033	-2.45797	0.0139724	Sig	Down in Tg vs WT
215632	Psd4	pleckstrin and Sec7 domain containing 4	12.1953	-2.97662	1.18188	-2.51854	0.0117842	Sig	Down in Tg vs WT

## Sheet: Tg Pathway enrichment analysis
Pathway Name	Pathway Id	Source Name	Organism	Pathway uploaded gene count	Genes in InnateDB for this entity	Pathway p-value	Gene Symbols
Growth hormone receptor signaling	19332	REACTOME	10090	3	36	0.00618742	Prl3c1; Prl4a1; Sh2b1;
Regulation of actin cytoskeleton	724	KEGG	10090	7	216	0.00739075	Arpc5l; Chrm3; Grlf1; Gsn; Pak1; Ppp1cb; Sos1;
Hematopoietic cell lineage	682	KEGG	10090	4	86	0.0124664	Anpep; Cd4; Fcer2a; Kit;
Signaling by ERBB4	17279	REACTOME	10090	5	140	0.0155823	Kit; Prl3c1; Prl4a1; Sh2b1; Sos1;
Cytokine Signaling in Immune system	17370	REACTOME	10090	6	194	0.0159604	Nfkb2; Prl3c1; Prl4a1; Ptpn2; Sh2b1; Sos1;
Cell cycle	717	KEGG	10090	4	123	0.0398978	Crebbp; Dbf4; E2f4; Wee1;
Fc gamma R-mediated phagocytosis	4349	KEGG	10090	4	86	0.0124664	Arpc5l; Gsn; Pak1; Wasf3;
Prolactin receptor signaling	16972	REACTOME	10090	3	29	0.00333802	Prl3c1; Prl4a1; Sh2b1;
Nuclear signaling by ERBB4	16761	REACTOME	10090	3	49	0.0144826	Prl3c1; Prl4a1; Sh2b1;
Focal adhesion	788	KEGG	10090	6	207	0.0212644	Col11a1; Grlf1; Pak1; Parvb; Ppp1cb; Sos1;
Mus musculus biological processes	16801	REACTOME	10090	6	218	0.0265995	Acd; Cebpb; Cpt1a; Sh2b1; Sycp2; Tex12;
Long-term potentiation	729	KEGG	10090	3	66	0.0316936	Adcy8; Crebbp; Ppp1cb;
Renal cell carcinoma	620	KEGG	10090	3	66	0.0316936	Crebbp; Pak1; Sos1;
Mitotic G1-G1/S phases	18886	REACTOME	10090	4	124	0.0409084	Dbf4; E2f4; Psmd1; Wee1;
Adherens junction	741	KEGG	10090	3	76	0.0452187	Crebbp; Snai2; Wasf3;
Mitochondrial translation initiation	18795	REACTOME	10090	3	78	0.0482176	Mrpl1; Mrpl15; Mtif3;

## Sheet: Tg GO enrichment analysis
Pathway Name	Pathway Id	Source Name	Organism	Pathway uploaded gene count	Genes in InnateDB for this entity	Pathway p-value	Gene Symbols
T cell differentiation	GO:0030217	biological process	10090	4	35	0.000485544	Cd4; Kit; Ptpn2; Ptpn22;
T cell activation	GO:0042110	biological process	10090	3	30	0.00379438	Cd276; Cd4; Sla2;
negative regulation of inflammatory response	GO:0050728	biological process	10090	4	65	0.00491055	Cd276; Krt1; Ptpn2; Tyro3;
actin cytoskeleton reorganization	GO:0031532	biological process	10090	3	42	0.0097822	Kit; Pak1; Parvb;
histone acetylation	GO:0016573	biological process	10090	3	27	0.00279776	Cdyl; Crebbp; Taf5;
lamellipodium assembly	GO:0030032	biological process	10090	4	28	0.000201146	Kit; Parvb; Sh2b1; Wasf3;
positive regulation of fat cell differentiation	GO:0045600	biological process	10090	4	31	0.000301556	Asxl2; Cebpb; Pparg; Snai2;
negative regulation of chondrocyte differentiation	GO:0032331	biological process	10090	3	15	0.000477674	Ltbp3; Pthlh; Snai2;
synaptonemal complex assembly	GO:0007130	biological process	10090	3	16	0.00058335	Ehmt2; Hormad1; Tex12;
regulation of cell adhesion	GO:0030155	biological process	10090	3	35	0.00588541	Gsn; Ppp1cb; Spink5;
skeletal system development	GO:0001501	biological process	10090	4	91	0.0157001	Acd; Hoxd10; Ltbp3; Pthlh;
response to endoplasmic reticulum stress	GO:0034976	biological process	10090	3	50	0.0157089	Cebpb; Tmx4; Uba5;
embryonic skeletal system morphogenesis	GO:0048704	biological process	10090	3	53	0.0183503	Asxl2; Col11a1; Hoxd10;
protein autophosphorylation	GO:0046777	biological process	10090	5	150	0.0214599	Kit; Pak1; Pask; Tyro3; Wnk3;
neuron projection development	GO:0031175	biological process	10090	4	102	0.0228475	Ccdc64; Lingo1; Mapk8ip3; Zfyve27;
sodium ion transport	GO:0006814	biological process	10090	4	103	0.0235805	Accn2; Slc23a2; Slc38a4; Slc5a10;
cilium morphogenesis	GO:0060271	biological process	10090	3	59	0.0243279	Gsn; Ift43; Ttc21b;
transport	GO:0006810	biological process	10090	10	462	0.0251009	Abcb9; Clvs1; Cpt1a; Gabrr2; Grik5; Lcn4; Mup7; Slc23a2; Slc5a10; Slco2a1;
negative regulation of cell growth	GO:0030308	biological process	10090	4	111	0.0299572	Ccdc85b; Crlf3; Dnajb2; Pparg;
epithelial cell differentiation	GO:0030855	biological process	10090	3	65	0.0312325	Cpt1a; Pparg; Pthlh;
sensory perception of sound	GO:0007605	biological process	10090	4	117	0.0353465	Col11a1; Espn; Pou3f4; Snai2;
spermatid development	GO:0007286	biological process	10090	3	70	0.0376877	Dhh; Ehmt2; Kit;
negative regulation of neuron apoptotic process	GO:0043524	biological process	10090	4	129	0.0477044	Birc5; Cebpb; Cpeb4; Tyro3;
nuclear chromatin	GO:0000790	cellular component	10090	6	136	0.00322436	Asxl2; Brd4; Cebpb; Crebbp; Snai2; Ttc21b;
cytoplasm	GO:0005737	cellular component	10090	67	4752	0.00511237	Abi1; Acox1; Aebp1; Arpc5l; Birc5; Brd4; Bzw1; Cbx5; Ccdc64; Ccdc85b; Cebpb; Cpeb4; Cpm; Crbn; Crebbp; Crlf3; Csta; Dnajc3; E2f4; Eps15; Espn; Farsb; Fbxo38; Grlf1; Gzf1; Hormad1; Idh1; Ifi202b; Ift43; Kit; Llgl2; Mapk8ip3; Mettl21a; Mlf1; Myo19; Nfkb2; Pak1; Pask; Plekha2; Plekhb1; Ppig; Ppp1cb; Pthlh; Ptpn22; Rasgrp3; Raver2; Rbbp6; Rbfox3; Sbds; Sbsn; Slc23a2; Smap1; Snai2; Solh; Spink5; Sprr2…
nucleus	GO:0005634	cellular component	10090	71	5197	0.00826287	8430410K20Rik; Abi1; Aebp1; Birc5; Brd3; Brd4; Cand2; Cbx5; Ccdc111; Ccdc85b; Cdyl; Cebpb; Cpeb4; Cpm; Crbn; Crebbp; Dbf4; Dhx32; Dnajb2; E2f4; Ehmt2; Fbxo32; Fbxo38; Gga1; Grlf1; Gzf1; Hormad1; Hoxd10; Ifi202b; Kit; Krt1; Mlf1; Mrpl1; Nfix; Nfkb2; Nit1; Pak1; Pask; Plekha2; Pmch; Polr2b; Pou3f4; Pparg; Ppig; Ppp1cb; Prpf39; Pthlh; Ptpn2; Ptpn22; Rad50; Raver2; Rbbp6; Rbfox3; Sbds; Scaf1; Sh2b1; …
proteinaceous extracellular matrix	GO:0005578	cellular component	10090	7	217	0.00831256	Acan; Col11a1; Ltbp3; Ntn3; Rptn; Spon2; Tfip11;
chromosome	GO:0005694	cellular component	10090	4	79	0.00972567	Brd4; Ehmt2; Hormad1; Rbbp6;
endoplasmic reticulum membrane	GO:0005789	cellular component	10090	12	584	0.0214257	Abcb9; Agpat2; Ano5; Cd4; Fam69a; Hsd3b5; Kdsr; Slc39a7; Spink5; Tmem189; Tyro3; Zfyve27;
dendrite	GO:0030425	cellular component	10090	7	276	0.0273879	Chrm3; Cpeb4; Cplx2; Grik5; Mapk8ip3; Pak1; Zfyve27;
intracellular	GO:0005622	cellular component	10090	22	1347	0.0274744	2810021J22Rik; AA987161; Abi1; Ano5; Cand2; Csta; Gga1; Grlf1; Heph; Nfix; Pask; Pou3f4; Prpf39; Pthlh; Rasgrp3; Rbfox3; Solh; Sos1; Tfip11; Zfp128; Zfp617; Zfp92;
endoplasmic reticulum	GO:0005783	cellular component	10090	13	679	0.0282622	Agpat2; Cpeb4; Ctsz; Grik5; Kdsr; Mpdu1; Ptpn2; Sez6; Spink5; Tmtc2; Tmx4; Ufsp2; Zfyve27;
postsynaptic density	GO:0014069	cellular component	10090	4	109	0.0282769	Abi1; Cpeb4; Grik5; Sos1;
lamellipodium	GO:0030027	cellular component	10090	4	123	0.0412618	Abi1; Gsn; Parvb; Wasf3;
chromatin binding	GO:0003682	molecular function	10090	10	365	0.00552605	Brd3; Brd4; Cbx5; Ccdc111; Cebpb; Crebbp; Hoxd10; Polr2b; Pparg; Snai2;
SH3 domain binding	GO:0017124	molecular function	10090	5	112	0.00668684	Eps15; Espn; Grik5; Ptpn22; Sos1;
histone acetyltransferase activity	GO:0004402	molecular function	10090	3	38	0.0074127	Cdyl; Crebbp; Taf5;
oxidoreductase activity, acting on the CH-OH group of donors, NAD or NADP as acceptor	GO:0016616	molecular function	10090	3	47	0.0132975	Hsd3b5; Idh1; Uba5;
PDZ domain binding	GO:0030165	molecular function	10090	4	93	0.016877	Acox1; Grik5; Llgl2; Plekha2;
p53 binding	GO:0002039	molecular function	10090	3	54	0.0192821	Brd4; Crebbp; Ehmt2;
transporter activity	GO:0005215	molecular function	10090	6	209	0.0236268	Clvs1; Grik5; Mup7; Slc23a2; Slc5a10; Slco2a1;
RNA polymerase II core promoter proximal region sequence-specific DNA binding transcription factor activity involved in negative regulation of transcription	GO:0001078	molecular function	10090	3	65	0.0312325	Crebbp; Gzf1; Snai2;
DNA binding	GO:0003677	molecular function	10090	25	1619	0.0350145	Acd; Aebp1; Asxl2; Brd4; Cebpb; Crebbp; E2f4; Grlf1; Hoxd10; Mlf1; Nfix; Nfkb2; Polr2b; Pou3f4; Pparg; Rad50; Rbfox3; Sos1; Sycp2; Taf5; Tfip11; Tshz2; Zbed4; Zfp865; Zfp92;
