# Supplementary material for: Galectin-7 reprograms skin carcinogenesis by fostering innate immune evasive programs
Source: Cell Death Differ. 2023 Jan 24;30(4):906–21. doi: 10.1038/s41418-022-01108-7 (PMC10070502; doi:10.1038/s41418-022-01108-7)
Supplement: Supplementary file 3 — Dataset 2 [file 41418_2022_1108_MOESM3_ESM.xlsx]

## Sheet: Wt
#Uploaded_variation	Location	Allele	Consequence	IMPACT	SYMBOL	Gene	Feature_type	Feature	BIOTYPE	EXON	INTRON	HGVSc	HGVSp	cDNA_position	CDS_position	Protein_position	Amino_acids	Codons	Existing_variation	DISTANCE	STRAND	FLAGS	SYMBOL_SOURCE	HGNC_ID	TSL	APPRIS	SIFT
6770936	1:6770935-6770935	T	intron_variant	MODIFIER	St18	ENSMUSG00000033740	Transcript	ENSMUST00000140079	protein_coding	-	5/23	-	-	-	-	-	-	-	-	-	1	-	MGI	-	1	P1	-
9545621	1:9545620-9545620	T	upstream_gene_variant	MODIFIER	Adhfe1	ENSMUSG00000025911	Transcript	ENSMUST00000144177	protein_coding	-	-	-	-	-	-	-	-	-	-	2328	1	-	MGI	-	1	P1	-
9545654	1:9545653-9545653	A	upstream_gene_variant	MODIFIER	Adhfe1	ENSMUSG00000025911	Transcript	ENSMUST00000144177	protein_coding	-	-	-	-	-	-	-	-	-	-	2295	1	-	MGI	-	1	P1	-
9545762	1:9545761-9545761	A	upstream_gene_variant	MODIFIER	Adhfe1	ENSMUSG00000025911	Transcript	ENSMUST00000144177	protein_coding	-	-	-	-	-	-	-	-	-	-	2187	1	-	MGI	-	1	P1	-
9545767	1:9545766-9545766	A	upstream_gene_variant	MODIFIER	Adhfe1	ENSMUSG00000025911	Transcript	ENSMUST00000144177	protein_coding	-	-	-	-	-	-	-	-	-	-	2182	1	-	MGI	-	1	P1	-
9545894	1:9545893-9545893	T	upstream_gene_variant	MODIFIER	Adhfe1	ENSMUSG00000025911	Transcript	ENSMUST00000144177	protein_coding	-	-	-	-	-	-	-	-	-	-	2055	1	-	MGI	-	1	P1	-
9545925	1:9545924-9545924	A	upstream_gene_variant	MODIFIER	Adhfe1	ENSMUSG00000025911	Transcript	ENSMUST00000144177	protein_coding	-	-	-	-	-	-	-	-	-	-	2024	1	-	MGI	-	1	P1	-
9545944	1:9545943-9545943	A	upstream_gene_variant	MODIFIER	Adhfe1	ENSMUSG00000025911	Transcript	ENSMUST00000144177	protein_coding	-	-	-	-	-	-	-	-	-	-	2005	1	-	MGI	-	1	P1	-
9545951	1:9545950-9545950	T	upstream_gene_variant	MODIFIER	Adhfe1	ENSMUSG00000025911	Transcript	ENSMUST00000144177	protein_coding	-	-	-	-	-	-	-	-	-	-	1998	1	-	MGI	-	1	P1	-
9546138	1:9546137-9546137	A	upstream_gene_variant	MODIFIER	Adhfe1	ENSMUSG00000025911	Transcript	ENSMUST00000144177	protein_coding	-	-	-	-	-	-	-	-	-	-	1811	1	-	MGI	-	1	P1	-
9546171	1:9546170-9546170	G	upstream_gene_variant	MODIFIER	Adhfe1	ENSMUSG00000025911	Transcript	ENSMUST00000144177	protein_coding	-	-	-	-	-	-	-	-	-	-	1778	1	-	MGI	-	1	P1	-
9546180	1:9546179-9546179	T	upstream_gene_variant	MODIFIER	Adhfe1	ENSMUSG00000025911	Transcript	ENSMUST00000144177	protein_coding	-	-	-	-	-	-	-	-	-	-	1769	1	-	MGI	-	1	P1	-
9546215	1:9546214-9546214	T	upstream_gene_variant	MODIFIER	Adhfe1	ENSMUSG00000025911	Transcript	ENSMUST00000144177	protein_coding	-	-	-	-	-	-	-	-	-	-	1734	1	-	MGI	-	1	P1	-
9546223	1:9546222-9546222	T	upstream_gene_variant	MODIFIER	Adhfe1	ENSMUSG00000025911	Transcript	ENSMUST00000144177	protein_coding	-	-	-	-	-	-	-	-	-	-	1726	1	-	MGI	-	1	P1	-
9546259	1:9546258-9546258	T	upstream_gene_variant	MODIFIER	Adhfe1	ENSMUSG00000025911	Transcript	ENSMUST00000144177	protein_coding	-	-	-	-	-	-	-	-	-	-	1690	1	-	MGI	-	1	P1	-
9546268	1:9546267-9546267	T	upstream_gene_variant	MODIFIER	Adhfe1	ENSMUSG00000025911	Transcript	ENSMUST00000144177	protein_coding	-	-	-	-	-	-	-	-	-	-	1681	1	-	MGI	-	1	P1	-
9546313	1:9546312-9546312	A	upstream_gene_variant	MODIFIER	Adhfe1	ENSMUSG00000025911	Transcript	ENSMUST00000144177	protein_coding	-	-	-	-	-	-	-	-	-	-	1636	1	-	MGI	-	1	P1	-
9546338	1:9546337-9546337	A	upstream_gene_variant	MODIFIER	Adhfe1	ENSMUSG00000025911	Transcript	ENSMUST00000144177	protein_coding	-	-	-	-	-	-	-	-	-	-	1611	1	-	MGI	-	1	P1	-
9546341	1:9546340-9546340	T	upstream_gene_variant	MODIFIER	Adhfe1	ENSMUSG00000025911	Transcript	ENSMUST00000144177	protein_coding	-	-	-	-	-	-	-	-	-	-	1608	1	-	MGI	-	1	P1	-
9546372	1:9546371-9546371	T	upstream_gene_variant	MODIFIER	Adhfe1	ENSMUSG00000025911	Transcript	ENSMUST00000144177	protein_coding	-	-	-	-	-	-	-	-	-	-	1577	1	-	MGI	-	1	P1	-
9546377	1:9546376-9546376	T	upstream_gene_variant	MODIFIER	Adhfe1	ENSMUSG00000025911	Transcript	ENSMUST00000144177	protein_coding	-	-	-	-	-	-	-	-	-	-	1572	1	-	MGI	-	1	P1	-
9546414	1:9546413-9546413	A	upstream_gene_variant	MODIFIER	Adhfe1	ENSMUSG00000025911	Transcript	ENSMUST00000144177	protein_coding	-	-	-	-	-	-	-	-	-	-	1535	1	-	MGI	-	1	P1	-
9546452	1:9546451-9546451	A	upstream_gene_variant	MODIFIER	Adhfe1	ENSMUSG00000025911	Transcript	ENSMUST00000144177	protein_coding	-	-	-	-	-	-	-	-	-	-	1497	1	-	MGI	-	1	P1	-
9546478	1:9546477-9546477	T	upstream_gene_variant	MODIFIER	Adhfe1	ENSMUSG00000025911	Transcript	ENSMUST00000144177	protein_coding	-	-	-	-	-	-	-	-	-	-	1471	1	-	MGI	-	1	P1	-
9546504	1:9546503-9546503	C	upstream_gene_variant	MODIFIER	Adhfe1	ENSMUSG00000025911	Transcript	ENSMUST00000144177	protein_coding	-	-	-	-	-	-	-	-	-	-	1445	1	-	MGI	-	1	P1	-
9546533	1:9546532-9546532	A	upstream_gene_variant	MODIFIER	Adhfe1	ENSMUSG00000025911	Transcript	ENSMUST00000144177	protein_coding	-	-	-	-	-	-	-	-	-	-	1416	1	-	MGI	-	1	P1	-
9546857	1:9546856-9546856	T	upstream_gene_variant	MODIFIER	Adhfe1	ENSMUSG00000025911	Transcript	ENSMUST00000144177	protein_coding	-	-	-	-	-	-	-	-	-	-	1092	1	-	MGI	-	1	P1	-
10085730	1:10085729-10085729	T	intron_variant	MODIFIER	Cspp1	ENSMUSG00000056763	Transcript	ENSMUST00000071087	protein_coding	-	11/29	-	-	-	-	-	-	-	-	-	1	-	MGI	-	1	P2	-
26687325	1:26687324-26687324	T	missense_variant	MODERATE	4931408C20Rik	ENSMUSG00000073722	Transcript	ENSMUST00000097801	protein_coding	1/2	-	-	-	137	103	35	L/M	Ttg/Atg	-	-	-1	-	MGI	-	1	P1	tolerated(0.1)
26687400	1:26687399-26687399	T	missense_variant	MODERATE	4931408C20Rik	ENSMUSG00000073722	Transcript	ENSMUST00000097801	protein_coding	1/2	-	-	-	62	28	10	C/S	Tgc/Agc	-	-	-1	-	MGI	-	1	P1	-
62812524	1:62812523-62812523	T	intron_variant	MODIFIER	Nrp2	ENSMUSG00000025969	Transcript	ENSMUST00000114157	protein_coding	-	15/16	-	-	-	-	-	-	-	-	-	1	-	MGI	-	1	-	-
64732756	1:64732755-64732755	G	3_prime_UTR_variant	MODIFIER	Fzd5	ENSMUSG00000045005	Transcript	ENSMUST00000063982	protein_coding	2/2	-	-	-	4718	-	-	-	-	-	-	-1	-	MGI	-	1	P1	-
64732760	1:64732759-64732759	G	3_prime_UTR_variant	MODIFIER	Fzd5	ENSMUSG00000045005	Transcript	ENSMUST00000063982	protein_coding	2/2	-	-	-	4714	-	-	-	-	-	-	-1	-	MGI	-	1	P1	-
65351614	1:65351613-65351613	G	intron_variant	MODIFIER	Pth2r	ENSMUSG00000025946	Transcript	ENSMUST00000027083	protein_coding	-	8/12	-	-	-	-	-	-	-	-	-	1	-	MGI	-	1	P1	-
65351619	1:65351618-65351618	G	intron_variant	MODIFIER	Pth2r	ENSMUSG00000025946	Transcript	ENSMUST00000027083	protein_coding	-	8/12	-	-	-	-	-	-	-	-	-	1	-	MGI	-	1	P1	-
65351625	1:65351624-65351624	G	intron_variant	MODIFIER	Pth2r	ENSMUSG00000025946	Transcript	ENSMUST00000027083	protein_coding	-	8/12	-	-	-	-	-	-	-	-	-	1	-	MGI	-	1	P1	-
66654398	1:66654397-66654397	G	missense_variant	MODERATE	Unc80	ENSMUSG00000055567	Transcript	ENSMUST00000061620	protein_coding	51/65	-	-	-	7686	7606	2536	L/V	Tta/Gta	-	-	1	-	MGI	-	1	-	tolerated(0.21)
66924969	1:66924968-66924968	A	intron_variant	MODIFIER	Myl1	ENSMUSG00000061816	Transcript	ENSMUST00000027151	protein_coding	-	6/6	-	-	-	-	-	-	-	-	-	-1	-	MGI	-	1	-	-
75443208	1:75443206-75443207	-	downstream_gene_variant	MODIFIER	Gmppa	ENSMUSG00000033021	Transcript	ENSMUST00000113584	protein_coding	-	-	-	-	-	-	-	-	-	-	34	1	-	MGI	-	5	P1	-
75486756	1:75486755-75486755	A	synonymous_variant	LOW	Obsl1	ENSMUSG00000026211	Transcript	ENSMUST00000113567	protein_coding	19/20	-	-	-	5429	5292	1764	T	acC/acT	-	-	-1	-	MGI	-	1	P1	-
85041826	1:85041825-85041825	G	non_coding_transcript_exon_variant,non_coding_transcript_variant	MODIFIER	Gm7582	ENSMUSG00000061852	Transcript	ENSMUST00000160831	unprocessed_pseudogene	1/4	-	-	-	134	-	-	-	-	-	-	-1	-	MGI	-	-	-	-
85041867	1:85041866-85041866	A	non_coding_transcript_exon_variant,non_coding_transcript_variant	MODIFIER	Gm7582	ENSMUSG00000061852	Transcript	ENSMUST00000160831	unprocessed_pseudogene	1/4	-	-	-	93	-	-	-	-	-	-	-1	-	MGI	-	-	-	-
85089575	1:85089574-85089574	G	missense_variant	MODERATE	A530032D15Rik	ENSMUSG00000089844	Transcript	ENSMUST00000160792	protein_coding	6/7	-	-	-	1035	550	184	G/R	Ggg/Cgg	-	-	-1	-	MGI	-	1	P2	deleterious_low_confidence(0.02)
85089584	1:85089583-85089583	G	splice_region_variant,intron_variant	LOW	A530032D15Rik	ENSMUSG00000089844	Transcript	ENSMUST00000160792	protein_coding	-	5/6	-	-	-	-	-	-	-	-	-	-1	-	MGI	-	1	P2	-
85099523	1:85099522-85099522	T	upstream_gene_variant	MODIFIER	Gm10553	ENSMUSG00000073631	Transcript	ENSMUST00000097669	protein_coding	-	-	-	-	-	-	-	-	-	-	642	1	-	MGI	-	-	P1	-
85100567	1:85100566-85100566	A	downstream_gene_variant	MODIFIER	Gm10553	ENSMUSG00000073631	Transcript	ENSMUST00000097669	protein_coding	-	-	-	-	-	-	-	-	-	-	31	1	-	MGI	-	-	P1	-
85100672	1:85100671-85100671	T	downstream_gene_variant	MODIFIER	Gm10553	ENSMUSG00000073631	Transcript	ENSMUST00000097669	protein_coding	-	-	-	-	-	-	-	-	-	-	136	1	-	MGI	-	-	P1	-
85257409	1:85257408-85257408	T	synonymous_variant	LOW	C130026I21Rik	ENSMUSG00000052477	Transcript	ENSMUST00000093506	protein_coding	4/8	-	-	-	908	429	143	R	agG/agA	-	-	-1	-	MGI	-	1	A2	-
85257420	1:85257419-85257419	C	missense_variant	MODERATE	C130026I21Rik	ENSMUSG00000052477	Transcript	ENSMUST00000093506	protein_coding	4/8	-	-	-	897	418	140	K/E	Aag/Gag	-	-	-1	-	MGI	-	1	A2	-
85284053	1:85284052-85284052	T	intron_variant,non_coding_transcript_variant	MODIFIER	Gm2619	ENSMUSG00000091199	Transcript	ENSMUST00000166777	transcribed_unprocessed_pseudogene	-	3/4	-	-	-	-	-	-	-	-	-	-1	-	MGI	-	-	-	-
85577249	1:85577248-85577248	T	3_prime_UTR_variant	MODIFIER	Sp110	ENSMUSG00000070034	Transcript	ENSMUST00000093508	protein_coding	12/12	-	-	-	1572	-	-	-	-	-	-	-1	-	MGI	-	1	P1	-
85577269	1:85577268-85577268	G	3_prime_UTR_variant	MODIFIER	Sp110	ENSMUSG00000070034	Transcript	ENSMUST00000093508	protein_coding	12/12	-	-	-	1552	-	-	-	-	-	-	-1	-	MGI	-	1	P1	-
85589100	1:85589099-85589099	A	intron_variant	MODIFIER	Sp110	ENSMUSG00000070034	Transcript	ENSMUST00000093508	protein_coding	-	5/11	-	-	-	-	-	-	-	-	-	-1	-	MGI	-	1	P1	-
85589118	1:85589117-85589117	G	missense_variant	MODERATE	Sp110	ENSMUSG00000070034	Transcript	ENSMUST00000093508	protein_coding	5/12	-	-	-	848	658	220	A/P	Gca/Cca	-	-	-1	-	MGI	-	1	P1	tolerated(1)
85589148	1:85589147-85589147	A	stop_gained	HIGH	Sp110	ENSMUSG00000070034	Transcript	ENSMUST00000093508	protein_coding	5/12	-	-	-	818	628	210	K/*	Aag/Tag	-	-	-1	-	MGI	-	1	P1	-
85591825	1:85591824-85591824	T	intron_variant	MODIFIER	Sp110	ENSMUSG00000070034	Transcript	ENSMUST00000093508	protein_coding	-	3/11	-	-	-	-	-	-	-	-	-	-1	-	MGI	-	1	P1	-
85601210	1:85601209-85601209	A	intron_variant	MODIFIER	Sp140	ENSMUSG00000070031	Transcript	ENSMUST00000080204	protein_coding	-	1/16	-	-	-	-	-	-	-	-	-	1	-	MGI	-	1	P1	-
85610776	1:85610773-85610775	-	frameshift_variant	HIGH	Sp140	ENSMUSG00000070031	Transcript	ENSMUST00000080204	protein_coding	3/17	-	-	-	688-689	231-232	77-78	VK/VX	gtGAag/gtag	-	-	1	-	MGI	-	1	P1	-
85610920	1:85610919-85610919	C	intron_variant	MODIFIER	Sp140	ENSMUSG00000070031	Transcript	ENSMUST00000080204	protein_coding	-	3/16	-	-	-	-	-	-	-	-	-	1	-	MGI	-	1	P1	-
85610928	1:85610927-85610927	A	intron_variant	MODIFIER	Sp140	ENSMUSG00000070031	Transcript	ENSMUST00000080204	protein_coding	-	3/16	-	-	-	-	-	-	-	-	-	1	-	MGI	-	1	P1	-
85614814	1:85614813-85614813	T	missense_variant	MODERATE	Sp140	ENSMUSG00000070031	Transcript	ENSMUST00000080204	protein_coding	4/17	-	-	-	834	377	126	R/M	aGg/aTg	-	-	1	-	MGI	-	1	P1	tolerated(0.24)
85615204	1:85615203-85615203	C	missense_variant	MODERATE	Sp140	ENSMUSG00000070031	Transcript	ENSMUST00000080204	protein_coding	5/17	-	-	-	891	434	145	F/S	tTt/tCt	-	-	1	-	MGI	-	1	P1	tolerated(0.26)
85615212	1:85615211-85615211	G	missense_variant	MODERATE	Sp140	ENSMUSG00000070031	Transcript	ENSMUST00000080204	protein_coding	5/17	-	-	-	899	442	148	P/A	Cca/Gca	-	-	1	-	MGI	-	1	P1	tolerated(0.88)
85615280	1:85615279-85615279	T	splice_region_variant,intron_variant	LOW	Sp140	ENSMUSG00000070031	Transcript	ENSMUST00000080204	protein_coding	-	5/16	-	-	-	-	-	-	-	-	-	1	-	MGI	-	1	P1	-
85620099	1:85620098-85620098	G	missense_variant	MODERATE	Sp140	ENSMUSG00000070031	Transcript	ENSMUST00000080204	protein_coding	6/17	-	-	-	1002	545	182	K/R	aAa/aGa	-	-	1	-	MGI	-	1	P1	tolerated(0.1)
85635492	1:85635491-85635491	G	intron_variant	MODIFIER	Sp140	ENSMUSG00000070031	Transcript	ENSMUST00000080204	protein_coding	-	10/16	-	-	-	-	-	-	-	-	-	1	-	MGI	-	1	P1	-
85635624	1:85635623-85635623	G	intron_variant	MODIFIER	Sp140	ENSMUSG00000070031	Transcript	ENSMUST00000080204	protein_coding	-	11/16	-	-	-	-	-	-	-	-	-	1	-	MGI	-	1	P1	-
85635628	1:85635627-85635627	G	intron_variant	MODIFIER	Sp140	ENSMUSG00000070031	Transcript	ENSMUST00000080204	protein_coding	-	11/16	-	-	-	-	-	-	-	-	-	1	-	MGI	-	1	P1	-
87916970	1:87916969-87916969	T	intron_variant	MODIFIER	Dgkd	ENSMUSG00000070738	Transcript	ENSMUST00000027517	protein_coding	-	7/29	-	-	-	-	-	-	-	-	-	1	-	MGI	-	5	P1	-
88211986	1:88211983-88211985	-	5_prime_UTR_variant	MODIFIER	Ugt1a1	ENSMUSG00000089960	Transcript	ENSMUST00000073049	protein_coding	1/5	-	-	-	26-27	-	-	-	-	-	-	1	-	MGI	-	1	P1	-
88212021	1:88212020-88212020	A	missense_variant	MODERATE	Ugt1a1	ENSMUSG00000089960	Transcript	ENSMUST00000073049	protein_coding	1/5	-	-	-	62	19	7	G/S	Ggc/Agc	-	-	1	-	MGI	-	1	P1	-
88212084	1:88212083-88212083	T	missense_variant	MODERATE	Ugt1a1	ENSMUSG00000089960	Transcript	ENSMUST00000073049	protein_coding	1/5	-	-	-	125	82	28	N/Y	Aac/Tac	-	-	1	-	MGI	-	1	P1	tolerated(0.21)
88212093	1:88212092-88212092	A	missense_variant	MODERATE	Ugt1a1	ENSMUSG00000089960	Transcript	ENSMUST00000073049	protein_coding	1/5	-	-	-	134	91	31	G/R	Ggg/Agg	-	-	1	-	MGI	-	1	P1	-
88212141	1:88212140-88212140	T	stop_gained	HIGH	Ugt1a1	ENSMUSG00000089960	Transcript	ENSMUST00000073049	protein_coding	1/5	-	-	-	182	139	47	G/*	Gga/Tga	-	-	1	-	MGI	-	1	P1	-
88212244	1:88212243-88212243	T	missense_variant	MODERATE	Ugt1a1	ENSMUSG00000089960	Transcript	ENSMUST00000073049	protein_coding	1/5	-	-	-	285	242	81	S/F	tCc/tTc	-	-	1	-	MGI	-	1	P1	-
88212297	1:88212296-88212296	A	missense_variant	MODERATE	Ugt1a1	ENSMUSG00000089960	Transcript	ENSMUST00000073049	protein_coding	1/5	-	-	-	338	295	99	G/R	Ggg/Agg	-	-	1	-	MGI	-	1	P1	-
88212317	1:88212316-88212316	C	synonymous_variant	LOW	Ugt1a1	ENSMUSG00000089960	Transcript	ENSMUST00000073049	protein_coding	1/5	-	-	-	358	315	105	D	gaT/gaC	-	-	1	-	MGI	-	1	P1	-
88212321	1:88212320-88212320	G	missense_variant	MODERATE	Ugt1a1	ENSMUSG00000089960	Transcript	ENSMUST00000073049	protein_coding	1/5	-	-	-	362	319	107	F/V	Ttt/Gtt	-	-	1	-	MGI	-	1	P1	tolerated(0.1)
88212331	1:88212330-88212330	T	missense_variant	MODERATE	Ugt1a1	ENSMUSG00000089960	Transcript	ENSMUST00000073049	protein_coding	1/5	-	-	-	372	329	110	P/L	cCc/cTc	-	-	1	-	MGI	-	1	P1	tolerated(0.17)
88212381	1:88212380-88212380	T	missense_variant	MODERATE	Ugt1a1	ENSMUSG00000089960	Transcript	ENSMUST00000073049	protein_coding	1/5	-	-	-	422	379	127	P/S	Cct/Tct	-	-	1	-	MGI	-	1	P1	tolerated(1)
88212382	1:88212381-88212381	A	missense_variant	MODERATE	Ugt1a1	ENSMUSG00000089960	Transcript	ENSMUST00000073049	protein_coding	1/5	-	-	-	423	380	127	V/D	gTt/gAt	-	-	1	-	MGI	-	1	P1	tolerated(0.3)
88212392	1:88212391-88212391	T	synonymous_variant	LOW	Ugt1a1	ENSMUSG00000089960	Transcript	ENSMUST00000073049	protein_coding	1/5	-	-	-	433	390	130	S	tcC/tcT	-	-	1	-	MGI	-	1	P1	-
88212409	1:88212408-88212408	T	missense_variant	MODERATE	Ugt1a1	ENSMUSG00000089960	Transcript	ENSMUST00000073049	protein_coding	1/5	-	-	-	450	407	136	A/V	gCc/gTc	-	-	1	-	MGI	-	1	P1	deleterious(0.02)
88212452	1:88212451-88212451	A	synonymous_variant	LOW	Ugt1a1	ENSMUSG00000089960	Transcript	ENSMUST00000073049	protein_coding	1/5	-	-	-	493	450	150	L	ctC/ctA	-	-	1	-	MGI	-	1	P1	-
88212465	1:88212464-88212464	C	missense_variant	MODERATE	Ugt1a1	ENSMUSG00000089960	Transcript	ENSMUST00000073049	protein_coding	1/5	-	-	-	506	463	155	F/L	Ttc/Ctc	-	-	1	-	MGI	-	1	P1	deleterious(0.05)
88212528	1:88212527-88212527	C	missense_variant	MODERATE	Ugt1a1	ENSMUSG00000089960	Transcript	ENSMUST00000073049	protein_coding	1/5	-	-	-	569	526	176	K/Q	Aaa/Caa	-	-	1	-	MGI	-	1	P1	deleterious(0.04)
88212568	1:88212567-88212567	T	missense_variant	MODERATE	Ugt1a1	ENSMUSG00000089960	Transcript	ENSMUST00000073049	protein_coding	1/5	-	-	-	609	566	189	P/L	cCc/cTc	-	-	1	-	MGI	-	1	P1	deleterious(0)
88212637	1:88212636-88212636	A	missense_variant	MODERATE	Ugt1a1	ENSMUSG00000089960	Transcript	ENSMUST00000073049	protein_coding	1/5	-	-	-	678	635	212	G/E	gGg/gAg	-	-	1	-	MGI	-	1	P1	deleterious(0)
88212655	1:88212654-88212654	T	missense_variant	MODERATE	Ugt1a1	ENSMUSG00000089960	Transcript	ENSMUST00000073049	protein_coding	1/5	-	-	-	696	653	218	A/V	gCc/gTc	-	-	1	-	MGI	-	1	P1	tolerated(0.46)
88212672	1:88212671-88212671	G	missense_variant	MODERATE	Ugt1a1	ENSMUSG00000089960	Transcript	ENSMUST00000073049	protein_coding	1/5	-	-	-	713	670	224	L/V	Ttg/Gtg	-	-	1	-	MGI	-	1	P1	tolerated(0.2)
88212696	1:88212695-88212695	T	missense_variant	MODERATE	Ugt1a1	ENSMUSG00000089960	Transcript	ENSMUST00000073049	protein_coding	1/5	-	-	-	737	694	232	N/Y	Aat/Tat	-	-	1	-	MGI	-	1	P1	-
88212730	1:88212729-88212729	G	missense_variant	MODERATE	Ugt1a1	ENSMUSG00000089960	Transcript	ENSMUST00000073049	protein_coding	1/5	-	-	-	771	728	243	E/G	gAa/gGa	-	-	1	-	MGI	-	1	P1	tolerated(0.19)
88212740	1:88212739-88212739	A	synonymous_variant	LOW	Ugt1a1	ENSMUSG00000089960	Transcript	ENSMUST00000073049	protein_coding	1/5	-	-	-	781	738	246	V	gtC/gtA	-	-	1	-	MGI	-	1	P1	-
88212746	1:88212745-88212745	T	synonymous_variant	LOW	Ugt1a1	ENSMUSG00000089960	Transcript	ENSMUST00000073049	protein_coding	1/5	-	-	-	787	744	248	D	gaC/gaT	-	-	1	-	MGI	-	1	P1	-
88212884	1:88212883-88212883	A	intron_variant	MODIFIER	Ugt1a1	ENSMUSG00000089960	Transcript	ENSMUST00000073049	protein_coding	-	1/4	-	-	-	-	-	-	-	-	-	1	-	MGI	-	1	P1	-
88215037	1:88215036-88215036	G	splice_region_variant,intron_variant	LOW	Ugt1a1	ENSMUSG00000089960	Transcript	ENSMUST00000073049	protein_coding	-	1/4	-	-	-	-	-	-	-	-	-	1	-	MGI	-	1	P1	-
88215088	1:88215087-88215087	G	missense_variant	MODERATE	Ugt1a1	ENSMUSG00000089960	Transcript	ENSMUST00000073049	protein_coding	2/5	-	-	-	957	914	305	V/G	gTt/gGt	-	-	1	-	MGI	-	1	P1	deleterious(0)
88215123	1:88215122-88215122	T	missense_variant	MODERATE	Ugt1a1	ENSMUSG00000089960	Transcript	ENSMUST00000073049	protein_coding	2/5	-	-	-	992	949	317	P/S	Ccg/Tcg	-	-	1	-	MGI	-	1	P1	deleterious(0)
88215174	1:88215173-88215173	T	missense_variant,splice_region_variant	MODERATE	Ugt1a1	ENSMUSG00000089960	Transcript	ENSMUST00000073049	protein_coding	2/5	-	-	-	1043	1000	334	P/S	Ccg/Tcg	-	-	1	-	MGI	-	1	P1	deleterious(0.04)
88215178	1:88215177-88215177	T	splice_donor_variant	HIGH	Ugt1a1	ENSMUSG00000089960	Transcript	ENSMUST00000073049	protein_coding	-	2/4	-	-	-	-	-	-	-	-	-	1	-	MGI	-	1	P1	-
88215188	1:88215187-88215187	G	intron_variant	MODIFIER	Ugt1a1	ENSMUSG00000089960	Transcript	ENSMUST00000073049	protein_coding	-	2/4	-	-	-	-	-	-	-	-	-	1	-	MGI	-	1	P1	-
88215198	1:88215197-88215197	T	intron_variant	MODIFIER	Ugt1a1	ENSMUSG00000089960	Transcript	ENSMUST00000073049	protein_coding	-	2/4	-	-	-	-	-	-	-	-	-	1	-	MGI	-	1	P1	-
88215217	1:88215216-88215216	T	intron_variant	MODIFIER	Ugt1a1	ENSMUSG00000089960	Transcript	ENSMUST00000073049	protein_coding	-	2/4	-	-	-	-	-	-	-	-	-	1	-	MGI	-	1	P1	-
88215884	1:88215883-88215883	A	splice_donor_variant	HIGH	Ugt1a1	ENSMUSG00000089960	Transcript	ENSMUST00000073049	protein_coding	-	3/4	-	-	-	-	-	-	-	-	-	1	-	MGI	-	1	P1	-
88216162	1:88216161-88216161	C	missense_variant	MODERATE	Ugt1a1	ENSMUSG00000089960	Transcript	ENSMUST00000073049	protein_coding	4/5	-	-	-	1157	1114	372	F/L	Ttc/Ctc	-	-	1	-	MGI	-	1	P1	deleterious(0.03)
88216213	1:88216212-88216212	T	missense_variant	MODERATE	Ugt1a1	ENSMUSG00000089960	Transcript	ENSMUST00000073049	protein_coding	4/5	-	-	-	1208	1165	389	P/S	Ccg/Tcg	-	-	1	-	MGI	-	1	P1	deleterious(0)
88216273	1:88216272-88216272	C	missense_variant	MODERATE	Ugt1a1	ENSMUSG00000089960	Transcript	ENSMUST00000073049	protein_coding	4/5	-	-	-	1268	1225	409	G/R	Ggg/Cgg	-	-	1	-	MGI	-	1	P1	-
88218098	1:88218097-88218097	T	intron_variant	MODIFIER	Ugt1a1	ENSMUSG00000089960	Transcript	ENSMUST00000073049	protein_coding	-	4/4	-	-	-	-	-	-	-	-	-	1	-	MGI	-	1	P1	-
88218113	1:88218112-88218112	G	intron_variant	MODIFIER	Ugt1a1	ENSMUSG00000089960	Transcript	ENSMUST00000073049	protein_coding	-	4/4	-	-	-	-	-	-	-	-	-	1	-	MGI	-	1	P1	-
88218119	1:88218118-88218118	T	intron_variant	MODIFIER	Ugt1a1	ENSMUSG00000089960	Transcript	ENSMUST00000073049	protein_coding	-	4/4	-	-	-	-	-	-	-	-	-	1	-	MGI	-	1	P1	-
88218126	1:88218125-88218125	C	splice_acceptor_variant	HIGH	Ugt1a1	ENSMUSG00000089960	Transcript	ENSMUST00000073049	protein_coding	-	4/4	-	-	-	-	-	-	-	-	-	1	-	MGI	-	1	P1	-
88218146	1:88218145-88218145	A	synonymous_variant	LOW	Ugt1a1	ENSMUSG00000089960	Transcript	ENSMUST00000073049	protein_coding	5/5	-	-	-	1372	1329	443	I	atC/atA	-	-	1	-	MGI	-	1	P1	-
88218279	1:88218278-88218278	T	missense_variant	MODERATE	Ugt1a1	ENSMUSG00000089960	Transcript	ENSMUST00000073049	protein_coding	5/5	-	-	-	1505	1462	488	N/Y	Aac/Tac	-	-	1	-	MGI	-	1	P1	-
88218283	1:88218282-88218282	G	missense_variant	MODERATE	Ugt1a1	ENSMUSG00000089960	Transcript	ENSMUST00000073049	protein_coding	5/5	-	-	-	1509	1466	489	P/R	cCc/cGc	-	-	1	-	MGI	-	1	P1	deleterious(0)
88218360	1:88218359-88218359	A	missense_variant	MODERATE	Ugt1a1	ENSMUSG00000089960	Transcript	ENSMUST00000073049	protein_coding	5/5	-	-	-	1586	1543	515	G/S	Ggc/Agc	-	-	1	-	MGI	-	1	P1	tolerated(0.26)
88218388	1:88218387-88218387	A	missense_variant	MODERATE	Ugt1a1	ENSMUSG00000089960	Transcript	ENSMUST00000073049	protein_coding	5/5	-	-	-	1614	1571	524	G/E	gGg/gAg	-	-	1	-	MGI	-	1	P1	tolerated(0.18)
88218390	1:88218389-88218389	A	missense_variant	MODERATE	Ugt1a1	ENSMUSG00000089960	Transcript	ENSMUST00000073049	protein_coding	5/5	-	-	-	1616	1573	525	G/R	Gga/Aga	-	-	1	-	MGI	-	1	P1	-
88228343	1:88228342-88228342	A	synonymous_variant	LOW	Mroh2a	ENSMUSG00000079429	Transcript	ENSMUST00000113130	protein_coding	3/42	-	-	-	407	195	65	T	acG/acA	-	-	1	-	MGI	-	5	P2	-
88228380	1:88228379-88228379	A	missense_variant	MODERATE	Mroh2a	ENSMUSG00000079429	Transcript	ENSMUST00000113130	protein_coding	3/42	-	-	-	444	232	78	P/T	Ccg/Acg	-	-	1	-	MGI	-	5	P2	tolerated_low_confidence(0.16)
88228427	1:88228426-88228426	A	intron_variant	MODIFIER	Mroh2a	ENSMUSG00000079429	Transcript	ENSMUST00000113130	protein_coding	-	3/41	-	-	-	-	-	-	-	-	-	1	-	MGI	-	5	P2	-
88230321	1:88230320-88230320	C	intron_variant	MODIFIER	Mroh2a	ENSMUSG00000079429	Transcript	ENSMUST00000113130	protein_coding	-	3/41	-	-	-	-	-	-	-	-	-	1	-	MGI	-	5	P2	-
88230368	1:88230367-88230367	A	missense_variant	MODERATE	Mroh2a	ENSMUSG00000079429	Transcript	ENSMUST00000113130	protein_coding	4/42	-	-	-	499	287	96	T/N	aCc/aAc	-	-	1	-	MGI	-	5	P2	deleterious(0)
88230490	1:88230489-88230489	C	intron_variant	MODIFIER	Mroh2a	ENSMUSG00000079429	Transcript	ENSMUST00000113130	protein_coding	-	4/41	-	-	-	-	-	-	-	-	-	1	-	MGI	-	5	P2	-
88230509	1:88230508-88230508	C	intron_variant	MODIFIER	Mroh2a	ENSMUSG00000079429	Transcript	ENSMUST00000113130	protein_coding	-	4/41	-	-	-	-	-	-	-	-	-	1	-	MGI	-	5	P2	-
88230602	1:88230601-88230601	T	intron_variant	MODIFIER	Mroh2a	ENSMUSG00000079429	Transcript	ENSMUST00000113130	protein_coding	-	4/41	-	-	-	-	-	-	-	-	-	1	-	MGI	-	5	P2	-
88230637	1:88230636-88230636	C	missense_variant	MODERATE	Mroh2a	ENSMUSG00000079429	Transcript	ENSMUST00000113130	protein_coding	5/42	-	-	-	616	404	135	F/S	tTt/tCt	-	-	1	-	MGI	-	5	P2	tolerated(0.22)
88230644	1:88230643-88230643	A	synonymous_variant	LOW	Mroh2a	ENSMUSG00000079429	Transcript	ENSMUST00000113130	protein_coding	5/42	-	-	-	623	411	137	T	acG/acA	-	-	1	-	MGI	-	5	P2	-
88230650	1:88230649-88230649	A	synonymous_variant	LOW	Mroh2a	ENSMUSG00000079429	Transcript	ENSMUST00000113130	protein_coding	5/42	-	-	-	629	417	139	E	gaG/gaA	-	-	1	-	MGI	-	5	P2	-
88230667	1:88230666-88230666	C	missense_variant	MODERATE	Mroh2a	ENSMUSG00000079429	Transcript	ENSMUST00000113130	protein_coding	5/42	-	-	-	646	434	145	Q/P	cAa/cCa	-	-	1	-	MGI	-	5	P2	deleterious(0)
88230668	1:88230667-88230667	A	synonymous_variant	LOW	Mroh2a	ENSMUSG00000079429	Transcript	ENSMUST00000113130	protein_coding	5/42	-	-	-	647	435	145	L	ctG/ctA	-	-	1	-	MGI	-	5	P2	-
88230680	1:88230679-88230679	T	synonymous_variant	LOW	Mroh2a	ENSMUSG00000079429	Transcript	ENSMUST00000113130	protein_coding	5/42	-	-	-	659	447	149	S	tcC/tcT	-	-	1	-	MGI	-	5	P2	-
88230746	1:88230745-88230745	A	synonymous_variant	LOW	Mroh2a	ENSMUSG00000079429	Transcript	ENSMUST00000113130	protein_coding	5/42	-	-	-	725	513	171	E	gaG/gaA	-	-	1	-	MGI	-	5	P2	-
88232292	1:88232291-88232291	T	missense_variant	MODERATE	Mroh2a	ENSMUSG00000079429	Transcript	ENSMUST00000113130	protein_coding	6/42	-	-	-	816	604	202	P/S	Ccg/Tcg	-	-	1	-	MGI	-	5	P2	deleterious(0.03)
88232324	1:88232323-88232323	T	synonymous_variant	LOW	Mroh2a	ENSMUSG00000079429	Transcript	ENSMUST00000113130	protein_coding	6/42	-	-	-	848	636	212	I	atC/atT	-	-	1	-	MGI	-	5	P2	-
88233303	1:88233302-88233302	A	intron_variant	MODIFIER	Mroh2a	ENSMUSG00000079429	Transcript	ENSMUST00000113130	protein_coding	-	6/41	-	-	-	-	-	-	-	-	-	1	-	MGI	-	5	P2	-
88233327	1:88233326-88233326	A	missense_variant	MODERATE	Mroh2a	ENSMUSG00000079429	Transcript	ENSMUST00000113130	protein_coding	7/42	-	-	-	877	665	222	R/K	aGg/aAg	-	-	1	-	MGI	-	5	P2	tolerated(0.59)
88233340	1:88233339-88233339	A	synonymous_variant	LOW	Mroh2a	ENSMUSG00000079429	Transcript	ENSMUST00000113130	protein_coding	7/42	-	-	-	890	678	226	T	acG/acA	-	-	1	-	MGI	-	5	P2	-
88233390	1:88233389-88233389	A	missense_variant	MODERATE	Mroh2a	ENSMUSG00000079429	Transcript	ENSMUST00000113130	protein_coding	7/42	-	-	-	940	728	243	R/K	aGg/aAg	-	-	1	-	MGI	-	5	P2	tolerated(0.05)
88233393	1:88233392-88233392	A	missense_variant	MODERATE	Mroh2a	ENSMUSG00000079429	Transcript	ENSMUST00000113130	protein_coding	7/42	-	-	-	943	731	244	G/E	gGg/gAg	-	-	1	-	MGI	-	5	P2	-
88233417	1:88233416-88233416	T	missense_variant	MODERATE	Mroh2a	ENSMUSG00000079429	Transcript	ENSMUST00000113130	protein_coding	7/42	-	-	-	967	755	252	S/F	tCc/tTc	-	-	1	-	MGI	-	5	P2	-
88233442	1:88233441-88233441	T	synonymous_variant	LOW	Mroh2a	ENSMUSG00000079429	Transcript	ENSMUST00000113130	protein_coding	7/42	-	-	-	992	780	260	T	acG/acT	-	-	1	-	MGI	-	5	P2	-
88233479	1:88233478-88233478	A	intron_variant	MODIFIER	Mroh2a	ENSMUSG00000079429	Transcript	ENSMUST00000113130	protein_coding	-	7/41	-	-	-	-	-	-	-	-	-	1	-	MGI	-	5	P2	-
88233480	1:88233479-88233479	G	intron_variant	MODIFIER	Mroh2a	ENSMUSG00000079429	Transcript	ENSMUST00000113130	protein_coding	-	7/41	-	-	-	-	-	-	-	-	-	1	-	MGI	-	5	P2	-
88233989	1:88233988-88233988	T	intron_variant	MODIFIER	Mroh2a	ENSMUSG00000079429	Transcript	ENSMUST00000113130	protein_coding	-	7/41	-	-	-	-	-	-	-	-	-	1	-	MGI	-	5	P2	-
88234040	1:88234039-88234039	C	missense_variant	MODERATE	Mroh2a	ENSMUSG00000079429	Transcript	ENSMUST00000113130	protein_coding	8/42	-	-	-	1057	845	282	R/P	cGg/cCg	-	-	1	-	MGI	-	5	P2	deleterious(0)
88234120	1:88234119-88234119	A	missense_variant	MODERATE	Mroh2a	ENSMUSG00000079429	Transcript	ENSMUST00000113130	protein_coding	8/42	-	-	-	1137	925	309	G/S	Ggc/Agc	-	-	1	-	MGI	-	5	P2	tolerated(0.85)
88234137	1:88234136-88234136	A	synonymous_variant	LOW	Mroh2a	ENSMUSG00000079429	Transcript	ENSMUST00000113130	protein_coding	8/42	-	-	-	1154	942	314	L	ttG/ttA	-	-	1	-	MGI	-	5	P2	-
88234936	1:88234935-88234935	C	intron_variant	MODIFIER	Mroh2a	ENSMUSG00000079429	Transcript	ENSMUST00000113130	protein_coding	-	8/41	-	-	-	-	-	-	-	-	-	1	-	MGI	-	5	P2	-
88234981	1:88234980-88234980	A	missense_variant	MODERATE	Mroh2a	ENSMUSG00000079429	Transcript	ENSMUST00000113130	protein_coding	9/42	-	-	-	1174	962	321	R/Q	cGg/cAg	-	-	1	-	MGI	-	5	P2	-
88234996	1:88234995-88234995	A	stop_gained	HIGH	Mroh2a	ENSMUSG00000079429	Transcript	ENSMUST00000113130	protein_coding	9/42	-	-	-	1189	977	326	W/*	tGg/tAg	-	-	1	-	MGI	-	5	P2	-
88235023	1:88235022-88235022	A	missense_variant	MODERATE	Mroh2a	ENSMUSG00000079429	Transcript	ENSMUST00000113130	protein_coding	9/42	-	-	-	1216	1004	335	R/Q	cGg/cAg	-	-	1	-	MGI	-	5	P2	tolerated(0.94)
88235051	1:88235050-88235050	C	synonymous_variant	LOW	Mroh2a	ENSMUSG00000079429	Transcript	ENSMUST00000113130	protein_coding	9/42	-	-	-	1244	1032	344	D	gaT/gaC	-	-	1	-	MGI	-	5	P2	-
88235143	1:88235142-88235142	C	intron_variant	MODIFIER	Mroh2a	ENSMUSG00000079429	Transcript	ENSMUST00000113130	protein_coding	-	9/41	-	-	-	-	-	-	-	-	-	1	-	MGI	-	5	P2	-
88235176	1:88235175-88235175	A	intron_variant	MODIFIER	Mroh2a	ENSMUSG00000079429	Transcript	ENSMUST00000113130	protein_coding	-	9/41	-	-	-	-	-	-	-	-	-	1	-	MGI	-	5	P2	-
88235184	1:88235183-88235183	T	splice_region_variant,intron_variant	LOW	Mroh2a	ENSMUSG00000079429	Transcript	ENSMUST00000113130	protein_coding	-	9/41	-	-	-	-	-	-	-	-	-	1	-	MGI	-	5	P2	-
88235214	1:88235213-88235213	T	synonymous_variant	LOW	Mroh2a	ENSMUSG00000079429	Transcript	ENSMUST00000113130	protein_coding	10/42	-	-	-	1280	1068	356	H	caC/caT	-	-	1	-	MGI	-	5	P2	-
88235216	1:88235215-88235215	T	missense_variant	MODERATE	Mroh2a	ENSMUSG00000079429	Transcript	ENSMUST00000113130	protein_coding	10/42	-	-	-	1282	1070	357	R/L	cGg/cTg	-	-	1	-	MGI	-	5	P2	tolerated(0.17)
88235254	1:88235253-88235253	A	missense_variant	MODERATE	Mroh2a	ENSMUSG00000079429	Transcript	ENSMUST00000113130	protein_coding	10/42	-	-	-	1320	1108	370	G/S	Ggc/Agc	-	-	1	-	MGI	-	5	P2	deleterious(0)
88235376	1:88235375-88235375	A	missense_variant,splice_region_variant	MODERATE	Mroh2a	ENSMUSG00000079429	Transcript	ENSMUST00000113130	protein_coding	11/42	-	-	-	1338	1126	376	G/S	Ggc/Agc	-	-	1	-	MGI	-	5	P2	deleterious(0.01)
88235442	1:88235441-88235441	A	missense_variant	MODERATE	Mroh2a	ENSMUSG00000079429	Transcript	ENSMUST00000113130	protein_coding	11/42	-	-	-	1404	1192	398	G/S	Ggt/Agt	-	-	1	-	MGI	-	5	P2	deleterious(0)
88235449	1:88235448-88235448	T	missense_variant	MODERATE	Mroh2a	ENSMUSG00000079429	Transcript	ENSMUST00000113130	protein_coding	11/42	-	-	-	1411	1199	400	G/V	gGg/gTg	-	-	1	-	MGI	-	5	P2	deleterious(0)
88236609	1:88236608-88236608	G	intron_variant	MODIFIER	Mroh2a	ENSMUSG00000079429	Transcript	ENSMUST00000113130	protein_coding	-	11/41	-	-	-	-	-	-	-	-	-	1	-	MGI	-	5	P2	-
88236631	1:88236630-88236630	C	intron_variant	MODIFIER	Mroh2a	ENSMUSG00000079429	Transcript	ENSMUST00000113130	protein_coding	-	11/41	-	-	-	-	-	-	-	-	-	1	-	MGI	-	5	P2	-
88236639	1:88236638-88236638	T	intron_variant	MODIFIER	Mroh2a	ENSMUSG00000079429	Transcript	ENSMUST00000113130	protein_coding	-	11/41	-	-	-	-	-	-	-	-	-	1	-	MGI	-	5	P2	-
88236665	1:88236664-88236664	G	missense_variant	MODERATE	Mroh2a	ENSMUSG00000079429	Transcript	ENSMUST00000113130	protein_coding	12/42	-	-	-	1459	1247	416	I/S	aTt/aGt	-	-	1	-	MGI	-	5	P2	deleterious(0)
88236695	1:88236694-88236694	G	missense_variant	MODERATE	Mroh2a	ENSMUSG00000079429	Transcript	ENSMUST00000113130	protein_coding	12/42	-	-	-	1489	1277	426	P/R	cCc/cGc	-	-	1	-	MGI	-	5	P2	-
88237457	1:88237456-88237456	A	intron_variant	MODIFIER	Mroh2a	ENSMUSG00000079429	Transcript	ENSMUST00000113130	protein_coding	-	12/41	-	-	-	-	-	-	-	-	-	1	-	MGI	-	5	P2	-
88237541	1:88237540-88237540	A	missense_variant	MODERATE	Mroh2a	ENSMUSG00000079429	Transcript	ENSMUST00000113130	protein_coding	13/42	-	-	-	1594	1382	461	A/D	gCc/gAc	-	-	1	-	MGI	-	5	P2	deleterious(0.02)
88237813	1:88237812-88237812	T	intron_variant	MODIFIER	Mroh2a	ENSMUSG00000079429	Transcript	ENSMUST00000113130	protein_coding	-	13/41	-	-	-	-	-	-	-	-	-	1	-	MGI	-	5	P2	-
88237852	1:88237851-88237851	T	stop_gained	HIGH	Mroh2a	ENSMUSG00000079429	Transcript	ENSMUST00000113130	protein_coding	14/42	-	-	-	1653	1441	481	G/*	Gga/Tga	-	-	1	-	MGI	-	5	P2	-
88237853	1:88237852-88237852	C	missense_variant	MODERATE	Mroh2a	ENSMUSG00000079429	Transcript	ENSMUST00000113130	protein_coding	14/42	-	-	-	1654	1442	481	Q/P	cAa/cCa	-	-	1	-	MGI	-	5	P2	tolerated(0.35)
88238850	1:88238849-88238849	T	intron_variant	MODIFIER	Mroh2a	ENSMUSG00000079429	Transcript	ENSMUST00000113130	protein_coding	-	14/41	-	-	-	-	-	-	-	-	-	1	-	MGI	-	5	P2	-
88238851	1:88238850-88238850	G	intron_variant	MODIFIER	Mroh2a	ENSMUSG00000079429	Transcript	ENSMUST00000113130	protein_coding	-	14/41	-	-	-	-	-	-	-	-	-	1	-	MGI	-	5	P2	-
88238889	1:88238888-88238888	C	splice_region_variant,intron_variant	LOW	Mroh2a	ENSMUSG00000079429	Transcript	ENSMUST00000113130	protein_coding	-	14/41	-	-	-	-	-	-	-	-	-	1	-	MGI	-	5	P2	-
88238947	1:88238946-88238946	G	missense_variant	MODERATE	Mroh2a	ENSMUSG00000079429	Transcript	ENSMUST00000113130	protein_coding	15/42	-	-	-	1810	1598	533	E/G	gAa/gGa	-	-	1	-	MGI	-	5	P2	tolerated(0.14)
88239000	1:88238999-88238999	T	missense_variant	MODERATE	Mroh2a	ENSMUSG00000079429	Transcript	ENSMUST00000113130	protein_coding	15/42	-	-	-	1863	1651	551	G/C	Ggc/Tgc	-	-	1	-	MGI	-	5	P2	deleterious(0.01)
88239006	1:88239005-88239005	C	missense_variant	MODERATE	Mroh2a	ENSMUSG00000079429	Transcript	ENSMUST00000113130	protein_coding	15/42	-	-	-	1869	1657	553	N/H	Aac/Cac	-	-	1	-	MGI	-	5	P2	deleterious(0.03)
88240124	1:88240123-88240123	C	synonymous_variant	LOW	Mroh2a	ENSMUSG00000079429	Transcript	ENSMUST00000113130	protein_coding	16/42	-	-	-	1910	1698	566	D	gaT/gaC	-	-	1	-	MGI	-	5	P2	-
88240149	1:88240148-88240148	T	missense_variant	MODERATE	Mroh2a	ENSMUSG00000079429	Transcript	ENSMUST00000113130	protein_coding	16/42	-	-	-	1935	1723	575	P/S	Ccc/Tcc	-	-	1	-	MGI	-	5	P2	deleterious(0.01)
88240225	1:88240224-88240224	T	intron_variant	MODIFIER	Mroh2a	ENSMUSG00000079429	Transcript	ENSMUST00000113130	protein_coding	-	16/41	-	-	-	-	-	-	-	-	-	1	-	MGI	-	5	P2	-
88240703	1:88240702-88240702	A	synonymous_variant	LOW	Mroh2a	ENSMUSG00000079429	Transcript	ENSMUST00000113130	protein_coding	17/42	-	-	-	1970	1758	586	K	aaG/aaA	-	-	1	-	MGI	-	5	P2	-
88240709	1:88240708-88240708	T	missense_variant	MODERATE	Mroh2a	ENSMUSG00000079429	Transcript	ENSMUST00000113130	protein_coding	17/42	-	-	-	1976	1764	588	E/D	gaG/gaT	-	-	1	-	MGI	-	5	P2	tolerated(0.07)
88240802	1:88240801-88240801	T	synonymous_variant	LOW	Mroh2a	ENSMUSG00000079429	Transcript	ENSMUST00000113130	protein_coding	17/42	-	-	-	2069	1857	619	L	ctC/ctT	-	-	1	-	MGI	-	5	P2	-
88240839	1:88240838-88240838	A	intron_variant	MODIFIER	Mroh2a	ENSMUSG00000079429	Transcript	ENSMUST00000113130	protein_coding	-	17/41	-	-	-	-	-	-	-	-	-	1	-	MGI	-	5	P2	-
88241093	1:88241092-88241092	T	missense_variant	MODERATE	Mroh2a	ENSMUSG00000079429	Transcript	ENSMUST00000113130	protein_coding	18/42	-	-	-	2110	1898	633	T/I	aCc/aTc	-	-	1	-	MGI	-	5	P2	deleterious(0)
88241510	1:88241509-88241509	T	intron_variant	MODIFIER	Mroh2a	ENSMUSG00000079429	Transcript	ENSMUST00000113130	protein_coding	-	18/41	-	-	-	-	-	-	-	-	-	1	-	MGI	-	5	P2	-
88241525	1:88241524-88241524	T	intron_variant	MODIFIER	Mroh2a	ENSMUSG00000079429	Transcript	ENSMUST00000113130	protein_coding	-	18/41	-	-	-	-	-	-	-	-	-	1	-	MGI	-	5	P2	-
88241584	1:88241583-88241583	A	stop_gained	HIGH	Mroh2a	ENSMUSG00000079429	Transcript	ENSMUST00000113130	protein_coding	19/42	-	-	-	2182	1970	657	W/*	tGg/tAg	-	-	1	-	MGI	-	5	P2	-
88241590	1:88241589-88241589	G	missense_variant	MODERATE	Mroh2a	ENSMUSG00000079429	Transcript	ENSMUST00000113130	protein_coding	19/42	-	-	-	2188	1976	659	Q/R	cAa/cGa	-	-	1	-	MGI	-	5	P2	deleterious(0.01)
88241618	1:88241617-88241617	C	missense_variant	MODERATE	Mroh2a	ENSMUSG00000079429	Transcript	ENSMUST00000113130	protein_coding	19/42	-	-	-	2216	2004	668	Q/H	caA/caC	-	-	1	-	MGI	-	5	P2	deleterious(0)
88242508	1:88242507-88242507	C	missense_variant	MODERATE	Mroh2a	ENSMUSG00000079429	Transcript	ENSMUST00000113130	protein_coding	20/42	-	-	-	2353	2141	714	I/T	aTt/aCt	-	-	1	-	MGI	-	5	P2	deleterious(0.04)
88242511	1:88242510-88242510	C	missense_variant	MODERATE	Mroh2a	ENSMUSG00000079429	Transcript	ENSMUST00000113130	protein_coding	20/42	-	-	-	2356	2144	715	V/A	gTt/gCt	-	-	1	-	MGI	-	5	P2	deleterious(0)
88242537	1:88242536-88242536	T	intron_variant	MODIFIER	Mroh2a	ENSMUSG00000079429	Transcript	ENSMUST00000113130	protein_coding	-	20/41	-	-	-	-	-	-	-	-	-	1	-	MGI	-	5	P2	-
88242558	1:88242557-88242557	T	intron_variant	MODIFIER	Mroh2a	ENSMUSG00000079429	Transcript	ENSMUST00000113130	protein_coding	-	20/41	-	-	-	-	-	-	-	-	-	1	-	MGI	-	5	P2	-
88242576	1:88242575-88242575	T	intron_variant	MODIFIER	Mroh2a	ENSMUSG00000079429	Transcript	ENSMUST00000113130	protein_coding	-	20/41	-	-	-	-	-	-	-	-	-	1	-	MGI	-	5	P2	-
88242654	1:88242653-88242653	T	intron_variant	MODIFIER	Mroh2a	ENSMUSG00000079429	Transcript	ENSMUST00000113130	protein_coding	-	20/41	-	-	-	-	-	-	-	-	-	1	-	MGI	-	5	P2	-
88242655	1:88242654-88242654	G	intron_variant	MODIFIER	Mroh2a	ENSMUSG00000079429	Transcript	ENSMUST00000113130	protein_coding	-	20/41	-	-	-	-	-	-	-	-	-	1	-	MGI	-	5	P2	-
88242692	1:88242691-88242691	A	missense_variant	MODERATE	Mroh2a	ENSMUSG00000079429	Transcript	ENSMUST00000113130	protein_coding	21/42	-	-	-	2392	2180	727	R/Q	cGg/cAg	-	-	1	-	MGI	-	5	P2	deleterious(0.01)
88242760	1:88242759-88242759	T	missense_variant	MODERATE	Mroh2a	ENSMUSG00000079429	Transcript	ENSMUST00000113130	protein_coding	21/42	-	-	-	2460	2248	750	P/S	Ccg/Tcg	-	-	1	-	MGI	-	5	P2	-
88242764	1:88242763-88242763	G	missense_variant	MODERATE	Mroh2a	ENSMUSG00000079429	Transcript	ENSMUST00000113130	protein_coding	21/42	-	-	-	2464	2252	751	E/G	gAa/gGa	-	-	1	-	MGI	-	5	P2	deleterious(0)
88242779	1:88242778-88242778	T	missense_variant	MODERATE	Mroh2a	ENSMUSG00000079429	Transcript	ENSMUST00000113130	protein_coding	21/42	-	-	-	2479	2267	756	T/I	aCc/aTc	-	-	1	-	MGI	-	5	P2	-
88242807	1:88242806-88242806	G	intron_variant	MODIFIER	Mroh2a	ENSMUSG00000079429	Transcript	ENSMUST00000113130	protein_coding	-	21/41	-	-	-	-	-	-	-	-	-	1	-	MGI	-	5	P2	-
88242835	1:88242834-88242834	C	intron_variant	MODIFIER	Mroh2a	ENSMUSG00000079429	Transcript	ENSMUST00000113130	protein_coding	-	21/41	-	-	-	-	-	-	-	-	-	1	-	MGI	-	5	P2	-
88242839	1:88242838-88242838	G	intron_variant	MODIFIER	Mroh2a	ENSMUSG00000079429	Transcript	ENSMUST00000113130	protein_coding	-	21/41	-	-	-	-	-	-	-	-	-	1	-	MGI	-	5	P2	-
88243950	1:88243949-88243949	A	missense_variant	MODERATE	Mroh2a	ENSMUSG00000079429	Transcript	ENSMUST00000113130	protein_coding	22/42	-	-	-	2511	2299	767	G/R	Gga/Aga	-	-	1	-	MGI	-	5	P2	-
88244002	1:88244001-88244001	T	missense_variant	MODERATE	Mroh2a	ENSMUSG00000079429	Transcript	ENSMUST00000113130	protein_coding	22/42	-	-	-	2563	2351	784	S/F	tCc/tTc	-	-	1	-	MGI	-	5	P2	deleterious(0.02)
88244014	1:88244013-88244013	A	missense_variant	MODERATE	Mroh2a	ENSMUSG00000079429	Transcript	ENSMUST00000113130	protein_coding	22/42	-	-	-	2575	2363	788	R/Q	cGg/cAg	-	-	1	-	MGI	-	5	P2	-
88244083	1:88244082-88244082	A	missense_variant,splice_region_variant	MODERATE	Mroh2a	ENSMUSG00000079429	Transcript	ENSMUST00000113130	protein_coding	22/42	-	-	-	2644	2432	811	R/Q	cGg/cAg	-	-	1	-	MGI	-	5	P2	-
88244118	1:88244117-88244117	C	intron_variant	MODIFIER	Mroh2a	ENSMUSG00000079429	Transcript	ENSMUST00000113130	protein_coding	-	22/41	-	-	-	-	-	-	-	-	-	1	-	MGI	-	5	P2	-
88244970	1:88244969-88244969	T	missense_variant	MODERATE	Mroh2a	ENSMUSG00000079429	Transcript	ENSMUST00000113130	protein_coding	23/42	-	-	-	2671	2459	820	R/M	aGg/aTg	-	-	1	-	MGI	-	5	P2	-
88245949	1:88245948-88245948	A	intron_variant	MODIFIER	Mroh2a	ENSMUSG00000079429	Transcript	ENSMUST00000113130	protein_coding	-	23/41	-	-	-	-	-	-	-	-	-	1	-	MGI	-	5	P2	-
88245989	1:88245988-88245988	C	splice_region_variant,synonymous_variant	LOW	Mroh2a	ENSMUSG00000079429	Transcript	ENSMUST00000113130	protein_coding	24/42	-	-	-	2769	2557	853	L	Ttg/Ctg	-	-	1	-	MGI	-	5	P2	-
88246042	1:88246041-88246041	C	missense_variant	MODERATE	Mroh2a	ENSMUSG00000079429	Transcript	ENSMUST00000113130	protein_coding	24/42	-	-	-	2822	2610	870	M/I	atG/atC	-	-	1	-	MGI	-	5	P2	tolerated(0.36)
88246065	1:88246064-88246064	G	missense_variant	MODERATE	Mroh2a	ENSMUSG00000079429	Transcript	ENSMUST00000113130	protein_coding	24/42	-	-	-	2845	2633	878	Q/R	cAa/cGa	-	-	1	-	MGI	-	5	P2	deleterious(0)
88247123	1:88247122-88247122	C	intron_variant	MODIFIER	Mroh2a	ENSMUSG00000079429	Transcript	ENSMUST00000113130	protein_coding	-	24/41	-	-	-	-	-	-	-	-	-	1	-	MGI	-	5	P2	-
88247139	1:88247138-88247138	A	missense_variant,splice_region_variant	MODERATE	Mroh2a	ENSMUSG00000079429	Transcript	ENSMUST00000113130	protein_coding	25/42	-	-	-	2851	2639	880	R/K	aGg/aAg	-	-	1	-	MGI	-	5	P2	tolerated(1)
88247140	1:88247139-88247139	C	synonymous_variant	LOW	Mroh2a	ENSMUSG00000079429	Transcript	ENSMUST00000113130	protein_coding	25/42	-	-	-	2852	2640	880	T	acA/acC	-	-	1	-	MGI	-	5	P2	-
88247172	1:88247171-88247171	G	missense_variant	MODERATE	Mroh2a	ENSMUSG00000079429	Transcript	ENSMUST00000113130	protein_coding	25/42	-	-	-	2884	2672	891	K/R	aAa/aGa	-	-	1	-	MGI	-	5	P2	tolerated(0.35)
88247232	1:88247231-88247231	C	missense_variant	MODERATE	Mroh2a	ENSMUSG00000079429	Transcript	ENSMUST00000113130	protein_coding	25/42	-	-	-	2944	2732	911	I/T	aTt/aCt	-	-	1	-	MGI	-	5	P2	tolerated(0.2)
88247237	1:88247236-88247236	T	missense_variant	MODERATE	Mroh2a	ENSMUSG00000079429	Transcript	ENSMUST00000113130	protein_coding	25/42	-	-	-	2949	2737	913	P/S	Cct/Tct	-	-	1	-	MGI	-	5	P2	-
88247763	1:88247762-88247762	G	synonymous_variant	LOW	Mroh2a	ENSMUSG00000079429	Transcript	ENSMUST00000113130	protein_coding	26/42	-	-	-	2972	2760	920	K	aaA/aaG	-	-	1	-	MGI	-	5	P2	-
88247852	1:88247851-88247851	C	splice_region_variant,intron_variant	LOW	Mroh2a	ENSMUSG00000079429	Transcript	ENSMUST00000113130	protein_coding	-	26/41	-	-	-	-	-	-	-	-	-	1	-	MGI	-	5	P2	-
88248530	1:88248529-88248529	A	intron_variant	MODIFIER	Mroh2a	ENSMUSG00000079429	Transcript	ENSMUST00000113130	protein_coding	-	26/41	-	-	-	-	-	-	-	-	-	1	-	MGI	-	5	P2	-
88248555	1:88248554-88248554	A	splice_region_variant,synonymous_variant	LOW	Mroh2a	ENSMUSG00000079429	Transcript	ENSMUST00000113130	protein_coding	27/42	-	-	-	3056	2844	948	L	ctC/ctA	-	-	1	-	MGI	-	5	P2	-
88248584	1:88248583-88248583	A	missense_variant	MODERATE	Mroh2a	ENSMUSG00000079429	Transcript	ENSMUST00000113130	protein_coding	27/42	-	-	-	3085	2873	958	G/E	gGg/gAg	-	-	1	-	MGI	-	5	P2	-
88248586	1:88248585-88248585	A	missense_variant	MODERATE	Mroh2a	ENSMUSG00000079429	Transcript	ENSMUST00000113130	protein_coding	27/42	-	-	-	3087	2875	959	G/R	Ggg/Agg	-	-	1	-	MGI	-	5	P2	deleterious(0)
88248614	1:88248613-88248613	C	missense_variant	MODERATE	Mroh2a	ENSMUSG00000079429	Transcript	ENSMUST00000113130	protein_coding	27/42	-	-	-	3115	2903	968	L/P	cTt/cCt	-	-	1	-	MGI	-	5	P2	tolerated(0.18)
88248621	1:88248620-88248620	T	synonymous_variant	LOW	Mroh2a	ENSMUSG00000079429	Transcript	ENSMUST00000113130	protein_coding	27/42	-	-	-	3122	2910	970	H	caC/caT	-	-	1	-	MGI	-	5	P2	-
88249686	1:88249685-88249685	T	intron_variant	MODIFIER	Mroh2a	ENSMUSG00000079429	Transcript	ENSMUST00000113130	protein_coding	-	27/41	-	-	-	-	-	-	-	-	-	1	-	MGI	-	5	P2	-
88249700	1:88249699-88249699	C	splice_region_variant,intron_variant	LOW	Mroh2a	ENSMUSG00000079429	Transcript	ENSMUST00000113130	protein_coding	-	27/41	-	-	-	-	-	-	-	-	-	1	-	MGI	-	5	P2	-
88249744	1:88249743-88249743	T	missense_variant	MODERATE	Mroh2a	ENSMUSG00000079429	Transcript	ENSMUST00000113130	protein_coding	28/42	-	-	-	3199	2987	996	P/L	cCc/cTc	-	-	1	-	MGI	-	5	P2	-
88249832	1:88249831-88249831	A	splice_region_variant,intron_variant	LOW	Mroh2a	ENSMUSG00000079429	Transcript	ENSMUST00000113130	protein_coding	-	28/41	-	-	-	-	-	-	-	-	-	1	-	MGI	-	5	P2	-
88249861	1:88249860-88249860	G	intron_variant	MODIFIER	Mroh2a	ENSMUSG00000079429	Transcript	ENSMUST00000113130	protein_coding	-	28/41	-	-	-	-	-	-	-	-	-	1	-	MGI	-	5	P2	-
88249869	1:88249868-88249868	C	intron_variant	MODIFIER	Mroh2a	ENSMUSG00000079429	Transcript	ENSMUST00000113130	protein_coding	-	28/41	-	-	-	-	-	-	-	-	-	1	-	MGI	-	5	P2	-
88250266	1:88250265-88250265	G	missense_variant,splice_region_variant	MODERATE	Mroh2a	ENSMUSG00000079429	Transcript	ENSMUST00000113130	protein_coding	29/42	-	-	-	3283	3071	1024	E/G	gAa/gGa	-	-	1	-	MGI	-	5	P2	tolerated(0.13)
88250268	1:88250267-88250267	A	missense_variant,splice_region_variant	MODERATE	Mroh2a	ENSMUSG00000079429	Transcript	ENSMUST00000113130	protein_coding	29/42	-	-	-	3285	3073	1025	G/S	Ggc/Agc	-	-	1	-	MGI	-	5	P2	-
88250342	1:88250341-88250341	A	synonymous_variant	LOW	Mroh2a	ENSMUSG00000079429	Transcript	ENSMUST00000113130	protein_coding	29/42	-	-	-	3359	3147	1049	T	acG/acA	-	-	1	-	MGI	-	5	P2	-
88250393	1:88250392-88250392	A	intron_variant	MODIFIER	Mroh2a	ENSMUSG00000079429	Transcript	ENSMUST00000113130	protein_coding	-	29/41	-	-	-	-	-	-	-	-	-	1	-	MGI	-	5	P2	-
88250425	1:88250424-88250424	T	intron_variant	MODIFIER	Mroh2a	ENSMUSG00000079429	Transcript	ENSMUST00000113130	protein_coding	-	29/41	-	-	-	-	-	-	-	-	-	1	-	MGI	-	5	P2	-
88250436	1:88250435-88250435	C	intron_variant	MODIFIER	Mroh2a	ENSMUSG00000079429	Transcript	ENSMUST00000113130	protein_coding	-	29/41	-	-	-	-	-	-	-	-	-	1	-	MGI	-	5	P2	-
88251229	1:88251228-88251228	C	intron_variant	MODIFIER	Mroh2a	ENSMUSG00000079429	Transcript	ENSMUST00000113130	protein_coding	-	29/41	-	-	-	-	-	-	-	-	-	1	-	MGI	-	5	P2	-
88251267	1:88251266-88251266	T	missense_variant	MODERATE	Mroh2a	ENSMUSG00000079429	Transcript	ENSMUST00000113130	protein_coding	30/42	-	-	-	3423	3211	1071	G/C	Ggc/Tgc	-	-	1	-	MGI	-	5	P2	-
88251289	1:88251288-88251288	T	missense_variant	MODERATE	Mroh2a	ENSMUSG00000079429	Transcript	ENSMUST00000113130	protein_coding	30/42	-	-	-	3445	3233	1078	T/I	aCc/aTc	-	-	1	-	MGI	-	5	P2	-
88251346	1:88251345-88251345	T	missense_variant	MODERATE	Mroh2a	ENSMUSG00000079429	Transcript	ENSMUST00000113130	protein_coding	30/42	-	-	-	3502	3290	1097	A/V	gCc/gTc	-	-	1	-	MGI	-	5	P2	-
88251365	1:88251364-88251364	T	synonymous_variant	LOW	Mroh2a	ENSMUSG00000079429	Transcript	ENSMUST00000113130	protein_coding	30/42	-	-	-	3521	3309	1103	F	ttC/ttT	-	-	1	-	MGI	-	5	P2	-
88251374	1:88251373-88251373	T	synonymous_variant	LOW	Mroh2a	ENSMUSG00000079429	Transcript	ENSMUST00000113130	protein_coding	30/42	-	-	-	3530	3318	1106	I	atC/atT	-	-	1	-	MGI	-	5	P2	-
88251385	1:88251384-88251384	T	missense_variant	MODERATE	Mroh2a	ENSMUSG00000079429	Transcript	ENSMUST00000113130	protein_coding	30/42	-	-	-	3541	3329	1110	G/V	gGg/gTg	-	-	1	-	MGI	-	5	P2	tolerated(0.1)
88251421	1:88251420-88251420	TTGGA	intron_variant	MODIFIER	Mroh2a	ENSMUSG00000079429	Transcript	ENSMUST00000113130	protein_coding	-	30/41	-	-	-	-	-	-	-	-	-	1	-	MGI	-	5	P2	-
88252313	1:88252312-88252312	G	intron_variant	MODIFIER	Mroh2a	ENSMUSG00000079429	Transcript	ENSMUST00000113130	protein_coding	-	30/41	-	-	-	-	-	-	-	-	-	1	-	MGI	-	5	P2	-
88252383	1:88252382-88252382	C	missense_variant	MODERATE	Mroh2a	ENSMUSG00000079429	Transcript	ENSMUST00000113130	protein_coding	31/42	-	-	-	3601	3389	1130	V/A	gTt/gCt	-	-	1	-	MGI	-	5	P2	tolerated(0.18)
88252401	1:88252400-88252400	G	missense_variant	MODERATE	Mroh2a	ENSMUSG00000079429	Transcript	ENSMUST00000113130	protein_coding	31/42	-	-	-	3619	3407	1136	Q/R	cAa/cGa	-	-	1	-	MGI	-	5	P2	-
88252457	1:88252456-88252456	T	missense_variant	MODERATE	Mroh2a	ENSMUSG00000079429	Transcript	ENSMUST00000113130	protein_coding	31/42	-	-	-	3675	3463	1155	P/S	Cca/Tca	-	-	1	-	MGI	-	5	P2	tolerated(0.08)
88252458	1:88252457-88252457	G	missense_variant	MODERATE	Mroh2a	ENSMUSG00000079429	Transcript	ENSMUST00000113130	protein_coding	31/42	-	-	-	3676	3464	1155	K/R	aAa/aGa	-	-	1	-	MGI	-	5	P2	deleterious(0)
88252477	1:88252476-88252476	T	synonymous_variant	LOW	Mroh2a	ENSMUSG00000079429	Transcript	ENSMUST00000113130	protein_coding	31/42	-	-	-	3695	3483	1161	P	ccC/ccT	-	-	1	-	MGI	-	5	P2	-
88254834	1:88254833-88254833	T	intron_variant	MODIFIER	Mroh2a	ENSMUSG00000079429	Transcript	ENSMUST00000113130	protein_coding	-	31/41	-	-	-	-	-	-	-	-	-	1	-	MGI	-	5	P2	-
88254845	1:88254844-88254844	C	intron_variant	MODIFIER	Mroh2a	ENSMUSG00000079429	Transcript	ENSMUST00000113130	protein_coding	-	31/41	-	-	-	-	-	-	-	-	-	1	-	MGI	-	5	P2	-
88254906	1:88254905-88254905	C	missense_variant	MODERATE	Mroh2a	ENSMUSG00000079429	Transcript	ENSMUST00000113130	protein_coding	32/42	-	-	-	3757	3545	1182	E/A	gAa/gCa	-	-	1	-	MGI	-	5	P2	-
88254935	1:88254934-88254934	T	missense_variant	MODERATE	Mroh2a	ENSMUSG00000079429	Transcript	ENSMUST00000113130	protein_coding	32/42	-	-	-	3786	3574	1192	G/W	Ggg/Tgg	-	-	1	-	MGI	-	5	P2	deleterious(0)
88254948	1:88254947-88254947	A	missense_variant	MODERATE	Mroh2a	ENSMUSG00000079429	Transcript	ENSMUST00000113130	protein_coding	32/42	-	-	-	3799	3587	1196	R/K	aGg/aAg	-	-	1	-	MGI	-	5	P2	tolerated(0.53)
88254965	1:88254964-88254964	T	missense_variant	MODERATE	Mroh2a	ENSMUSG00000079429	Transcript	ENSMUST00000113130	protein_coding	32/42	-	-	-	3816	3604	1202	N/Y	Aat/Tat	-	-	1	-	MGI	-	5	P2	deleterious(0.01)
88255048	1:88255047-88255047	T	intron_variant	MODIFIER	Mroh2a	ENSMUSG00000079429	Transcript	ENSMUST00000113130	protein_coding	-	32/41	-	-	-	-	-	-	-	-	-	1	-	MGI	-	5	P2	-
88255050	1:88255049-88255049	C	intron_variant	MODIFIER	Mroh2a	ENSMUSG00000079429	Transcript	ENSMUST00000113130	protein_coding	-	32/41	-	-	-	-	-	-	-	-	-	1	-	MGI	-	5	P2	-
88255203	1:88255202-88255202	A	missense_variant	MODERATE	Mroh2a	ENSMUSG00000079429	Transcript	ENSMUST00000113130	protein_coding	33/42	-	-	-	3982	3770	1257	G/E	gGg/gAg	-	-	1	-	MGI	-	5	P2	tolerated(0.49)
88255245	1:88255244-88255244	C	missense_variant	MODERATE	Mroh2a	ENSMUSG00000079429	Transcript	ENSMUST00000113130	protein_coding	33/42	-	-	-	4024	3812	1271	V/A	gTt/gCt	-	-	1	-	MGI	-	5	P2	tolerated(0.08)
88255275	1:88255274-88255274	T	missense_variant	MODERATE	Mroh2a	ENSMUSG00000079429	Transcript	ENSMUST00000113130	protein_coding	33/42	-	-	-	4054	3842	1281	T/I	aCc/aTc	-	-	1	-	MGI	-	5	P2	deleterious(0.02)
88255539	1:88255538-88255538	A	splice_region_variant,intron_variant	LOW	Mroh2a	ENSMUSG00000079429	Transcript	ENSMUST00000113130	protein_coding	-	33/41	-	-	-	-	-	-	-	-	-	1	-	MGI	-	5	P2	-
88255565	1:88255564-88255564	A	missense_variant	MODERATE	Mroh2a	ENSMUSG00000079429	Transcript	ENSMUST00000113130	protein_coding	34/42	-	-	-	4085	3873	1291	H/Q	caC/caA	-	-	1	-	MGI	-	5	P2	-
88255607	1:88255606-88255606	C	synonymous_variant	LOW	Mroh2a	ENSMUSG00000079429	Transcript	ENSMUST00000113130	protein_coding	34/42	-	-	-	4127	3915	1305	A	gcT/gcC	-	-	1	-	MGI	-	5	P2	-
88255633	1:88255632-88255632	A	missense_variant	MODERATE	Mroh2a	ENSMUSG00000079429	Transcript	ENSMUST00000113130	protein_coding	34/42	-	-	-	4153	3941	1314	R/Q	cGg/cAg	-	-	1	-	MGI	-	5	P2	deleterious(0.02)
88255655	1:88255654-88255654	G	missense_variant	MODERATE	Mroh2a	ENSMUSG00000079429	Transcript	ENSMUST00000113130	protein_coding	34/42	-	-	-	4175	3963	1321	F/L	ttC/ttG	-	-	1	-	MGI	-	5	P2	tolerated(0.25)
88256029	1:88256028-88256028	A	intron_variant	MODIFIER	Mroh2a	ENSMUSG00000079429	Transcript	ENSMUST00000113130	protein_coding	-	34/41	-	-	-	-	-	-	-	-	-	1	-	MGI	-	5	P2	-
88256051	1:88256050-88256050	A	splice_region_variant,intron_variant	LOW	Mroh2a	ENSMUSG00000079429	Transcript	ENSMUST00000113130	protein_coding	-	34/41	-	-	-	-	-	-	-	-	-	1	-	MGI	-	5	P2	-
88256090	1:88256089-88256089	A	missense_variant	MODERATE	Mroh2a	ENSMUSG00000079429	Transcript	ENSMUST00000113130	protein_coding	35/42	-	-	-	4234	4022	1341	R/Q	cGg/cAg	-	-	1	-	MGI	-	5	P2	-
88256127	1:88256126-88256126	A	synonymous_variant	LOW	Mroh2a	ENSMUSG00000079429	Transcript	ENSMUST00000113130	protein_coding	35/42	-	-	-	4271	4059	1353	S	tcG/tcA	-	-	1	-	MGI	-	5	P2	-
88256155	1:88256154-88256154	T	missense_variant	MODERATE	Mroh2a	ENSMUSG00000079429	Transcript	ENSMUST00000113130	protein_coding	35/42	-	-	-	4299	4087	1363	P/S	Ccg/Tcg	-	-	1	-	MGI	-	5	P2	deleterious(0.02)
88256392	1:88256391-88256391	C	intron_variant	MODIFIER	Mroh2a	ENSMUSG00000079429	Transcript	ENSMUST00000113130	protein_coding	-	35/41	-	-	-	-	-	-	-	-	-	1	-	MGI	-	5	P2	-
88256413	1:88256412-88256412	T	missense_variant	MODERATE	Mroh2a	ENSMUSG00000079429	Transcript	ENSMUST00000113130	protein_coding	36/42	-	-	-	4329	4117	1373	P/S	Cca/Tca	-	-	1	-	MGI	-	5	P2	tolerated(0.07)
88256468	1:88256467-88256467	C	missense_variant	MODERATE	Mroh2a	ENSMUSG00000079429	Transcript	ENSMUST00000113130	protein_coding	36/42	-	-	-	4384	4172	1391	V/A	gTt/gCt	-	-	1	-	MGI	-	5	P2	deleterious(0.01)
88256545	1:88256544-88256544	A	missense_variant	MODERATE	Mroh2a	ENSMUSG00000079429	Transcript	ENSMUST00000113130	protein_coding	36/42	-	-	-	4461	4249	1417	G/R	Ggg/Agg	-	-	1	-	MGI	-	5	P2	-
88256705	1:88256704-88256704	T	synonymous_variant	LOW	Mroh2a	ENSMUSG00000079429	Transcript	ENSMUST00000113130	protein_coding	37/42	-	-	-	4520	4308	1436	G	ggC/ggT	-	-	1	-	MGI	-	5	P2	-
88256727	1:88256726-88256726	T	missense_variant	MODERATE	Mroh2a	ENSMUSG00000079429	Transcript	ENSMUST00000113130	protein_coding	37/42	-	-	-	4542	4330	1444	P/S	Ccg/Tcg	-	-	1	-	MGI	-	5	P2	tolerated(0.82)
88256754	1:88256753-88256753	C	missense_variant	MODERATE	Mroh2a	ENSMUSG00000079429	Transcript	ENSMUST00000113130	protein_coding	37/42	-	-	-	4569	4357	1453	F/L	Ttc/Ctc	-	-	1	-	MGI	-	5	P2	tolerated(0.07)
88256798	1:88256797-88256797	A	synonymous_variant	LOW	Mroh2a	ENSMUSG00000079429	Transcript	ENSMUST00000113130	protein_coding	37/42	-	-	-	4613	4401	1467	E	gaG/gaA	-	-	1	-	MGI	-	5	P2	-
88257683	1:88257682-88257682	T	downstream_gene_variant	MODIFIER	Hjurp	ENSMUSG00000044783	Transcript	ENSMUST00000054674	protein_coding	-	-	-	-	-	-	-	-	-	-	4789	-1	-	MGI	-	1	P2	-
88257739	1:88257738-88257738	C	downstream_gene_variant	MODIFIER	Hjurp	ENSMUSG00000044783	Transcript	ENSMUST00000054674	protein_coding	-	-	-	-	-	-	-	-	-	-	4733	-1	-	MGI	-	1	P2	-
88257802	1:88257801-88257801	C	downstream_gene_variant	MODIFIER	Hjurp	ENSMUSG00000044783	Transcript	ENSMUST00000054674	protein_coding	-	-	-	-	-	-	-	-	-	-	4670	-1	-	MGI	-	1	P2	-
88257889	1:88257888-88257888	G	downstream_gene_variant	MODIFIER	Hjurp	ENSMUSG00000044783	Transcript	ENSMUST00000054674	protein_coding	-	-	-	-	-	-	-	-	-	-	4583	-1	-	MGI	-	1	P2	-
88258538	1:88258537-88258537	C	downstream_gene_variant	MODIFIER	Hjurp	ENSMUSG00000044783	Transcript	ENSMUST00000054674	protein_coding	-	-	-	-	-	-	-	-	-	-	3934	-1	-	MGI	-	1	P2	-
88258551	1:88258550-88258550	A	downstream_gene_variant	MODIFIER	Hjurp	ENSMUSG00000044783	Transcript	ENSMUST00000054674	protein_coding	-	-	-	-	-	-	-	-	-	-	3921	-1	-	MGI	-	1	P2	-
88258552	1:88258551-88258551	G	downstream_gene_variant	MODIFIER	Hjurp	ENSMUSG00000044783	Transcript	ENSMUST00000054674	protein_coding	-	-	-	-	-	-	-	-	-	-	3920	-1	-	MGI	-	1	P2	-
88258633	1:88258632-88258632	T	downstream_gene_variant	MODIFIER	Hjurp	ENSMUSG00000044783	Transcript	ENSMUST00000054674	protein_coding	-	-	-	-	-	-	-	-	-	-	3839	-1	-	MGI	-	1	P2	-
88258664	1:88258663-88258663	G	downstream_gene_variant	MODIFIER	Hjurp	ENSMUSG00000044783	Transcript	ENSMUST00000054674	protein_coding	-	-	-	-	-	-	-	-	-	-	3808	-1	-	MGI	-	1	P2	-
88258708	1:88258707-88258707	T	downstream_gene_variant	MODIFIER	Hjurp	ENSMUSG00000044783	Transcript	ENSMUST00000054674	protein_coding	-	-	-	-	-	-	-	-	-	-	3764	-1	-	MGI	-	1	P2	-
88258743	1:88258742-88258742	A	downstream_gene_variant	MODIFIER	Hjurp	ENSMUSG00000044783	Transcript	ENSMUST00000054674	protein_coding	-	-	-	-	-	-	-	-	-	-	3729	-1	-	MGI	-	1	P2	-
88258754	1:88258753-88258753	G	downstream_gene_variant	MODIFIER	Hjurp	ENSMUSG00000044783	Transcript	ENSMUST00000054674	protein_coding	-	-	-	-	-	-	-	-	-	-	3718	-1	-	MGI	-	1	P2	-
88258759	1:88258758-88258758	C	downstream_gene_variant	MODIFIER	Hjurp	ENSMUSG00000044783	Transcript	ENSMUST00000054674	protein_coding	-	-	-	-	-	-	-	-	-	-	3713	-1	-	MGI	-	1	P2	-
88259483	1:88259482-88259482	T	downstream_gene_variant	MODIFIER	Hjurp	ENSMUSG00000044783	Transcript	ENSMUST00000054674	protein_coding	-	-	-	-	-	-	-	-	-	-	2989	-1	-	MGI	-	1	P2	-
88259499	1:88259498-88259498	A	downstream_gene_variant	MODIFIER	Hjurp	ENSMUSG00000044783	Transcript	ENSMUST00000054674	protein_coding	-	-	-	-	-	-	-	-	-	-	2973	-1	-	MGI	-	1	P2	-
88259537	1:88259536-88259536	C	downstream_gene_variant	MODIFIER	Hjurp	ENSMUSG00000044783	Transcript	ENSMUST00000054674	protein_coding	-	-	-	-	-	-	-	-	-	-	2935	-1	-	MGI	-	1	P2	-
88259567	1:88259566-88259566	G	downstream_gene_variant	MODIFIER	Hjurp	ENSMUSG00000044783	Transcript	ENSMUST00000054674	protein_coding	-	-	-	-	-	-	-	-	-	-	2905	-1	-	MGI	-	1	P2	-
88259589	1:88259588-88259588	T	downstream_gene_variant	MODIFIER	Hjurp	ENSMUSG00000044783	Transcript	ENSMUST00000054674	protein_coding	-	-	-	-	-	-	-	-	-	-	2883	-1	-	MGI	-	1	P2	-
88259973	1:88259972-88259972	T	downstream_gene_variant	MODIFIER	Hjurp	ENSMUSG00000044783	Transcript	ENSMUST00000054674	protein_coding	-	-	-	-	-	-	-	-	-	-	2499	-1	-	MGI	-	1	P2	-
88265185	1:88265184-88265184	A	synonymous_variant	LOW	Hjurp	ENSMUSG00000044783	Transcript	ENSMUST00000054674	protein_coding	8/8	-	-	-	2165	2001	667	P	ccC/ccT	-	-	-1	-	MGI	-	1	P2	-
88265258	1:88265257-88265257	G	missense_variant	MODERATE	Hjurp	ENSMUSG00000044783	Transcript	ENSMUST00000054674	protein_coding	8/8	-	-	-	2092	1928	643	F/S	tTc/tCc	-	-	-1	-	MGI	-	1	P2	tolerated(0.16)
88265309	1:88265308-88265308	G	missense_variant	MODERATE	Hjurp	ENSMUSG00000044783	Transcript	ENSMUST00000054674	protein_coding	8/8	-	-	-	2041	1877	626	G/A	gGa/gCa	-	-	-1	-	MGI	-	1	P2	-
88265472	1:88265471-88265471	T	missense_variant	MODERATE	Hjurp	ENSMUSG00000044783	Transcript	ENSMUST00000054674	protein_coding	8/8	-	-	-	1878	1714	572	E/K	Gag/Aag	-	-	-1	-	MGI	-	1	P2	-
88265570	1:88265569-88265569	A	missense_variant	MODERATE	Hjurp	ENSMUSG00000044783	Transcript	ENSMUST00000054674	protein_coding	8/8	-	-	-	1780	1616	539	N/I	aAc/aTc	-	-	-1	-	MGI	-	1	P2	tolerated(0.17)
88265846	1:88265845-88265845	C	missense_variant	MODERATE	Hjurp	ENSMUSG00000044783	Transcript	ENSMUST00000054674	protein_coding	8/8	-	-	-	1504	1340	447	F/C	tTt/tGt	-	-	-1	-	MGI	-	1	P2	tolerated(0.2)
88265892	1:88265891-88265891	G	missense_variant	MODERATE	Hjurp	ENSMUSG00000044783	Transcript	ENSMUST00000054674	protein_coding	8/8	-	-	-	1458	1294	432	A/P	Gct/Cct	-	-	-1	-	MGI	-	1	P2	tolerated(0.08)
88265980	1:88265979-88265979	G	missense_variant	MODERATE	Hjurp	ENSMUSG00000044783	Transcript	ENSMUST00000054674	protein_coding	8/8	-	-	-	1370	1206	402	Q/H	caA/caC	-	-	-1	-	MGI	-	1	P2	tolerated(0.46)
88266046	1:88266045-88266045	C	synonymous_variant	LOW	Hjurp	ENSMUSG00000044783	Transcript	ENSMUST00000054674	protein_coding	8/8	-	-	-	1304	1140	380	V	gtT/gtG	-	-	-1	-	MGI	-	1	P2	-
88266121	1:88266120-88266120	A	synonymous_variant	LOW	Hjurp	ENSMUSG00000044783	Transcript	ENSMUST00000054674	protein_coding	8/8	-	-	-	1229	1065	355	S	tcC/tcT	-	-	-1	-	MGI	-	1	P2	-
88266195	1:88266194-88266194	A	missense_variant	MODERATE	Hjurp	ENSMUSG00000044783	Transcript	ENSMUST00000054674	protein_coding	8/8	-	-	-	1155	991	331	L/F	Ctt/Ttt	-	-	-1	-	MGI	-	1	P2	deleterious(0.01)
88266241	1:88266240-88266240	T	synonymous_variant	LOW	Hjurp	ENSMUSG00000044783	Transcript	ENSMUST00000054674	protein_coding	8/8	-	-	-	1109	945	315	P	ccC/ccA	-	-	-1	-	MGI	-	1	P2	-
88266255	1:88266254-88266254	T	missense_variant	MODERATE	Hjurp	ENSMUSG00000044783	Transcript	ENSMUST00000054674	protein_coding	8/8	-	-	-	1095	931	311	A/T	Gcc/Acc	-	-	-1	-	MGI	-	1	P2	deleterious(0.04)
88266400	1:88266399-88266399	A	synonymous_variant	LOW	Hjurp	ENSMUSG00000044783	Transcript	ENSMUST00000054674	protein_coding	8/8	-	-	-	950	786	262	P	ccC/ccT	-	-	-1	-	MGI	-	1	P2	-
88266452	1:88266451-88266451	T	missense_variant	MODERATE	Hjurp	ENSMUSG00000044783	Transcript	ENSMUST00000054674	protein_coding	8/8	-	-	-	898	734	245	G/D	gGt/gAt	-	-	-1	-	MGI	-	1	P2	-
88266524	1:88266523-88266523	T	frameshift_variant	HIGH	Hjurp	ENSMUSG00000044783	Transcript	ENSMUST00000054674	protein_coding	8/8	-	-	-	825-826	661-662	221	L/HX	ctt/cAtt	-	-	-1	-	MGI	-	1	P2	-
88266561	1:88266560-88266560	G	synonymous_variant	LOW	Hjurp	ENSMUSG00000044783	Transcript	ENSMUST00000054674	protein_coding	8/8	-	-	-	789	625	209	L	Ttg/Ctg	-	-	-1	-	MGI	-	1	P2	-
88266592	1:88266591-88266591	A	synonymous_variant	LOW	Hjurp	ENSMUSG00000044783	Transcript	ENSMUST00000054674	protein_coding	8/8	-	-	-	758	594	198	G	ggG/ggT	-	-	-1	-	MGI	-	1	P2	-
88266616	1:88266615-88266615	C	synonymous_variant	LOW	Hjurp	ENSMUSG00000044783	Transcript	ENSMUST00000054674	protein_coding	8/8	-	-	-	734	570	190	E	gaA/gaG	-	-	-1	-	MGI	-	1	P2	-
88266696	1:88266695-88266695	C	intron_variant	MODIFIER	Hjurp	ENSMUSG00000044783	Transcript	ENSMUST00000054674	protein_coding	-	7/7	-	-	-	-	-	-	-	-	-	-1	-	MGI	-	1	P2	-
88267915	1:88267914-88267914	C	intron_variant	MODIFIER	Hjurp	ENSMUSG00000044783	Transcript	ENSMUST00000054674	protein_coding	-	7/7	-	-	-	-	-	-	-	-	-	-1	-	MGI	-	1	P2	-
88268037	1:88268036-88268036	G	intron_variant	MODIFIER	Hjurp	ENSMUSG00000044783	Transcript	ENSMUST00000054674	protein_coding	-	6/7	-	-	-	-	-	-	-	-	-	-1	-	MGI	-	1	P2	-
88269283	1:88269282-88269282	C	intron_variant	MODIFIER	Hjurp	ENSMUSG00000044783	Transcript	ENSMUST00000054674	protein_coding	-	6/7	-	-	-	-	-	-	-	-	-	-1	-	MGI	-	1	P2	-
88269285	1:88269284-88269284	T	intron_variant	MODIFIER	Hjurp	ENSMUSG00000044783	Transcript	ENSMUST00000054674	protein_coding	-	6/7	-	-	-	-	-	-	-	-	-	-1	-	MGI	-	1	P2	-
88269331	1:88269330-88269330	C	synonymous_variant	LOW	Hjurp	ENSMUSG00000044783	Transcript	ENSMUST00000054674	protein_coding	6/8	-	-	-	602	438	146	E	gaA/gaG	-	-	-1	-	MGI	-	1	P2	-
88270169	1:88270168-88270168	G	intron_variant	MODIFIER	Hjurp	ENSMUSG00000044783	Transcript	ENSMUST00000054674	protein_coding	-	5/7	-	-	-	-	-	-	-	-	-	-1	-	MGI	-	1	P2	-
88270170	1:88270169-88270169	G	intron_variant	MODIFIER	Hjurp	ENSMUSG00000044783	Transcript	ENSMUST00000054674	protein_coding	-	5/7	-	-	-	-	-	-	-	rs252030215	-	-1	-	MGI	-	1	P2	-
88270269	1:88270268-88270268	G	synonymous_variant	LOW	Hjurp	ENSMUSG00000044783	Transcript	ENSMUST00000054674	protein_coding	5/8	-	-	-	452	288	96	F	ttT/ttC	-	-	-1	-	MGI	-	1	P2	-
88270274	1:88270273-88270273	T	missense_variant	MODERATE	Hjurp	ENSMUSG00000044783	Transcript	ENSMUST00000054674	protein_coding	5/8	-	-	-	447	283	95	G/S	Ggc/Agc	-	-	-1	-	MGI	-	1	P2	-
88270304	1:88270303-88270303	AGC	splice_region_variant,intron_variant	LOW	Hjurp	ENSMUSG00000044783	Transcript	ENSMUST00000054674	protein_coding	-	4/7	-	-	-	-	-	-	-	-	-	-1	-	MGI	-	1	P2	-
88272667	1:88272666-88272666	T	intron_variant	MODIFIER	Hjurp	ENSMUSG00000044783	Transcript	ENSMUST00000054674	protein_coding	-	4/7	-	-	-	-	-	-	-	-	-	-1	-	MGI	-	1	P2	-
88272675	1:88272674-88272674	C	intron_variant	MODIFIER	Hjurp	ENSMUSG00000044783	Transcript	ENSMUST00000054674	protein_coding	-	4/7	-	-	-	-	-	-	-	-	-	-1	-	MGI	-	1	P2	-
88272689	1:88272688-88272688	C	intron_variant	MODIFIER	Hjurp	ENSMUSG00000044783	Transcript	ENSMUST00000054674	protein_coding	-	4/7	-	-	-	-	-	-	-	-	-	-1	-	MGI	-	1	P2	-
88272730	1:88272729-88272729	G	missense_variant,splice_region_variant	MODERATE	Hjurp	ENSMUSG00000044783	Transcript	ENSMUST00000054674	protein_coding	4/8	-	-	-	420	256	86	Y/H	Tat/Cat	-	-	-1	-	MGI	-	1	P2	tolerated(0.15)
88272802	1:88272801-88272801	C	intron_variant	MODIFIER	Hjurp	ENSMUSG00000044783	Transcript	ENSMUST00000054674	protein_coding	-	3/7	-	-	-	-	-	-	-	-	-	-1	-	MGI	-	1	P2	-
88272805	1:88272804-88272804	A	intron_variant	MODIFIER	Hjurp	ENSMUSG00000044783	Transcript	ENSMUST00000054674	protein_coding	-	3/7	-	-	-	-	-	-	-	-	-	-1	-	MGI	-	1	P2	-
88275012	1:88275011-88275011	T	intron_variant	MODIFIER	Hjurp	ENSMUSG00000044783	Transcript	ENSMUST00000054674	protein_coding	-	3/7	-	-	-	-	-	-	-	-	-	-1	-	MGI	-	1	P2	-
88277167	1:88277166-88277166	C	intron_variant	MODIFIER	Hjurp	ENSMUSG00000044783	Transcript	ENSMUST00000054674	protein_coding	-	2/7	-	-	-	-	-	-	-	-	-	-1	-	MGI	-	1	P2	-
88277179	1:88277178-88277178	C	intron_variant	MODIFIER	Hjurp	ENSMUSG00000044783	Transcript	ENSMUST00000054674	protein_coding	-	2/7	-	-	-	-	-	-	-	-	-	-1	-	MGI	-	1	P2	-
88277188	1:88277187-88277187	G	intron_variant	MODIFIER	Hjurp	ENSMUSG00000044783	Transcript	ENSMUST00000054674	protein_coding	-	2/7	-	-	-	-	-	-	-	-	-	-1	-	MGI	-	1	P2	-
88277220	1:88277219-88277219	T	missense_variant,splice_region_variant	MODERATE	Hjurp	ENSMUSG00000044783	Transcript	ENSMUST00000054674	protein_coding	2/8	-	-	-	327	163	55	G/R	Ggg/Agg	-	-	-1	-	MGI	-	1	P2	deleterious(0)
88277238	1:88277237-88277237	C	missense_variant	MODERATE	Hjurp	ENSMUSG00000044783	Transcript	ENSMUST00000054674	protein_coding	2/8	-	-	-	309	145	49	T/A	Acc/Gcc	-	-	-1	-	MGI	-	1	P2	deleterious(0)
88277245	1:88277244-88277244	G	missense_variant	MODERATE	Hjurp	ENSMUSG00000044783	Transcript	ENSMUST00000054674	protein_coding	2/8	-	-	-	302	138	46	R/S	agG/agC	-	-	-1	-	MGI	-	1	P2	tolerated(1)
88277304	1:88277303-88277303	G	intron_variant	MODIFIER	Hjurp	ENSMUSG00000044783	Transcript	ENSMUST00000054674	protein_coding	-	1/7	-	-	-	-	-	-	-	-	-	-1	-	MGI	-	1	P2	-
88277368	1:88277367-88277367	A	splice_region_variant,intron_variant	LOW	Hjurp	ENSMUSG00000044783	Transcript	ENSMUST00000054674	protein_coding	-	1/7	-	-	-	-	-	-	-	-	-	-1	-	MGI	-	1	P2	-
88277413	1:88277412-88277412	C	missense_variant	MODERATE	Hjurp	ENSMUSG00000044783	Transcript	ENSMUST00000054674	protein_coding	1/8	-	-	-	222	58	20	C/G	Tgc/Ggc	-	-	-1	-	MGI	-	1	P2	tolerated(0.46)
88277413	1:88277412-88277412	T	missense_variant	MODERATE	Hjurp	ENSMUSG00000044783	Transcript	ENSMUST00000054674	protein_coding	1/8	-	-	-	222	58	20	C/S	Tgc/Agc	-	-	-1	-	MGI	-	1	P2	-
88277422	1:88277421-88277421	A	stop_gained	HIGH	Hjurp	ENSMUSG00000044783	Transcript	ENSMUST00000054674	protein_coding	1/8	-	-	-	213	49	17	E/*	Gaa/Taa	-	-	-1	-	MGI	-	1	P2	-
88277434	1:88277433-88277433	C	stop_lost	HIGH	Hjurp	ENSMUSG00000044783	Transcript	ENSMUST00000054674	protein_coding	1/8	-	-	-	201	37	13	*/E	Tag/Gag	-	-	-1	-	MGI	-	1	P2	-
88277442	1:88277441-88277441	A	missense_variant	MODERATE	Hjurp	ENSMUSG00000044783	Transcript	ENSMUST00000054674	protein_coding	1/8	-	-	-	193	29	10	K/M	aAg/aTg	-	-	-1	-	MGI	-	1	P2	tolerated(0.11)
88277475	1:88277474-88277474	G	5_prime_UTR_variant	MODIFIER	Hjurp	ENSMUSG00000044783	Transcript	ENSMUST00000054674	protein_coding	1/8	-	-	-	160	-	-	-	-	-	-	-1	-	MGI	-	1	P2	-
119936186	1:119936185-119936185	A	intron_variant	MODIFIER	Cfap221	ENSMUSG00000036962	Transcript	ENSMUST00000174370	protein_coding	-	16/23	-	-	-	-	-	-	-	-	-	-1	-	MGI	-	5	P2	-
128262787	1:128262786-128262786	T	splice_region_variant,intron_variant	LOW	Ubxn4	ENSMUSG00000026353	Transcript	ENSMUST00000027592	protein_coding	-	7/12	-	-	-	-	-	-	-	-	-	1	-	MGI	-	1	P1	-
133101464	1:133101462-133101463	-	intron_variant	MODIFIER	Pik3c2b	ENSMUSG00000026447	Transcript	ENSMUST00000077730	protein_coding	-	28/32	-	-	-	-	-	-	-	-	-	1	-	MGI	-	5	P1	-
134328822	1:134328821-134328821	G	intron_variant	MODIFIER	Ppfia4	ENSMUSG00000026458	Transcript	ENSMUST00000168515	protein_coding	-	2/28	-	-	-	-	-	-	-	-	-	-1	-	MGI	-	1	P2	-
134328829	1:134328828-134328828	G	intron_variant	MODIFIER	Ppfia4	ENSMUSG00000026458	Transcript	ENSMUST00000168515	protein_coding	-	2/28	-	-	-	-	-	-	-	-	-	-1	-	MGI	-	1	P2	-
136952051	1:136952050-136952050	G	intron_variant	MODIFIER	Nr5a2	ENSMUSG00000026398	Transcript	ENSMUST00000027649	protein_coding	-	2/8	-	-	-	-	-	-	-	-	-	-1	-	MGI	-	1	P3	-
153741616	1:153741615-153741615	C	splice_region_variant,intron_variant	LOW	Rgs16	ENSMUSG00000026475	Transcript	ENSMUST00000027748	protein_coding	-	2/4	-	-	-	-	-	-	-	-	-	1	-	MGI	-	1	P1	-
155958727	1:155958726-155958726	A	splice_region_variant,intron_variant	LOW	Cep350	ENSMUSG00000033671	Transcript	ENSMUST00000138762	protein_coding	-	4/37	-	-	-	-	-	-	-	-	-	-1	-	MGI	-	5	P1	-
164809075	1:164809074-164809074	G	intron_variant	MODIFIER	Dpt	ENSMUSG00000026574	Transcript	ENSMUST00000027861	protein_coding	-	2/3	-	-	-	-	-	-	-	-	-	1	-	MGI	-	1	P1	-
164809081	1:164809080-164809080	G	intron_variant	MODIFIER	Dpt	ENSMUSG00000026574	Transcript	ENSMUST00000027861	protein_coding	-	2/3	-	-	-	-	-	-	-	-	-	1	-	MGI	-	1	P1	-
165875471	1:165875470-165875470	T	3_prime_UTR_variant	MODIFIER	Pou2f1	ENSMUSG00000026565	Transcript	ENSMUST00000160260	protein_coding	17/17	-	-	-	2706	-	-	-	-	-	-	-1	-	MGI	-	1	-	-
171279111	1:171279110-171279110	G	intron_variant	MODIFIER	Ppox	ENSMUSG00000062729	Transcript	ENSMUST00000073120	protein_coding	-	7/12	-	-	-	-	-	-	-	-	-	-1	-	MGI	-	1	P1	-
171344433	1:171344432-171344432	G	missense_variant	MODERATE	Nit1	ENSMUSG00000013997	Transcript	ENSMUST00000111295	protein_coding	3/7	-	-	-	273	197	66	L/S	tTg/tCg	-	-	-1	-	MGI	-	1	P1	deleterious(0)
171344579	1:171344578-171344578	C	intron_variant	MODIFIER	Nit1	ENSMUSG00000013997	Transcript	ENSMUST00000111295	protein_coding	-	2/6	-	-	-	-	-	-	-	-	-	-1	-	MGI	-	1	P1	-
171345012	1:171345011-171345011	A	intron_variant	MODIFIER	Nit1	ENSMUSG00000013997	Transcript	ENSMUST00000111295	protein_coding	-	1/6	-	-	-	-	-	-	-	-	-	-1	-	MGI	-	1	P1	-
171357963	1:171357962-171357962	G	missense_variant	MODERATE	Pfdn2	ENSMUSG00000006412	Transcript	ENSMUST00000135941	protein_coding	4/4	-	-	-	443	401	134	E/G	gAa/gGa	-	-	1	-	MGI	-	1	P1	tolerated(0.34)
171358047	1:171358044-171358046	-	3_prime_UTR_variant	MODIFIER	Pfdn2	ENSMUSG00000006412	Transcript	ENSMUST00000135941	protein_coding	4/4	-	-	-	526-527	-	-	-	-	-	-	1	-	MGI	-	1	P1	-
173349126	1:173349124-173349125	-	upstream_gene_variant	MODIFIER	Aim2	ENSMUSG00000037860	Transcript	ENSMUST00000147604	protein_coding	-	-	-	-	-	-	-	-	-	-	1754	1	-	MGI	-	5	P1	-
195166209	1:195166208-195166208	C	intron_variant	MODIFIER	Cr2	ENSMUSG00000026616	Transcript	ENSMUST00000082321	protein_coding	-	1/18	-	-	-	-	-	-	-	-	-	-1	-	MGI	-	1	-	-
42823862	10:42823861-42823861	T	intron_variant	MODIFIER	Sec63	ENSMUSG00000019802	Transcript	ENSMUST00000019937	protein_coding	-	18/20	-	-	-	-	-	-	-	-	-	1	-	MGI	-	1	P1	-
50617700	10:50617699-50617699	T	intron_variant	MODIFIER	Ascc3	ENSMUSG00000038774	Transcript	ENSMUST00000035606	protein_coding	-	3/41	-	-	-	-	-	-	-	-	-	1	-	MGI	-	5	P1	-
50617702	10:50617701-50617701	T	intron_variant	MODIFIER	Ascc3	ENSMUSG00000038774	Transcript	ENSMUST00000035606	protein_coding	-	3/41	-	-	-	-	-	-	-	-	-	1	-	MGI	-	5	P1	-
58228013	10:58228012-58228012	G	upstream_gene_variant	MODIFIER	AW822073	ENSMUSG00000058537	Transcript	ENSMUST00000204003	protein_coding	-	-	-	-	-	-	-	-	-	-	3082	-1	-	MGI	-	-	P1	-
58228035	10:58228034-58228034	A	upstream_gene_variant	MODIFIER	AW822073	ENSMUSG00000058537	Transcript	ENSMUST00000204003	protein_coding	-	-	-	-	-	-	-	-	-	-	3104	-1	-	MGI	-	-	P1	-
58228194	10:58228193-58228193	A	upstream_gene_variant	MODIFIER	AW822073	ENSMUSG00000058537	Transcript	ENSMUST00000204003	protein_coding	-	-	-	-	-	-	-	-	-	-	3263	-1	-	MGI	-	-	P1	-
58228227	10:58228226-58228226	G	upstream_gene_variant	MODIFIER	AW822073	ENSMUSG00000058537	Transcript	ENSMUST00000204003	protein_coding	-	-	-	-	-	-	-	-	-	-	3296	-1	-	MGI	-	-	P1	-
58228273	10:58228272-58228272	A	upstream_gene_variant	MODIFIER	AW822073	ENSMUSG00000058537	Transcript	ENSMUST00000204003	protein_coding	-	-	-	-	-	-	-	-	-	-	3342	-1	-	MGI	-	-	P1	-
58228333	10:58228332-58228332	C	upstream_gene_variant	MODIFIER	AW822073	ENSMUSG00000058537	Transcript	ENSMUST00000204003	protein_coding	-	-	-	-	-	-	-	-	-	-	3402	-1	-	MGI	-	-	P1	-
58228360	10:58228359-58228359	G	upstream_gene_variant	MODIFIER	AW822073	ENSMUSG00000058537	Transcript	ENSMUST00000204003	protein_coding	-	-	-	-	-	-	-	-	-	-	3429	-1	-	MGI	-	-	P1	-
58228363	10:58228362-58228362	T	upstream_gene_variant	MODIFIER	AW822073	ENSMUSG00000058537	Transcript	ENSMUST00000204003	protein_coding	-	-	-	-	-	-	-	-	-	-	3432	-1	-	MGI	-	-	P1	-
58228374	10:58228373-58228373	A	upstream_gene_variant	MODIFIER	AW822073	ENSMUSG00000058537	Transcript	ENSMUST00000204003	protein_coding	-	-	-	-	-	-	-	-	-	-	3443	-1	-	MGI	-	-	P1	-
58230928	10:58230927-58230927	C	downstream_gene_variant	MODIFIER	Gm4981	ENSMUSG00000075045	Transcript	ENSMUST00000099726	protein_coding	-	-	-	-	-	-	-	-	-	-	3921	-1	-	MGI	-	-	P1	-
58230988	10:58230987-58230987	A	downstream_gene_variant	MODIFIER	Gm4981	ENSMUSG00000075045	Transcript	ENSMUST00000099726	protein_coding	-	-	-	-	-	-	-	-	-	-	3861	-1	-	MGI	-	-	P1	-
58231067	10:58231066-58231066	A	downstream_gene_variant	MODIFIER	Gm4981	ENSMUSG00000075045	Transcript	ENSMUST00000099726	protein_coding	-	-	-	-	-	-	-	-	-	-	3782	-1	-	MGI	-	-	P1	-
58231097	10:58231096-58231096	C	downstream_gene_variant	MODIFIER	Gm4981	ENSMUSG00000075045	Transcript	ENSMUST00000099726	protein_coding	-	-	-	-	-	-	-	-	-	-	3752	-1	-	MGI	-	-	P1	-
58231127	10:58231126-58231126	C	downstream_gene_variant	MODIFIER	Gm4981	ENSMUSG00000075045	Transcript	ENSMUST00000099726	protein_coding	-	-	-	-	-	-	-	-	-	-	3722	-1	-	MGI	-	-	P1	-
58231154	10:58231153-58231153	G	downstream_gene_variant	MODIFIER	Gm4981	ENSMUSG00000075045	Transcript	ENSMUST00000099726	protein_coding	-	-	-	-	-	-	-	-	-	-	3695	-1	-	MGI	-	-	P1	-
58231157	10:58231156-58231156	T	downstream_gene_variant	MODIFIER	Gm4981	ENSMUSG00000075045	Transcript	ENSMUST00000099726	protein_coding	-	-	-	-	-	-	-	-	-	-	3692	-1	-	MGI	-	-	P1	-
58231168	10:58231167-58231167	A	downstream_gene_variant	MODIFIER	Gm4981	ENSMUSG00000075045	Transcript	ENSMUST00000099726	protein_coding	-	-	-	-	-	-	-	-	-	-	3681	-1	-	MGI	-	-	P1	-
58231225	10:58231224-58231224	T	downstream_gene_variant	MODIFIER	Gm4981	ENSMUSG00000075045	Transcript	ENSMUST00000099726	protein_coding	-	-	-	-	-	-	-	-	-	-	3624	-1	-	MGI	-	-	P1	-
58231226	10:58231225-58231225	C	downstream_gene_variant	MODIFIER	Gm4981	ENSMUSG00000075045	Transcript	ENSMUST00000099726	protein_coding	-	-	-	-	-	-	-	-	-	-	3623	-1	-	MGI	-	-	P1	-
58231344	10:58231343-58231343	G	downstream_gene_variant	MODIFIER	Gm4981	ENSMUSG00000075045	Transcript	ENSMUST00000099726	protein_coding	-	-	-	-	-	-	-	-	-	-	3505	-1	-	MGI	-	-	P1	-
58231387	10:58231386-58231386	G	downstream_gene_variant	MODIFIER	Gm4981	ENSMUSG00000075045	Transcript	ENSMUST00000099726	protein_coding	-	-	-	-	-	-	-	-	-	-	3462	-1	-	MGI	-	-	P1	-
58231489	10:58231488-58231488	A	downstream_gene_variant	MODIFIER	Gm4981	ENSMUSG00000075045	Transcript	ENSMUST00000099726	protein_coding	-	-	-	-	-	-	-	-	-	-	3360	-1	-	MGI	-	-	P1	-
58231676	10:58231675-58231675	C	downstream_gene_variant	MODIFIER	Gm4981	ENSMUSG00000075045	Transcript	ENSMUST00000099726	protein_coding	-	-	-	-	-	-	-	-	-	-	3173	-1	-	MGI	-	-	P1	-
58231743	10:58231742-58231742	A	downstream_gene_variant	MODIFIER	Gm4981	ENSMUSG00000075045	Transcript	ENSMUST00000099726	protein_coding	-	-	-	-	-	-	-	-	-	-	3106	-1	-	MGI	-	-	P1	-
58231784	10:58231783-58231783	T	downstream_gene_variant	MODIFIER	Gm4981	ENSMUSG00000075045	Transcript	ENSMUST00000099726	protein_coding	-	-	-	-	-	-	-	-	-	-	3065	-1	-	MGI	-	-	P1	-
58231793	10:58231792-58231792	C	downstream_gene_variant	MODIFIER	Gm4981	ENSMUSG00000075045	Transcript	ENSMUST00000099726	protein_coding	-	-	-	-	-	-	-	-	-	-	3056	-1	-	MGI	-	-	P1	-
58231924	10:58231923-58231923	C	downstream_gene_variant	MODIFIER	Gm4981	ENSMUSG00000075045	Transcript	ENSMUST00000099726	protein_coding	-	-	-	-	-	-	-	-	-	-	2925	-1	-	MGI	-	-	P1	-
58231988	10:58231987-58231987	C	downstream_gene_variant	MODIFIER	Gm4981	ENSMUSG00000075045	Transcript	ENSMUST00000099726	protein_coding	-	-	-	-	-	-	-	-	-	-	2861	-1	-	MGI	-	-	P1	-
58232028	10:58232027-58232027	C	downstream_gene_variant	MODIFIER	Gm4981	ENSMUSG00000075045	Transcript	ENSMUST00000099726	protein_coding	-	-	-	-	-	-	-	-	-	-	2821	-1	-	MGI	-	-	P1	-
58232062	10:58232061-58232061	T	downstream_gene_variant	MODIFIER	Gm4981	ENSMUSG00000075045	Transcript	ENSMUST00000099726	protein_coding	-	-	-	-	-	-	-	-	-	-	2787	-1	-	MGI	-	-	P1	-
58232102	10:58232101-58232101	C	downstream_gene_variant	MODIFIER	Gm4981	ENSMUSG00000075045	Transcript	ENSMUST00000099726	protein_coding	-	-	-	-	-	-	-	-	-	-	2747	-1	-	MGI	-	-	P1	-
58232305	10:58232304-58232304	A	downstream_gene_variant	MODIFIER	Gm4981	ENSMUSG00000075045	Transcript	ENSMUST00000099726	protein_coding	-	-	-	-	-	-	-	-	-	-	2544	-1	-	MGI	-	-	P1	-
58232561	10:58232560-58232560	T	downstream_gene_variant	MODIFIER	Gm4981	ENSMUSG00000075045	Transcript	ENSMUST00000099726	protein_coding	-	-	-	-	-	-	-	-	-	-	2288	-1	-	MGI	-	-	P1	-
58232565	10:58232564-58232564	G	downstream_gene_variant	MODIFIER	Gm4981	ENSMUSG00000075045	Transcript	ENSMUST00000099726	protein_coding	-	-	-	-	-	-	-	-	-	-	2284	-1	-	MGI	-	-	P1	-
58232608	10:58232607-58232607	G	downstream_gene_variant	MODIFIER	Gm4981	ENSMUSG00000075045	Transcript	ENSMUST00000099726	protein_coding	-	-	-	-	-	-	-	-	-	-	2241	-1	-	MGI	-	-	P1	-
70927801	10:70927800-70927800	G	intron_variant	MODIFIER	Bicc1	ENSMUSG00000014329	Transcript	ENSMUST00000143791	protein_coding	-	20/20	-	-	-	-	-	-	-	-	-	-1	-	MGI	-	1	P1	-
71705972	10:71705971-71705971	G	intergenic_variant	MODIFIER	-	-	-	-	-	-	-	-	-	-	-	-	-	-	-	-	-	-	-	-	-	-	-
75430160	10:75430159-75430159	G	intron_variant	MODIFIER	Upb1	ENSMUSG00000033427	Transcript	ENSMUST00000039925	protein_coding	-	6/9	-	-	-	-	-	-	-	-	-	1	-	MGI	-	1	P1	-
75937468	10:75937467-75937467	C	intron_variant	MODIFIER	Chchd10	ENSMUSG00000049422	Transcript	ENSMUST00000058906	protein_coding	-	3/3	-	-	-	-	-	-	-	-	-	1	-	MGI	-	1	P1	-
76718347	10:76718346-76718346	C	intron_variant	MODIFIER	Col6a1	ENSMUSG00000001119	Transcript	ENSMUST00000001147	protein_coding	-	13/34	-	-	-	-	-	-	-	-	-	-1	-	MGI	-	1	P1	-
80952813	10:80952812-80952812	C	intron_variant	MODIFIER	Gng7	ENSMUSG00000048240	Transcript	ENSMUST00000099462	protein_coding	-	3/3	-	-	-	-	-	-	-	-	-	-1	-	MGI	-	1	P2	-
81178152	10:81178151-81178151	C	missense_variant	MODERATE	Eef2	ENSMUSG00000034994	Transcript	ENSMUST00000047864	protein_coding	3/14	-	-	-	413	317	106	Q/P	cAa/cCa	-	-	1	-	MGI	-	1	P1	-
83191815	10:83191814-83191814	G	3_prime_UTR_variant	MODIFIER	Chst11	ENSMUSG00000034612	Transcript	ENSMUST00000040110	protein_coding	3/3	-	-	-	1441	-	-	-	-	-	-	1	-	MGI	-	1	P1	-
86047691	10:86047690-86047690	C	intron_variant	MODIFIER	Fbxo7	ENSMUSG00000001786	Transcript	ENSMUST00000130320	protein_coding	-	8/8	-	-	-	-	-	-	-	-	-	1	-	MGI	-	1	P1	-
86047694	10:86047693-86047693	C	intron_variant	MODIFIER	Fbxo7	ENSMUSG00000001786	Transcript	ENSMUST00000130320	protein_coding	-	8/8	-	-	-	-	-	-	-	-	-	1	-	MGI	-	1	P1	-
86047702	10:86047701-86047701	C	intron_variant	MODIFIER	Fbxo7	ENSMUSG00000001786	Transcript	ENSMUST00000130320	protein_coding	-	8/8	-	-	-	-	-	-	-	-	-	1	-	MGI	-	1	P1	-
88894305	10:88894304-88894304	T	intron_variant	MODIFIER	Slc5a8	ENSMUSG00000020062	Transcript	ENSMUST00000020255	protein_coding	-	2/14	-	-	-	-	-	-	-	-	-	1	-	MGI	-	1	P1	-
94847498	10:94847497-94847497	C	intron_variant	MODIFIER	Plxnc1	ENSMUSG00000074785	Transcript	ENSMUST00000099337	protein_coding	-	12/30	-	-	-	-	-	-	-	-	-	-1	-	MGI	-	1	P1	-
107023752	10:107023751-107023751	AAAT	splice_region_variant,intron_variant	LOW	Acss3	ENSMUSG00000035948	Transcript	ENSMUST00000165067	protein_coding	-	6/15	-	-	-	-	-	-	-	-	-	-1	-	MGI	-	5	P1	-
117701627	10:117701626-117701626	A	intron_variant	MODIFIER	Mdm2	ENSMUSG00000020184	Transcript	ENSMUST00000020408	protein_coding	-	5/11	-	-	-	-	-	-	-	-	-	-1	-	MGI	-	1	P1	-
119930063	10:119930062-119930062	G	intron_variant	MODIFIER	Grip1	ENSMUSG00000034813	Transcript	ENSMUST00000138410	protein_coding	-	3/24	-	-	-	-	-	-	-	-	-	1	-	MGI	-	1	-	-
123075827	10:123075826-123075826	C	intron_variant	MODIFIER	Mon2	ENSMUSG00000034602	Transcript	ENSMUST00000073792	protein_coding	-	1/35	-	-	-	-	-	-	-	-	-	-1	-	MGI	-	5	A2	-
127328376	10:127328375-127328375	C	intron_variant	MODIFIER	Arhgap9	ENSMUSG00000040345	Transcript	ENSMUST00000069548	protein_coding	-	12/14	-	-	-	-	-	-	-	-	-	1	-	MGI	-	1	P1	-
127747084	10:127747083-127747083	C	3_prime_UTR_variant	MODIFIER	Zbtb39	ENSMUSG00000044617	Transcript	ENSMUST00000054287	protein_coding	2/2	-	-	-	5694	-	-	-	-	-	-	1	-	MGI	-	1	P1	-
127747088	10:127747087-127747087	C	3_prime_UTR_variant	MODIFIER	Zbtb39	ENSMUSG00000044617	Transcript	ENSMUST00000054287	protein_coding	2/2	-	-	-	5698	-	-	-	-	-	-	1	-	MGI	-	1	P1	-
128241561	10:128241560-128241560	C	intron_variant	MODIFIER	Timeless	ENSMUSG00000039994	Transcript	ENSMUST00000055539	protein_coding	-	6/28	-	-	-	-	-	-	-	-	-	1	-	MGI	-	1	P3	-
128241567	10:128241566-128241566	C	intron_variant	MODIFIER	Timeless	ENSMUSG00000039994	Transcript	ENSMUST00000055539	protein_coding	-	6/28	-	-	-	-	-	-	-	-	-	1	-	MGI	-	1	P3	-
128641009	10:128641008-128641008	C	intron_variant	MODIFIER	Ikzf4	ENSMUSG00000002578	Transcript	ENSMUST00000133342	protein_coding	-	4/7	-	-	-	-	-	-	-	-	-	-1	-	MGI	-	2	P1	-
128641015	10:128641014-128641014	C	intron_variant	MODIFIER	Ikzf4	ENSMUSG00000002578	Transcript	ENSMUST00000133342	protein_coding	-	4/7	-	-	-	-	-	-	-	-	-	-1	-	MGI	-	2	P1	-
3132249	11:3132248-3132248	A	synonymous_variant	LOW	Sfi1	ENSMUSG00000023764	Transcript	ENSMUST00000081318	protein_coding	32/33	-	-	-	3655	3514	1172	L	Cta/Tta	-	-	-1	-	MGI	-	1	P2	-
3133205	11:3133204-3133204	T	missense_variant	MODERATE	Sfi1	ENSMUSG00000023764	Transcript	ENSMUST00000081318	protein_coding	30/33	-	-	-	3364	3223	1075	A/T	Gca/Aca	-	-	-1	-	MGI	-	1	P2	tolerated(0.08)
3142297	11:3142296-3142296	A	intron_variant	MODIFIER	Sfi1	ENSMUSG00000023764	Transcript	ENSMUST00000081318	protein_coding	-	21/32	-	-	-	-	-	-	-	-	-	-1	-	MGI	-	1	P2	-
3186080	11:3186079-3186079	A	synonymous_variant	LOW	Sfi1	ENSMUSG00000023764	Transcript	ENSMUST00000081318	protein_coding	4/33	-	-	-	393	252	84	T	acC/acT	-	-	-1	-	MGI	-	1	P2	-
3187209	11:3187208-3187208	A	intron_variant	MODIFIER	Sfi1	ENSMUSG00000023764	Transcript	ENSMUST00000081318	protein_coding	-	3/32	-	-	-	-	-	-	-	-	-	-1	-	MGI	-	1	P2	-
3187221	11:3187220-3187220	A	intron_variant	MODIFIER	Sfi1	ENSMUSG00000023764	Transcript	ENSMUST00000081318	protein_coding	-	3/32	-	-	-	-	-	-	-	-	-	-1	-	MGI	-	1	P2	-
3187227	11:3187226-3187226	T	intron_variant	MODIFIER	Sfi1	ENSMUSG00000023764	Transcript	ENSMUST00000081318	protein_coding	-	3/32	-	-	-	-	-	-	-	-	-	-1	-	MGI	-	1	P2	-
3187266	11:3187265-3187265	T	missense_variant	MODERATE	Sfi1	ENSMUSG00000023764	Transcript	ENSMUST00000081318	protein_coding	3/33	-	-	-	310	169	57	D/N	Gac/Aac	-	-	-1	-	MGI	-	1	P2	tolerated(0.87)
3187367	11:3187366-3187366	C	missense_variant	MODERATE	Sfi1	ENSMUSG00000023764	Transcript	ENSMUST00000081318	protein_coding	3/33	-	-	-	209	68	23	N/S	aAc/aGc	-	-	-1	-	MGI	-	1	P2	tolerated(0.11)
3187442	11:3187440-3187441	-	intron_variant	MODIFIER	Sfi1	ENSMUSG00000023764	Transcript	ENSMUST00000081318	protein_coding	-	2/32	-	-	-	-	-	-	-	-	-	-1	-	MGI	-	1	P2	-
3188885	11:3188884-3188884	C	intron_variant	MODIFIER	Sfi1	ENSMUSG00000023764	Transcript	ENSMUST00000081318	protein_coding	-	2/32	-	-	-	-	-	-	-	-	-	-1	-	MGI	-	1	P2	-
3188892	11:3188891-3188891	G	intron_variant	MODIFIER	Sfi1	ENSMUSG00000023764	Transcript	ENSMUST00000081318	protein_coding	-	2/32	-	-	-	-	-	-	-	-	-	-1	-	MGI	-	1	P2	-
25357658	11:25357657-25357657	G	intron_variant,non_coding_transcript_variant	MODIFIER	4933427E13Rik	ENSMUSG00000033015	Transcript	ENSMUST00000125234	lincRNA	-	4/7	-	-	-	-	-	-	-	-	-	1	-	MGI	-	2	-	-
36039966	11:36039965-36039965	G	intron_variant	MODIFIER	Tenm2	ENSMUSG00000049336	Transcript	ENSMUST00000102801	protein_coding	-	26/30	-	-	-	-	-	-	-	-	-	-1	-	MGI	-	5	P2	-
46289597	11:46289596-46289596	T	intron_variant	MODIFIER	Cyfip2	ENSMUSG00000020340	Transcript	ENSMUST00000165599	protein_coding	-	3/30	-	-	-	-	-	-	-	-	-	-1	-	MGI	-	1	P1	-
46554257	11:46554256-46554256	A	intron_variant,non_coding_transcript_variant	MODIFIER	Gm12171	ENSMUSG00000086981	Transcript	ENSMUST00000150895	lincRNA	-	2/3	-	-	-	-	-	-	-	-	-	1	-	MGI	-	5	-	-
50950957	11:50950956-50950956	G	missense_variant	MODERATE	Prop1	ENSMUSG00000044542	Transcript	ENSMUST00000051159	protein_coding	3/3	-	-	-	983	622	208	T/P	Acc/Ccc	-	-	-1	-	MGI	-	1	P1	-
51651118	11:51651117-51651117	G	upstream_gene_variant	MODIFIER	N4bp3	ENSMUSG00000001053	Transcript	ENSMUST00000001080	protein_coding	-	-	-	-	-	-	-	-	-	-	275	-1	-	MGI	-	1	P1	-
53567554	11:53567553-53567553	A	intron_variant	MODIFIER	Kif3a	ENSMUSG00000018395	Transcript	ENSMUST00000120613	protein_coding	-	1/17	-	-	-	-	-	-	-	-	-	1	-	MGI	-	1	P1	-
53979573	11:53979572-53979572	C	missense_variant	MODERATE	Slc22a21	ENSMUSG00000063652	Transcript	ENSMUST00000076493	protein_coding	1/10	-	-	-	761	286	96	R/G	Agg/Ggg	-	-	-1	-	MGI	-	1	P1	-
55514801	11:55514800-55514800	C	3_prime_UTR_variant	MODIFIER	Glra1	ENSMUSG00000000263	Transcript	ENSMUST00000075603	protein_coding	9/9	-	-	-	1475	-	-	-	-	-	-	-1	-	MGI	-	1	A1	-
69230048	11:69230047-69230047	C	intron_variant	MODIFIER	Gucy2e	ENSMUSG00000020890	Transcript	ENSMUST00000021259	protein_coding	-	8/18	-	-	-	-	-	-	-	rs214344478	-	-1	-	MGI	-	5	P1	-
70242370	11:70242369-70242369	T	3_prime_UTR_variant	MODIFIER	Alox12	ENSMUSG00000000320	Transcript	ENSMUST00000000329	protein_coding	14/14	-	-	-	2089	-	-	-	-	-	-	-1	-	MGI	-	1	P1	-
72308618	11:72308617-72308617	T	missense_variant	MODERATE	Xaf1	ENSMUSG00000040483	Transcript	ENSMUST00000146233	protein_coding	5/6	-	-	-	512	464	155	S/F	tCc/tTc	-	-	1	-	MGI	-	5	P1	tolerated(0.7)
72915190	11:72915189-72915189	A	intron_variant	MODIFIER	Zzef1	ENSMUSG00000055670	Transcript	ENSMUST00000069395	protein_coding	-	48/54	-	-	-	-	-	-	-	-	-	1	-	MGI	-	5	P2	-
73067693	11:73067692-73067692	T	intron_variant	MODIFIER	Ncbp3	ENSMUSG00000020783	Transcript	ENSMUST00000021135	protein_coding	-	6/12	-	-	-	-	-	-	-	-	-	1	-	MGI	-	1	P1	-
73067695	11:73067694-73067694	T	intron_variant	MODIFIER	Ncbp3	ENSMUSG00000020783	Transcript	ENSMUST00000021135	protein_coding	-	6/12	-	-	-	-	-	-	-	-	-	1	-	MGI	-	1	P1	-
76694311	11:76694310-76694310	G	intron_variant	MODIFIER	Tusc5	ENSMUSG00000046275	Transcript	ENSMUST00000062024	protein_coding	-	2/2	-	-	-	-	-	-	-	-	-	1	-	MGI	-	1	P1	-
76694317	11:76694316-76694316	G	intron_variant	MODIFIER	Tusc5	ENSMUSG00000046275	Transcript	ENSMUST00000062024	protein_coding	-	2/2	-	-	-	-	-	-	-	-	-	1	-	MGI	-	1	P1	-
76694322	11:76694321-76694321	G	intron_variant	MODIFIER	Tusc5	ENSMUSG00000046275	Transcript	ENSMUST00000062024	protein_coding	-	2/2	-	-	-	-	-	-	-	-	-	1	-	MGI	-	1	P1	-
78273606	11:78273605-78273605	G	intron_variant	MODIFIER	2610507B11Rik	ENSMUSG00000010277	Transcript	ENSMUST00000010421	protein_coding	-	19/38	-	-	-	-	-	-	-	-	-	1	-	MGI	-	1	P1	-
78320548	11:78320547-78320547	C	intron_variant	MODIFIER	Spag5	ENSMUSG00000002055	Transcript	ENSMUST00000045026	protein_coding	-	18/23	-	-	-	-	-	-	-	rs245451868	-	1	-	MGI	-	1	P1	-
78320550	11:78320549-78320549	C	intron_variant	MODIFIER	Spag5	ENSMUSG00000002055	Transcript	ENSMUST00000045026	protein_coding	-	18/23	-	-	-	-	-	-	-	-	-	1	-	MGI	-	1	P1	-
80812710	11:80812709-80812709	G	intron_variant	MODIFIER	Tmem98	ENSMUSG00000035413	Transcript	ENSMUST00000040865	protein_coding	-	2/6	-	-	-	-	-	-	-	-	-	1	-	MGI	-	1	P1	-
80812716	11:80812715-80812715	G	intron_variant	MODIFIER	Tmem98	ENSMUSG00000035413	Transcript	ENSMUST00000040865	protein_coding	-	2/6	-	-	-	-	-	-	-	-	-	1	-	MGI	-	1	P1	-
80894143	11:80894142-80894142	G	intron_variant	MODIFIER	Asic2	ENSMUSG00000020704	Transcript	ENSMUST00000021045	protein_coding	-	3/9	-	-	-	-	-	-	-	-	-	-1	-	MGI	-	1	-	-
86298239	11:86298238-86298238	C	intron_variant	MODIFIER	Med13	ENSMUSG00000034297	Transcript	ENSMUST00000043624	protein_coding	-	16/29	-	-	-	-	-	-	-	-	-	-1	-	MGI	-	2	P1	-
86298245	11:86298244-86298244	A	intron_variant	MODIFIER	Med13	ENSMUSG00000034297	Transcript	ENSMUST00000043624	protein_coding	-	16/29	-	-	-	-	-	-	-	-	-	-1	-	MGI	-	2	P1	-
87568984	11:87568983-87568983	G	missense_variant	MODERATE	Gm11492	ENSMUSG00000090107	Transcript	ENSMUST00000060360	protein_coding	2/2	-	-	-	1705	1556	519	V/G	gTt/gGt	-	-	1	-	MGI	-	5	P1	-
88966861	11:88966860-88966860	T	upstream_gene_variant	MODIFIER	Coil	ENSMUSG00000033983	Transcript	ENSMUST00000107898	protein_coding	-	-	-	-	-	-	-	-	-	-	3392	1	-	MGI	-	5	P1	-
88966894	11:88966893-88966893	C	upstream_gene_variant	MODIFIER	Coil	ENSMUSG00000033983	Transcript	ENSMUST00000107898	protein_coding	-	-	-	-	-	-	-	-	-	-	3359	1	-	MGI	-	5	P1	-
94779788	11:94779787-94779787	C	intron_variant	MODIFIER	Tmem92	ENSMUSG00000075610	Transcript	ENSMUST00000162809	protein_coding	-	2/4	-	-	-	-	-	-	-	-	-	-1	-	MGI	-	1	A2	-
95267364	11:95267363-95267363	C	splice_region_variant,intron_variant	LOW	Tac4	ENSMUSG00000020872	Transcript	ENSMUST00000021242	protein_coding	-	2/3	-	-	-	-	-	-	-	-	-	1	-	MGI	-	1	P1	-
95726775	11:95726774-95726774	A	intron_variant	MODIFIER	Zfp652	ENSMUSG00000075595	Transcript	ENSMUST00000107717	protein_coding	-	1/5	-	-	-	-	-	-	-	-	-	1	-	MGI	-	5	P1	-
98451767	11:98451766-98451766	C	intron_variant	MODIFIER	Grb7	ENSMUSG00000019312	Transcript	ENSMUST00000019456	protein_coding	-	5/14	-	-	-	-	-	-	-	-	-	1	-	MGI	-	1	P1	-
98451772	11:98451771-98451771	C	intron_variant	MODIFIER	Grb7	ENSMUSG00000019312	Transcript	ENSMUST00000019456	protein_coding	-	5/14	-	-	-	-	-	-	-	-	-	1	-	MGI	-	1	P1	-
100320189	11:100320187-100320188	-	intron_variant	MODIFIER	Eif1	ENSMUSG00000035530	Transcript	ENSMUST00000049385	protein_coding	-	1/3	-	-	-	-	-	-	-	-	-	1	-	MGI	-	1	P1	-
101419747	11:101419746-101419746	G	upstream_gene_variant	MODIFIER	Aarsd1	ENSMUSG00000075528	Transcript	ENSMUST00000070395	protein_coding	-	-	-	-	-	-	-	-	-	-	2131	-1	-	MGI	-	1	P1	-
101419754	11:101419753-101419753	G	upstream_gene_variant	MODIFIER	Aarsd1	ENSMUSG00000075528	Transcript	ENSMUST00000070395	protein_coding	-	-	-	-	-	-	-	-	-	-	2138	-1	-	MGI	-	1	P1	-
106247485	11:106247484-106247484	T	splice_region_variant,intron_variant	LOW	Ddx42	ENSMUSG00000020705	Transcript	ENSMUST00000021046	protein_coding	-	17/17	-	-	-	-	-	-	-	-	-	1	-	MGI	-	1	P1	-
115777418	11:115777417-115777417	G	intron_variant	MODIFIER	Tmem94	ENSMUSG00000020747	Transcript	ENSMUST00000093912	protein_coding	-	2/31	-	-	-	-	-	-	-	-	-	1	-	MGI	-	1	P1	-
115777421	11:115777420-115777420	G	intron_variant	MODIFIER	Tmem94	ENSMUSG00000020747	Transcript	ENSMUST00000093912	protein_coding	-	2/31	-	-	-	-	-	-	-	-	-	1	-	MGI	-	1	P1	-
115797311	11:115797310-115797310	C	intron_variant	MODIFIER	Tmem94	ENSMUSG00000020747	Transcript	ENSMUST00000093912	protein_coding	-	28/31	-	-	-	-	-	-	-	-	-	1	-	MGI	-	1	P1	-
115801347	11:115801346-115801346	G	missense_variant	MODERATE	Caskin2	ENSMUSG00000034471	Transcript	ENSMUST00000041684	protein_coding	18/20	-	-	-	3131	2612	871	K/T	aAg/aCg	-	-	-1	-	MGI	-	1	P1	deleterious(0.02)
115801354	11:115801353-115801353	G	missense_variant	MODERATE	Caskin2	ENSMUSG00000034471	Transcript	ENSMUST00000041684	protein_coding	18/20	-	-	-	3124	2605	869	T/P	Acc/Ccc	-	-	-1	-	MGI	-	1	P1	-
115801360	11:115801359-115801359	G	missense_variant	MODERATE	Caskin2	ENSMUSG00000034471	Transcript	ENSMUST00000041684	protein_coding	18/20	-	-	-	3118	2599	867	T/P	Acc/Ccc	-	-	-1	-	MGI	-	1	P1	-
116294364	11:116294363-116294363	C	intron_variant	MODIFIER	Exoc7	ENSMUSG00000020792	Transcript	ENSMUST00000021147	protein_coding	-	11/19	-	-	-	-	-	-	-	-	-	-1	-	MGI	-	1	-	-
116294370	11:116294369-116294369	C	intron_variant	MODIFIER	Exoc7	ENSMUSG00000020792	Transcript	ENSMUST00000021147	protein_coding	-	11/19	-	-	-	-	-	-	-	-	-	-1	-	MGI	-	1	-	-
119084653	11:119084652-119084652	G	intron_variant	MODIFIER	Cbx4	ENSMUSG00000039989	Transcript	ENSMUST00000026665	protein_coding	-	2/4	-	-	-	-	-	-	-	-	-	-1	-	MGI	-	1	P1	-
120095293	11:120095292-120095292	C	upstream_gene_variant	MODIFIER	Ndufaf8	ENSMUSG00000078572	Transcript	ENSMUST00000106223	protein_coding	-	-	-	-	-	-	-	-	-	-	3636	1	-	MGI	-	1	P1	-
8724215	12:8724214-8724214	G	intron_variant	MODIFIER	Pum2	ENSMUSG00000020594	Transcript	ENSMUST00000168361	protein_coding	-	10/20	-	-	-	-	-	-	-	-	-	1	-	MGI	-	5	P3	-
31535220	12:31535219-31535219	G	intron_variant	MODIFIER	Slc26a4	ENSMUSG00000020651	Transcript	ENSMUST00000001253	protein_coding	-	13/20	-	-	-	-	-	-	-	-	-	-1	-	MGI	-	1	P1	-
31535224	12:31535223-31535223	G	intron_variant	MODIFIER	Slc26a4	ENSMUSG00000020651	Transcript	ENSMUST00000001253	protein_coding	-	13/20	-	-	-	-	-	-	-	-	-	-1	-	MGI	-	1	P1	-
59021642	12:59021641-59021641	C	intron_variant	MODIFIER	Gemin2	ENSMUSG00000060121	Transcript	ENSMUST00000021379	protein_coding	-	6/9	-	-	-	-	-	-	-	-	-	1	-	MGI	-	1	P1	-
59094027	12:59094026-59094026	T	upstream_gene_variant	MODIFIER	Mia2	ENSMUSG00000035349	Transcript	ENSMUST00000021384	protein_coding	-	-	-	-	-	-	-	-	-	-	1773	1	-	MGI	-	1	P1	-
65020307	12:65020306-65020306	T	splice_region_variant,intron_variant	LOW	Fam179b	ENSMUSG00000035614	Transcript	ENSMUST00000066296	protein_coding	-	18/19	-	-	-	-	-	-	-	-	-	1	-	MGI	-	1	P1	-
69850787	12:69850785-69850786	-	intron_variant	MODIFIER	Map4k5	ENSMUSG00000034761	Transcript	ENSMUST00000110570	protein_coding	-	7/31	-	-	-	-	-	-	-	-	-	-1	-	MGI	-	5	P5	-
85034068	12:85034067-85034067	T	intron_variant	MODIFIER	Ylpm1	ENSMUSG00000021244	Transcript	ENSMUST00000021670	protein_coding	-	6/20	-	-	-	-	-	-	-	-	-	1	-	MGI	-	5	P2	-
87157973	12:87157972-87157972	G	intron_variant	MODIFIER	Gstz1	ENSMUSG00000021033	Transcript	ENSMUST00000063117	protein_coding	-	2/8	-	-	-	-	-	-	-	-	-	1	-	MGI	-	1	P1	-
87438372	12:87438371-87438371	A	intron_variant	MODIFIER	Alkbh1	ENSMUSG00000079036	Transcript	ENSMUST00000162961	protein_coding	-	3/5	-	-	-	-	-	-	-	-	-	-1	-	MGI	-	1	P1	-
87877144	12:87877143-87877143	T	3_prime_UTR_variant	MODIFIER	Gm2016	ENSMUSG00000072905	Transcript	ENSMUST00000110147	protein_coding	2/2	-	-	-	1050	-	-	-	-	-	-	1	-	MGI	-	1	P1	-
87877145	12:87877144-87877144	A	3_prime_UTR_variant	MODIFIER	Gm2016	ENSMUSG00000072905	Transcript	ENSMUST00000110147	protein_coding	2/2	-	-	-	1051	-	-	-	-	-	-	1	-	MGI	-	1	P1	-
87877181	12:87877180-87877180	A	3_prime_UTR_variant	MODIFIER	Gm2016	ENSMUSG00000072905	Transcript	ENSMUST00000110147	protein_coding	2/2	-	-	-	1087	-	-	-	-	-	-	1	-	MGI	-	1	P1	-
91648809	12:91648808-91648808	T	synonymous_variant	LOW	Ston2	ENSMUSG00000020961	Transcript	ENSMUST00000052969	protein_coding	5/7	-	-	-	1320	825	275	R	cgG/cgA	-	-	-1	-	MGI	-	1	P1	-
91648856	12:91648855-91648855	T	missense_variant	MODERATE	Ston2	ENSMUSG00000020961	Transcript	ENSMUST00000052969	protein_coding	5/7	-	-	-	1273	778	260	P/T	Ccc/Acc	-	-	-1	-	MGI	-	1	P1	tolerated(1)
101065090	12:101065089-101065089	A	splice_region_variant,intron_variant	LOW	Smek1	ENSMUSG00000041846	Transcript	ENSMUST00000163095	protein_coding	-	2/14	-	-	-	-	-	-	-	-	-	-1	-	MGI	-	5	-	-
102228862	12:102228861-102228861	T	intron_variant	MODIFIER	Slc24a4	ENSMUSG00000041771	Transcript	ENSMUST00000079020	protein_coding	-	8/16	-	-	-	-	-	-	-	-	-	1	-	MGI	-	1	P2	-
104476664	12:104476663-104476663	G	upstream_gene_variant	MODIFIER	Gsc	ENSMUSG00000021095	Transcript	ENSMUST00000021513	protein_coding	-	-	-	-	-	-	-	-	-	-	3333	-1	-	MGI	-	1	P1	-
104476670	12:104476669-104476669	G	upstream_gene_variant	MODIFIER	Gsc	ENSMUSG00000021095	Transcript	ENSMUST00000021513	protein_coding	-	-	-	-	-	-	-	-	-	-	3339	-1	-	MGI	-	1	P1	-
118301300	12:118301299-118301299	G	5_prime_UTR_variant	MODIFIER	Sp4	ENSMUSG00000025323	Transcript	ENSMUST00000026367	protein_coding	1/6	-	-	-	142	-	-	-	-	-	-	-1	-	MGI	-	1	P1	-
11687115	13:11687114-11687114	G	intron_variant	MODIFIER	Ryr2	ENSMUSG00000021313	Transcript	ENSMUST00000021750	protein_coding	-	59/104	-	-	-	-	-	-	-	-	-	-1	-	MGI	-	1	P2	-
12278765	13:12278764-12278764	C	intron_variant	MODIFIER	Actn2	ENSMUSG00000052374	Transcript	ENSMUST00000064204	protein_coding	-	15/20	-	-	-	-	-	-	-	-	-	-1	-	MGI	-	1	P1	-
12278771	13:12278770-12278770	C	intron_variant	MODIFIER	Actn2	ENSMUSG00000052374	Transcript	ENSMUST00000064204	protein_coding	-	15/20	-	-	-	-	-	-	-	-	-	-1	-	MGI	-	1	P1	-
12796849	13:12796848-12796848	C	missense_variant	MODERATE	Prl2c3	ENSMUSG00000056457	Transcript	ENSMUST00000099805	protein_coding	2/5	-	-	-	256	190	64	K/E	Aaa/Gaa	-	-	-1	-	MGI	-	1	P1	-
16017710	13:16017709-16017709	G	intron_variant	MODIFIER	Inhba	ENSMUSG00000041324	Transcript	ENSMUST00000042603	protein_coding	-	4/4	-	-	-	-	-	-	-	-	-	1	-	MGI	-	1	P1	-
18829380	13:18829378-18829379	-	intron_variant	MODIFIER	Vps41	ENSMUSG00000041236	Transcript	ENSMUST00000072961	protein_coding	-	13/28	-	-	-	-	-	-	-	-	-	1	-	MGI	-	1	P1	-
21786874	13:21786873-21786873	C	missense_variant	MODERATE	Hist1h2an	ENSMUSG00000069309	Transcript	ENSMUST00000091751	protein_coding	1/1	-	-	-	346	346	116	M/V	Atg/Gtg	-	-	-1	-	MGI	-	-	P1	deleterious_low_confidence(0.01)
40707104	13:40707103-40707103	C	3_prime_UTR_variant	MODIFIER	Gm9979	ENSMUSG00000055732	Transcript	ENSMUST00000069457	protein_coding	2/2	-	-	-	2159	-	-	-	-	-	-	1	-	MGI	-	1	P1	-
40707107	13:40707106-40707106	C	3_prime_UTR_variant	MODIFIER	Gm9979	ENSMUSG00000055732	Transcript	ENSMUST00000069457	protein_coding	2/2	-	-	-	2162	-	-	-	-	-	-	1	-	MGI	-	1	P1	-
45514383	13:45514382-45514382	C	intron_variant	MODIFIER	Gmpr	ENSMUSG00000000253	Transcript	ENSMUST00000000260	protein_coding	-	1/8	-	-	-	-	-	-	-	-	-	1	-	MGI	-	1	P1	-
45514390	13:45514389-45514389	C	splice_region_variant,intron_variant	LOW	Gmpr	ENSMUSG00000000253	Transcript	ENSMUST00000000260	protein_coding	-	1/8	-	-	-	-	-	-	-	-	-	1	-	MGI	-	1	P1	-
53117204	13:53117203-53117203	T	missense_variant	MODERATE	Ror2	ENSMUSG00000021464	Transcript	ENSMUST00000021918	protein_coding	7/9	-	-	-	1362	1115	372	G/E	gGg/gAg	-	-	-1	-	MGI	-	1	P2	tolerated(1)
55408635	13:55408634-55408634	C	intron_variant	MODIFIER	Slc34a1	ENSMUSG00000021490	Transcript	ENSMUST00000057167	protein_coding	-	8/12	-	-	-	-	-	-	-	-	-	1	-	MGI	-	1	P1	-
100601079	13:100601078-100601078	G	intron_variant	MODIFIER	Marveld2	ENSMUSG00000021636	Transcript	ENSMUST00000022137	protein_coding	-	3/6	-	-	-	-	-	-	-	-	-	-1	-	MGI	-	1	P1	-
100601080	13:100601079-100601079	G	intron_variant	MODIFIER	Marveld2	ENSMUSG00000021636	Transcript	ENSMUST00000022137	protein_coding	-	3/6	-	-	-	-	-	-	-	-	-	-1	-	MGI	-	1	P1	-
107726399	13:107726398-107726398	C	3_prime_UTR_variant	MODIFIER	Zswim6	ENSMUSG00000032846	Transcript	ENSMUST00000105097	protein_coding	15/15	-	-	-	3676	-	-	-	-	-	-	-1	-	MGI	-	5	P1	-
113346664	13:113346663-113346663	G	intron_variant	MODIFIER	BC067074	ENSMUSG00000021763	Transcript	ENSMUST00000136755	protein_coding	-	6/8	-	-	-	-	-	-	-	-	-	1	cds_start_NF	MGI	-	5	P1	-
113346668	13:113346667-113346667	G	intron_variant	MODIFIER	BC067074	ENSMUSG00000021763	Transcript	ENSMUST00000136755	protein_coding	-	6/8	-	-	-	-	-	-	-	-	-	1	cds_start_NF	MGI	-	5	P1	-
119488348	13:119488347-119488347	G	downstream_gene_variant	MODIFIER	4833420G17Rik	ENSMUSG00000062822	Transcript	ENSMUST00000026519	protein_coding	-	-	-	-	-	-	-	-	-	-	2230	1	-	MGI	-	1	P1	-
119488435	13:119488434-119488434	T	downstream_gene_variant	MODIFIER	4833420G17Rik	ENSMUSG00000062822	Transcript	ENSMUST00000026519	protein_coding	-	-	-	-	-	-	-	-	-	-	2317	1	-	MGI	-	1	P1	-
119495179	13:119495178-119495178	C	missense_variant	MODERATE	Tmem267	ENSMUSG00000074634	Transcript	ENSMUST00000175835	protein_coding	3/3	-	-	-	701	425	142	I/T	aTt/aCt	-	-	1	-	MGI	-	2	P2	-
18030448	14:18030447-18030447	G	intron_variant	MODIFIER	Thrb	ENSMUSG00000021779	Transcript	ENSMUST00000022304	protein_coding	-	6/6	-	-	-	-	-	-	-	-	-	1	-	MGI	-	1	P3	-
19599644	14:19599643-19599643	A	missense_variant	MODERATE	Gm5458	ENSMUSG00000095024	Transcript	ENSMUST00000096121	protein_coding	4/5	-	-	-	575	512	171	G/V	gGg/gTg	-	-	-1	-	MGI	-	1	P2	-
19599667	14:19599666-19599666	G	synonymous_variant	LOW	Gm5458	ENSMUSG00000095024	Transcript	ENSMUST00000096121	protein_coding	4/5	-	-	-	552	489	163	L	ctT/ctC	-	-	-1	-	MGI	-	1	P2	-
19599692	14:19599691-19599691	T	missense_variant	MODERATE	Gm5458	ENSMUSG00000095024	Transcript	ENSMUST00000096121	protein_coding	4/5	-	-	-	527	464	155	P/Q	cCa/cAa	-	-	-1	-	MGI	-	1	P2	deleterious(0)
20264127	14:20264126-20264126	G	intron_variant	MODIFIER	Kcnk16	ENSMUSG00000023387	Transcript	ENSMUST00000024155	protein_coding	-	3/4	-	-	-	-	-	-	-	-	-	-1	-	MGI	-	5	P1	-
20264141	14:20264140-20264140	G	intron_variant	MODIFIER	Kcnk16	ENSMUSG00000023387	Transcript	ENSMUST00000024155	protein_coding	-	3/4	-	-	-	-	-	-	-	-	-	-1	-	MGI	-	5	P1	-
20448498	14:20448497-20448497	C	intron_variant	MODIFIER	Cfap70	ENSMUSG00000039543	Transcript	ENSMUST00000056073	protein_coding	-	2/28	-	-	-	-	-	-	-	-	-	-1	-	MGI	-	1	P4	-
27362779	14:27362778-27362778	T	intron_variant	MODIFIER	Arhgef3	ENSMUSG00000021895	Transcript	ENSMUST00000049206	protein_coding	-	2/10	-	-	-	-	-	-	-	-	-	1	-	MGI	-	1	P1	-
30935254	14:30935252-30935253	-	intron_variant	MODIFIER	Itih1	ENSMUSG00000006529	Transcript	ENSMUST00000006704	protein_coding	-	12/21	-	-	-	-	-	-	-	-	-	-1	-	MGI	-	1	A2	-
33382313	14:33382312-33382312	A	synonymous_variant	LOW	Mapk8	ENSMUSG00000021936	Transcript	ENSMUST00000022504	protein_coding	12/12	-	-	-	1324	1146	382	A	gcC/gcT	-	-	-1	-	MGI	-	1	A1	-
47664248	14:47664247-47664247	C	missense_variant	MODERATE	Ktn1	ENSMUSG00000021843	Transcript	ENSMUST00000187839	protein_coding	2/43	-	-	-	622	461	154	Q/P	cAa/cCa	-	-	1	-	MGI	-	5	P3	-
47664254	14:47664253-47664253	C	missense_variant	MODERATE	Ktn1	ENSMUSG00000021843	Transcript	ENSMUST00000187839	protein_coding	2/43	-	-	-	628	467	156	Q/P	cAa/cCa	-	-	1	-	MGI	-	5	P3	-
54616714	14:54616713-54616713	A	missense_variant	MODERATE	Psmb5	ENSMUSG00000022193	Transcript	ENSMUST00000022803	protein_coding	2/3	-	-	-	311	307	103	P/S	Ccc/Tcc	-	-	-1	-	MGI	-	1	P1	deleterious(0.02)
55659175	14:55659174-55659174	C	intron_variant	MODIFIER	Mdp1	ENSMUSG00000002329	Transcript	ENSMUST00000002400	protein_coding	-	5/5	-	-	-	-	-	-	-	-	-	-1	-	MGI	-	1	P1	-
55659177	14:55659176-55659176	C	intron_variant	MODIFIER	Mdp1	ENSMUSG00000002329	Transcript	ENSMUST00000002400	protein_coding	-	5/5	-	-	-	-	-	-	-	-	-	-1	-	MGI	-	1	P1	-
65642014	14:65642013-65642013	G	intron_variant	MODIFIER	Nuggc	ENSMUSG00000061356	Transcript	ENSMUST00000079469	protein_coding	-	17/18	-	-	-	-	-	-	-	-	-	1	-	MGI	-	5	P2	-
65642020	14:65642019-65642019	G	intron_variant	MODIFIER	Nuggc	ENSMUSG00000061356	Transcript	ENSMUST00000079469	protein_coding	-	17/18	-	-	-	-	-	-	-	-	-	1	-	MGI	-	5	P2	-
87472164	14:87472163-87472163	GC	frameshift_variant	HIGH	Tdrd3	ENSMUSG00000022019	Transcript	ENSMUST00000168275	protein_coding	4/14	-	-	-	449-450	280-281	94	M/SX	atg/aGCtg	-	-	1	-	MGI	-	1	P1	-
3341106	15:3341104-3341105	-	intron_variant	MODIFIER	Ghr	ENSMUSG00000055737	Transcript	ENSMUST00000069451	protein_coding	-	5/10	-	-	-	-	-	-	-	-	-	-1	-	MGI	-	1	P3	-
4053870	15:4053868-4053869	-	splice_region_variant,intron_variant	LOW	Oxct1	ENSMUSG00000022186	Transcript	ENSMUST00000110690	protein_coding	-	5/16	-	-	-	-	-	-	-	-	-	1	-	MGI	-	1	P1	-
9100144	15:9100142-9100143	-	frameshift_variant,splice_region_variant	HIGH	Nadk2	ENSMUSG00000022253	Transcript	ENSMUST00000067760	protein_coding	9/14	-	-	-	1170	928	310	G/X	Ggg/gg	-	-	1	-	MGI	-	5	-	-
27828370	15:27828369-27828369	A	intron_variant	MODIFIER	Trio	ENSMUSG00000022263	Transcript	ENSMUST00000090247	protein_coding	-	27/56	-	-	-	-	-	-	-	-	-	-1	-	MGI	-	5	P1	-
58430234	15:58430233-58430233	T	intron_variant	MODIFIER	Fam91a1	ENSMUSG00000037119	Transcript	ENSMUST00000037270	protein_coding	-	10/23	-	-	-	-	-	-	-	-	-	1	-	MGI	-	1	P1	-
74572891	15:74572890-74572890	G	intron_variant	MODIFIER	Adgrb1	ENSMUSG00000034730	Transcript	ENSMUST00000042035	protein_coding	-	22/30	-	-	-	-	-	-	-	-	-	1	-	MGI	-	1	P1	-
74572897	15:74572896-74572896	G	intron_variant	MODIFIER	Adgrb1	ENSMUSG00000034730	Transcript	ENSMUST00000042035	protein_coding	-	22/30	-	-	-	-	-	-	-	-	-	1	-	MGI	-	1	P1	-
76103537	15:76103536-76103536	A	intergenic_variant	MODIFIER	-	-	-	-	-	-	-	-	-	-	-	-	-	-	-	-	-	-	-	-	-	-	-
76105082	15:76105081-76105081	A	intergenic_variant	MODIFIER	-	-	-	-	-	-	-	-	-	-	-	-	-	-	-	-	-	-	-	-	-	-	-
76347247	15:76347246-76347246	C	intron_variant	MODIFIER	Sharpin	ENSMUSG00000022552	Transcript	ENSMUST00000023211	protein_coding	-	8/8	-	-	-	-	-	-	-	-	-	-1	-	MGI	-	1	P1	-
76454630	15:76454628-76454629	-	intron_variant	MODIFIER	Bop1	ENSMUSG00000022557	Transcript	ENSMUST00000023217	protein_coding	-	10/15	-	-	-	-	-	-	-	-	-	-1	-	MGI	-	1	P1	-
76455626	15:76455624-76455625	-	intron_variant	MODIFIER	Bop1	ENSMUSG00000022557	Transcript	ENSMUST00000023217	protein_coding	-	5/15	-	-	-	-	-	-	-	-	-	-1	-	MGI	-	1	P1	-
85836218	15:85836217-85836217	G	intron_variant	MODIFIER	Ttc38	ENSMUSG00000035944	Transcript	ENSMUST00000146088	protein_coding	-	4/13	-	-	-	-	-	-	-	-	-	1	-	MGI	-	1	P1	-
89185965	15:89185963-89185964	-	intron_variant	MODIFIER	Dennd6b	ENSMUSG00000015377	Transcript	ENSMUST00000078953	protein_coding	-	16/19	-	-	-	-	-	-	-	-	-	-1	-	MGI	-	1	P1	-
91909288	15:91909287-91909287	G	non_coding_transcript_exon_variant,non_coding_transcript_variant	MODIFIER	Muc19	ENSMUSG00000044021	Transcript	ENSMUST00000160242	processed_transcript	33/43	-	-	-	6857	-	-	-	-	-	-	1	-	MGI	-	1	-	-
98863689	15:98863688-98863688	G	missense_variant	MODERATE	Kmt2d	ENSMUSG00000048154	Transcript	ENSMUST00000023741	protein_coding	11/55	-	-	-	2008	1780	594	T/P	Acc/Ccc	-	-	-1	-	MGI	-	5	P2	-
101135284	15:101135283-101135283	C	intron_variant	MODIFIER	Acvrl1	ENSMUSG00000000530	Transcript	ENSMUST00000000542	protein_coding	-	3/10	-	-	-	-	-	-	-	-	-	1	-	MGI	-	1	P1	-
101438543	15:101438542-101438542	A	missense_variant	MODERATE	Krt87	ENSMUSG00000047641	Transcript	ENSMUST00000081945	protein_coding	1/9	-	-	-	263	229	77	R/W	Cgg/Tgg	-	-	-1	-	MGI	-	1	P1	deleterious(0)
102328602	15:102328601-102328601	G	splice_region_variant,intron_variant	LOW	Pfdn5	ENSMUSG00000001289	Transcript	ENSMUST00000166658	protein_coding	-	4/5	-	-	-	-	-	-	-	-	-	1	-	MGI	-	1	P1	-
102328608	15:102328607-102328607	G	intron_variant	MODIFIER	Pfdn5	ENSMUSG00000001289	Transcript	ENSMUST00000166658	protein_coding	-	4/5	-	-	-	-	-	-	-	-	-	1	-	MGI	-	1	P1	-
102328614	15:102328613-102328613	G	intron_variant	MODIFIER	Pfdn5	ENSMUSG00000001289	Transcript	ENSMUST00000166658	protein_coding	-	4/5	-	-	-	-	-	-	-	-	-	1	-	MGI	-	1	P1	-
11162678	16:11162677-11162677	A	missense_variant,splice_region_variant	MODERATE	Zc3h7a	ENSMUSG00000037965	Transcript	ENSMUST00000037633	protein_coding	3/23	-	-	-	279	71	24	P/L	cCt/cTt	-	-	-1	-	MGI	-	1	P1	deleterious(0)
11220893	16:11220892-11220892	G	intron_variant	MODIFIER	Gspt1	ENSMUSG00000062203	Transcript	ENSMUST00000080030	protein_coding	-	14/14	-	-	-	-	-	-	-	-	-	-1	-	MGI	-	1	P3	-
11220900	16:11220899-11220899	G	intron_variant	MODIFIER	Gspt1	ENSMUSG00000062203	Transcript	ENSMUST00000080030	protein_coding	-	14/14	-	-	-	-	-	-	-	-	-	-1	-	MGI	-	1	P3	-
13677054	16:13677053-13677053	A	synonymous_variant	LOW	3110001I22Rik	ENSMUSG00000079737	Transcript	ENSMUST00000035426	protein_coding	2/2	-	-	-	370	15	5	P	ccG/ccA	-	-	1	-	MGI	-	1	P1	-
18407902	16:18407901-18407901	G	missense_variant	MODERATE	Comt	ENSMUSG00000000326	Transcript	ENSMUST00000165430	protein_coding	5/5	-	-	-	963	734	245	K/T	aAa/aCa	-	-	-1	-	MGI	-	5	P1	tolerated(0.09)
23110740	16:23110739-23110739	T	downstream_gene_variant	MODIFIER	Rfc4	ENSMUSG00000022881	Transcript	ENSMUST00000023598	protein_coding	-	-	-	-	-	-	-	-	-	-	3203	-1	-	MGI	-	1	P1	-
29433933	16:29433932-29433932	C	intron_variant	MODIFIER	Atp13a4	ENSMUSG00000038094	Transcript	ENSMUST00000182627	protein_coding	-	18/29	-	-	-	-	-	-	-	-	-	-1	-	MGI	-	5	P1	-
29433938	16:29433937-29433937	C	intron_variant	MODIFIER	Atp13a4	ENSMUSG00000038094	Transcript	ENSMUST00000182627	protein_coding	-	18/29	-	-	-	-	-	-	-	-	-	-1	-	MGI	-	5	P1	-
32753955	16:32753954-32753954	A	missense_variant	MODERATE	Muc4	ENSMUSG00000079620	Transcript	ENSMUST00000096106	protein_coding	3/27	-	-	-	4323	3829	1277	P/T	Cca/Aca	-	-	1	-	MGI	-	5	P5	-
32754043	16:32754042-32754042	T	missense_variant	MODERATE	Muc4	ENSMUSG00000079620	Transcript	ENSMUST00000096106	protein_coding	3/27	-	-	-	4411	3917	1306	S/F	tCc/tTc	-	-	1	-	MGI	-	5	P5	deleterious_low_confidence(0.02)
32754333	16:32754332-32754332	A	missense_variant	MODERATE	Muc4	ENSMUSG00000079620	Transcript	ENSMUST00000096106	protein_coding	4/27	-	-	-	4699	4205	1402	V/D	gTt/gAt	-	-	1	-	MGI	-	5	P5	deleterious_low_confidence(0.05)
32755635	16:32755634-32755634	G	missense_variant	MODERATE	Muc4	ENSMUSG00000079620	Transcript	ENSMUST00000096106	protein_coding	4/27	-	-	-	6001	5507	1836	V/G	gTt/gGt	-	-	1	-	MGI	-	5	P5	-
32755690	16:32755689-32755689	A	synonymous_variant	LOW	Muc4	ENSMUSG00000079620	Transcript	ENSMUST00000096106	protein_coding	4/27	-	-	-	6056	5562	1854	T	acC/acA	-	-	1	-	MGI	-	5	P5	-
32755717	16:32755716-32755716	C	synonymous_variant	LOW	Muc4	ENSMUSG00000079620	Transcript	ENSMUST00000096106	protein_coding	4/27	-	-	-	6083	5589	1863	T	acG/acC	-	-	1	-	MGI	-	5	P5	-
36081433	16:36081432-36081432	G	intron_variant	MODIFIER	Ccdc58	ENSMUSG00000075229	Transcript	ENSMUST00000164916	protein_coding	-	1/4	-	-	-	-	-	-	-	-	-	1	-	MGI	-	1	P1	-
36081441	16:36081440-36081440	G	intron_variant	MODIFIER	Ccdc58	ENSMUSG00000075229	Transcript	ENSMUST00000164916	protein_coding	-	1/4	-	-	-	-	-	-	-	-	-	1	-	MGI	-	1	P1	-
38610842	16:38610841-38610841	C	intron_variant	MODIFIER	Arhgap31	ENSMUSG00000022799	Transcript	ENSMUST00000023487	protein_coding	-	8/11	-	-	-	-	-	-	-	-	-	-1	-	MGI	-	1	P1	-
55818548	16:55818547-55818547	G	intron_variant	MODIFIER	Nfkbiz	ENSMUSG00000035356	Transcript	ENSMUST00000036273	protein_coding	-	6/13	-	-	-	-	-	-	-	-	-	-1	-	MGI	-	1	P3	-
93608784	16:93608783-93608783	C	splice_region_variant,intron_variant	LOW	Cbr1	ENSMUSG00000051483	Transcript	ENSMUST00000039659	protein_coding	-	1/2	-	-	-	-	-	-	-	-	-	1	-	MGI	-	1	P1	-
3669735	17:3669734-3669734	G	intron_variant	MODIFIER	Nox3	ENSMUSG00000023802	Transcript	ENSMUST00000115800	protein_coding	-	9/12	-	-	-	-	-	-	-	-	-	-1	-	MGI	-	1	P1	-
3669741	17:3669740-3669740	G	intron_variant	MODIFIER	Nox3	ENSMUSG00000023802	Transcript	ENSMUST00000115800	protein_coding	-	9/12	-	-	-	-	-	-	-	-	-	-1	-	MGI	-	1	P1	-
6653292	17:6653291-6653291	C	intron_variant	MODIFIER	Dynlt1f	ENSMUSG00000095677	Transcript	ENSMUST00000179554	protein_coding	-	2/4	-	-	-	-	-	-	-	-	-	-1	-	MGI	-	1	P1	-
12985964	17:12985963-12985963	G	intron_variant	MODIFIER	Wtap	ENSMUSG00000060475	Transcript	ENSMUST00000159551	protein_coding	-	1/7	-	-	-	-	-	-	-	-	-	-1	-	MGI	-	5	P1	-
12985969	17:12985968-12985968	G	intron_variant	MODIFIER	Wtap	ENSMUSG00000060475	Transcript	ENSMUST00000159551	protein_coding	-	1/7	-	-	-	-	-	-	-	-	-	-1	-	MGI	-	5	P1	-
12985975	17:12985974-12985974	G	intron_variant	MODIFIER	Wtap	ENSMUSG00000060475	Transcript	ENSMUST00000159551	protein_coding	-	1/7	-	-	-	-	-	-	-	-	-	-1	-	MGI	-	5	P1	-
21692361	17:21692359-21692360	-	downstream_gene_variant	MODIFIER	Gm10226	ENSMUSG00000067929	Transcript	ENSMUST00000072133	protein_coding	-	-	-	-	-	-	-	-	-	-	246	1	-	MGI	-	-	P1	-
23290916	17:23290915-23290915	T	downstream_gene_variant	MODIFIER	Vmn2r114	ENSMUSG00000091945	Transcript	ENSMUST00000168033	protein_coding	-	-	-	-	-	-	-	-	-	-	19	-1	-	MGI	-	1	P1	-
23290933	17:23290931-23290932	-	downstream_gene_variant	MODIFIER	Vmn2r114	ENSMUSG00000091945	Transcript	ENSMUST00000168033	protein_coding	-	-	-	-	-	-	-	-	-	-	2	-1	-	MGI	-	1	P1	-
23290950	17:23290949-23290949	T	synonymous_variant	LOW	Vmn2r114	ENSMUSG00000091945	Transcript	ENSMUST00000168033	protein_coding	6/6	-	-	-	2556	2556	852	R	cgG/cgA	-	-	-1	-	MGI	-	1	P1	-
23290965	17:23290964-23290964	A	synonymous_variant	LOW	Vmn2r114	ENSMUSG00000091945	Transcript	ENSMUST00000168033	protein_coding	6/6	-	-	-	2541	2541	847	A	gcC/gcT	-	-	-1	-	MGI	-	1	P1	-
23290983	17:23290982-23290982	T	synonymous_variant	LOW	Vmn2r114	ENSMUSG00000091945	Transcript	ENSMUST00000168033	protein_coding	6/6	-	-	-	2523	2523	841	S	tcC/tcA	-	-	-1	-	MGI	-	1	P1	-
23291056	17:23291055-23291055	T	missense_variant	MODERATE	Vmn2r114	ENSMUSG00000091945	Transcript	ENSMUST00000168033	protein_coding	6/6	-	-	-	2450	2450	817	F/Y	tTc/tAc	-	-	-1	-	MGI	-	1	P1	deleterious(0)
23291064	17:23291063-23291063	G	synonymous_variant	LOW	Vmn2r114	ENSMUSG00000091945	Transcript	ENSMUST00000168033	protein_coding	6/6	-	-	-	2442	2442	814	I	atT/atC	-	-	-1	-	MGI	-	1	P1	-
23291078	17:23291077-23291077	T	missense_variant	MODERATE	Vmn2r114	ENSMUSG00000091945	Transcript	ENSMUST00000168033	protein_coding	6/6	-	-	-	2428	2428	810	E/K	Gag/Aag	-	-	-1	-	MGI	-	1	P1	deleterious(0)
23291094	17:23291093-23291093	T	synonymous_variant	LOW	Vmn2r114	ENSMUSG00000091945	Transcript	ENSMUST00000168033	protein_coding	6/6	-	-	-	2412	2412	804	R	agG/agA	-	-	-1	-	MGI	-	1	P1	-
23291106	17:23291105-23291105	T	synonymous_variant	LOW	Vmn2r114	ENSMUSG00000091945	Transcript	ENSMUST00000168033	protein_coding	6/6	-	-	-	2400	2400	800	R	agG/agA	-	-	-1	-	MGI	-	1	P1	-
23291120	17:23291119-23291119	T	missense_variant	MODERATE	Vmn2r114	ENSMUSG00000091945	Transcript	ENSMUST00000168033	protein_coding	6/6	-	-	-	2386	2386	796	P/T	Cct/Act	-	-	-1	-	MGI	-	1	P1	deleterious(0)
23291129	17:23291128-23291128	A	missense_variant	MODERATE	Vmn2r114	ENSMUSG00000091945	Transcript	ENSMUST00000168033	protein_coding	6/6	-	-	-	2377	2377	793	P/S	Cct/Tct	-	-	-1	-	MGI	-	1	P1	deleterious(0.03)
23291150	17:23291149-23291149	A	missense_variant	MODERATE	Vmn2r114	ENSMUSG00000091945	Transcript	ENSMUST00000168033	protein_coding	6/6	-	-	-	2356	2356	786	V/L	Gtg/Ttg	-	-	-1	-	MGI	-	1	P1	tolerated(0.08)
23291197	17:23291196-23291196	A	missense_variant	MODERATE	Vmn2r114	ENSMUSG00000091945	Transcript	ENSMUST00000168033	protein_coding	6/6	-	-	-	2309	2309	770	P/L	cCt/cTt	-	-	-1	-	MGI	-	1	P1	-
23291238	17:23291237-23291237	T	synonymous_variant	LOW	Vmn2r114	ENSMUSG00000091945	Transcript	ENSMUST00000168033	protein_coding	6/6	-	-	-	2268	2268	756	L	ctT/ctA	-	-	-1	-	MGI	-	1	P1	-
23311042	17:23311041-23311041	G	missense_variant	MODERATE	Vmn2r114	ENSMUSG00000091945	Transcript	ENSMUST00000168033	protein_coding	2/6	-	-	-	391	391	131	G/R	Ggt/Cgt	-	-	-1	-	MGI	-	1	P1	deleterious(0)
23311052	17:23311051-23311051	A	synonymous_variant	LOW	Vmn2r114	ENSMUSG00000091945	Transcript	ENSMUST00000168033	protein_coding	2/6	-	-	-	381	381	127	P	ccC/ccT	-	-	-1	-	MGI	-	1	P1	-
23311071	17:23311070-23311070	A	missense_variant	MODERATE	Vmn2r114	ENSMUSG00000091945	Transcript	ENSMUST00000168033	protein_coding	2/6	-	-	-	362	362	121	P/L	cCa/cTa	-	-	-1	-	MGI	-	1	P1	tolerated(0.4)
23311081	17:23311080-23311080	A	synonymous_variant	LOW	Vmn2r114	ENSMUSG00000091945	Transcript	ENSMUST00000168033	protein_coding	2/6	-	-	-	352	352	118	L	Ctg/Ttg	-	-	-1	-	MGI	-	1	P1	-
23311171	17:23311170-23311170	C	missense_variant	MODERATE	Vmn2r114	ENSMUSG00000091945	Transcript	ENSMUST00000168033	protein_coding	2/6	-	-	-	262	262	88	N/D	Aac/Gac	-	-	-1	-	MGI	-	1	P1	deleterious(0.03)
23345041	17:23345040-23345040	A	intron_variant	MODIFIER	Vmn2r115	ENSMUSG00000091076	Transcript	ENSMUST00000168175	protein_coding	-	1/5	-	-	-	-	-	-	-	-	-	1	-	MGI	-	1	P1	-
23345068	17:23345067-23345067	T	missense_variant	MODERATE	Vmn2r115	ENSMUSG00000091076	Transcript	ENSMUST00000168175	protein_coding	2/6	-	-	-	212	212	71	T/I	aCc/aTc	-	-	1	-	MGI	-	1	P1	tolerated(0.08)
23345115	17:23345114-23345114	G	missense_variant	MODERATE	Vmn2r115	ENSMUSG00000091076	Transcript	ENSMUST00000168175	protein_coding	2/6	-	-	-	259	259	87	L/V	Ttg/Gtg	-	-	1	-	MGI	-	1	P1	deleterious(0.01)
23345867	17:23345866-23345866	G	synonymous_variant	LOW	Vmn2r115	ENSMUSG00000091076	Transcript	ENSMUST00000168175	protein_coding	3/6	-	-	-	726	726	242	V	gtA/gtG	-	-	1	-	MGI	-	1	P1	-
23345893	17:23345892-23345892	A	stop_gained	HIGH	Vmn2r115	ENSMUSG00000091076	Transcript	ENSMUST00000168175	protein_coding	3/6	-	-	-	752	752	251	W/*	tGg/tAg	-	-	1	-	MGI	-	1	P1	-
23345956	17:23345955-23345955	T	missense_variant	MODERATE	Vmn2r115	ENSMUSG00000091076	Transcript	ENSMUST00000168175	protein_coding	3/6	-	-	-	815	815	272	T/I	aCc/aTc	-	-	1	-	MGI	-	1	P1	-
23345959	17:23345958-23345958	C	missense_variant	MODERATE	Vmn2r115	ENSMUSG00000091076	Transcript	ENSMUST00000168175	protein_coding	3/6	-	-	-	818	818	273	I/T	aTt/aCt	-	-	1	-	MGI	-	1	P1	deleterious(0.02)
23345997	17:23345996-23345996	A	missense_variant	MODERATE	Vmn2r115	ENSMUSG00000091076	Transcript	ENSMUST00000168175	protein_coding	3/6	-	-	-	856	856	286	G/R	Gga/Aga	-	-	1	-	MGI	-	1	P1	-
23346037	17:23346036-23346036	C	missense_variant	MODERATE	Vmn2r115	ENSMUSG00000091076	Transcript	ENSMUST00000168175	protein_coding	3/6	-	-	-	896	896	299	I/T	aTt/aCt	-	-	1	-	MGI	-	1	P1	-
23346130	17:23346129-23346129	T	missense_variant	MODERATE	Vmn2r115	ENSMUSG00000091076	Transcript	ENSMUST00000168175	protein_coding	3/6	-	-	-	989	989	330	K/I	aAa/aTa	-	-	1	-	MGI	-	1	P1	-
23346136	17:23346135-23346135	T	missense_variant	MODERATE	Vmn2r115	ENSMUSG00000091076	Transcript	ENSMUST00000168175	protein_coding	3/6	-	-	-	995	995	332	G/V	gGg/gTg	-	-	1	-	MGI	-	1	P1	deleterious(0.04)
23346161	17:23346160-23346160	G	synonymous_variant	LOW	Vmn2r115	ENSMUSG00000091076	Transcript	ENSMUST00000168175	protein_coding	3/6	-	-	-	1020	1020	340	L	ttA/ttG	-	-	1	-	MGI	-	1	P1	-
23346176	17:23346175-23346175	T	synonymous_variant	LOW	Vmn2r115	ENSMUSG00000091076	Transcript	ENSMUST00000168175	protein_coding	3/6	-	-	-	1035	1035	345	C	tgC/tgT	-	-	1	-	MGI	-	1	P1	-
23346206	17:23346205-23346205	T	stop_lost	HIGH	Vmn2r115	ENSMUSG00000091076	Transcript	ENSMUST00000168175	protein_coding	3/6	-	-	-	1065	1065	355	*/C	tgA/tgT	-	-	1	-	MGI	-	1	P1	-
23346227	17:23346226-23346226	C	synonymous_variant	LOW	Vmn2r115	ENSMUSG00000091076	Transcript	ENSMUST00000168175	protein_coding	3/6	-	-	-	1086	1086	362	V	gtT/gtC	-	-	1	-	MGI	-	1	P1	-
23346264	17:23346263-23346263	T	missense_variant	MODERATE	Vmn2r115	ENSMUSG00000091076	Transcript	ENSMUST00000168175	protein_coding	3/6	-	-	-	1123	1123	375	P/S	Ccc/Tcc	-	-	1	-	MGI	-	1	P1	-
23346265	17:23346264-23346264	A	missense_variant	MODERATE	Vmn2r115	ENSMUSG00000091076	Transcript	ENSMUST00000168175	protein_coding	3/6	-	-	-	1124	1124	375	S/Y	tCc/tAc	-	-	1	-	MGI	-	1	P1	tolerated(0.16)
23346278	17:23346277-23346277	A	synonymous_variant	LOW	Vmn2r115	ENSMUSG00000091076	Transcript	ENSMUST00000168175	protein_coding	3/6	-	-	-	1137	1137	379	L	ttG/ttA	-	-	1	-	MGI	-	1	P1	-
23346339	17:23346338-23346338	C	missense_variant	MODERATE	Vmn2r115	ENSMUSG00000091076	Transcript	ENSMUST00000168175	protein_coding	3/6	-	-	-	1198	1198	400	N/H	Aat/Cat	-	-	1	-	MGI	-	1	P1	deleterious(0)
23346346	17:23346345-23346345	G	missense_variant	MODERATE	Vmn2r115	ENSMUSG00000091076	Transcript	ENSMUST00000168175	protein_coding	3/6	-	-	-	1205	1205	402	V/G	gTt/gGt	-	-	1	-	MGI	-	1	P1	deleterious(0)
23346438	17:23346437-23346437	G	missense_variant	MODERATE	Vmn2r115	ENSMUSG00000091076	Transcript	ENSMUST00000168175	protein_coding	3/6	-	-	-	1297	1297	433	K/E	Aaa/Gaa	-	-	1	-	MGI	-	1	P1	tolerated(0.05)
23347825	17:23347824-23347824	T	missense_variant	MODERATE	Vmn2r115	ENSMUSG00000091076	Transcript	ENSMUST00000168175	protein_coding	4/6	-	-	-	1309	1309	437	P/S	Ccc/Tcc	-	-	1	-	MGI	-	1	P1	-
23347866	17:23347865-23347865	T	missense_variant	MODERATE	Vmn2r115	ENSMUSG00000091076	Transcript	ENSMUST00000168175	protein_coding	4/6	-	-	-	1350	1350	450	E/D	gaA/gaT	-	-	1	-	MGI	-	1	P1	-
23347873	17:23347872-23347872	G	missense_variant	MODERATE	Vmn2r115	ENSMUSG00000091076	Transcript	ENSMUST00000168175	protein_coding	4/6	-	-	-	1357	1357	453	N/D	Aat/Gat	-	-	1	-	MGI	-	1	P1	tolerated(0.15)
23347898	17:23347897-23347897	A	missense_variant	MODERATE	Vmn2r115	ENSMUSG00000091076	Transcript	ENSMUST00000168175	protein_coding	4/6	-	-	-	1382	1382	461	R/Q	cGg/cAg	-	-	1	-	MGI	-	1	P1	-
23347900	17:23347899-23347899	T	stop_gained	HIGH	Vmn2r115	ENSMUSG00000091076	Transcript	ENSMUST00000168175	protein_coding	4/6	-	-	-	1384	1384	462	K/*	Aaa/Taa	-	-	1	-	MGI	-	1	P1	-
23347937	17:23347936-23347936	G	missense_variant	MODERATE	Vmn2r115	ENSMUSG00000091076	Transcript	ENSMUST00000168175	protein_coding	4/6	-	-	-	1421	1421	474	L/R	cTt/cGt	-	-	1	-	MGI	-	1	P1	deleterious(0.05)
23347947	17:23347946-23347946	C	synonymous_variant	LOW	Vmn2r115	ENSMUSG00000091076	Transcript	ENSMUST00000168175	protein_coding	4/6	-	-	-	1431	1431	477	G	ggT/ggC	-	-	1	-	MGI	-	1	P1	-
23347951	17:23347950-23347950	G	missense_variant	MODERATE	Vmn2r115	ENSMUSG00000091076	Transcript	ENSMUST00000168175	protein_coding	4/6	-	-	-	1435	1435	479	K/E	Aaa/Gaa	-	-	1	-	MGI	-	1	P1	deleterious(0)
23348034	17:23348033-23348033	T	missense_variant	MODERATE	Vmn2r115	ENSMUSG00000091076	Transcript	ENSMUST00000168175	protein_coding	4/6	-	-	-	1518	1518	506	K/N	aaG/aaT	-	-	1	-	MGI	-	1	P1	deleterious(0.01)
23348040	17:23348039-23348039	A	synonymous_variant	LOW	Vmn2r115	ENSMUSG00000091076	Transcript	ENSMUST00000168175	protein_coding	4/6	-	-	-	1524	1524	508	R	agG/agA	-	-	1	-	MGI	-	1	P1	-
23359241	17:23359240-23359240	A	missense_variant	MODERATE	Vmn2r115	ENSMUSG00000091076	Transcript	ENSMUST00000168175	protein_coding	6/6	-	-	-	1686	1686	562	D/E	gaC/gaA	-	-	1	-	MGI	-	1	P1	tolerated(0.13)
23359255	17:23359254-23359254	T	missense_variant	MODERATE	Vmn2r115	ENSMUSG00000091076	Transcript	ENSMUST00000168175	protein_coding	6/6	-	-	-	1700	1700	567	K/I	aAa/aTa	-	-	1	-	MGI	-	1	P1	tolerated(0.4)
23359297	17:23359296-23359296	T	missense_variant	MODERATE	Vmn2r115	ENSMUSG00000091076	Transcript	ENSMUST00000168175	protein_coding	6/6	-	-	-	1742	1742	581	T/I	aCc/aTc	-	-	1	-	MGI	-	1	P1	deleterious(0)
23359307	17:23359306-23359306	T	synonymous_variant	LOW	Vmn2r115	ENSMUSG00000091076	Transcript	ENSMUST00000168175	protein_coding	6/6	-	-	-	1752	1752	584	D	gaC/gaT	-	-	1	-	MGI	-	1	P1	-
23359326	17:23359325-23359325	T	missense_variant	MODERATE	Vmn2r115	ENSMUSG00000091076	Transcript	ENSMUST00000168175	protein_coding	6/6	-	-	-	1771	1771	591	P/S	Ccc/Tcc	-	-	1	-	MGI	-	1	P1	-
23359349	17:23359348-23359348	T	synonymous_variant	LOW	Vmn2r115	ENSMUSG00000091076	Transcript	ENSMUST00000168175	protein_coding	6/6	-	-	-	1794	1794	598	S	tcG/tcT	-	-	1	-	MGI	-	1	P1	-
23359359	17:23359358-23359358	C	missense_variant	MODERATE	Vmn2r115	ENSMUSG00000091076	Transcript	ENSMUST00000168175	protein_coding	6/6	-	-	-	1804	1804	602	F/L	Ttt/Ctt	-	-	1	-	MGI	-	1	P1	tolerated(0.05)
23359397	17:23359396-23359396	T	synonymous_variant	LOW	Vmn2r115	ENSMUSG00000091076	Transcript	ENSMUST00000168175	protein_coding	6/6	-	-	-	1842	1842	614	T	acC/acT	-	-	1	-	MGI	-	1	P1	-
23359417	17:23359416-23359416	G	missense_variant	MODERATE	Vmn2r115	ENSMUSG00000091076	Transcript	ENSMUST00000168175	protein_coding	6/6	-	-	-	1862	1862	621	T/S	aCc/aGc	-	-	1	-	MGI	-	1	P1	deleterious(0)
23359450	17:23359449-23359449	C	missense_variant	MODERATE	Vmn2r115	ENSMUSG00000091076	Transcript	ENSMUST00000168175	protein_coding	6/6	-	-	-	1895	1895	632	Q/P	cAa/cCa	-	-	1	-	MGI	-	1	P1	deleterious(0)
23359516	17:23359515-23359515	G	missense_variant	MODERATE	Vmn2r115	ENSMUSG00000091076	Transcript	ENSMUST00000168175	protein_coding	6/6	-	-	-	1961	1961	654	Q/R	cAa/cGa	-	-	1	-	MGI	-	1	P1	deleterious(0.03)
23359523	17:23359522-23359522	G	missense_variant	MODERATE	Vmn2r115	ENSMUSG00000091076	Transcript	ENSMUST00000168175	protein_coding	6/6	-	-	-	1968	1968	656	I/M	atA/atG	-	-	1	-	MGI	-	1	P1	deleterious(0.02)
23359573	17:23359572-23359572	A	missense_variant	MODERATE	Vmn2r115	ENSMUSG00000091076	Transcript	ENSMUST00000168175	protein_coding	6/6	-	-	-	2018	2018	673	R/K	aGg/aAg	-	-	1	-	MGI	-	1	P1	deleterious(0)
23359779	17:23359778-23359778	A	missense_variant	MODERATE	Vmn2r115	ENSMUSG00000091076	Transcript	ENSMUST00000168175	protein_coding	6/6	-	-	-	2224	2224	742	G/S	Ggt/Agt	-	-	1	-	MGI	-	1	P1	deleterious(0)
23359781	17:23359780-23359780	A	synonymous_variant	LOW	Vmn2r115	ENSMUSG00000091076	Transcript	ENSMUST00000168175	protein_coding	6/6	-	-	-	2226	2226	742	G	ggT/ggA	-	-	1	-	MGI	-	1	P1	-
23359824	17:23359823-23359823	A	missense_variant	MODERATE	Vmn2r115	ENSMUSG00000091076	Transcript	ENSMUST00000168175	protein_coding	6/6	-	-	-	2269	2269	757	L/M	Ttg/Atg	-	-	1	-	MGI	-	1	P1	deleterious(0.04)
23385985	17:23385984-23385984	A	missense_variant	MODERATE	Vmn2r116	ENSMUSG00000090966	Transcript	ENSMUST00000164856	protein_coding	2/6	-	-	-	270	270	90	D/E	gaC/gaA	-	-	1	-	MGI	-	1	P1	deleterious(0.03)
23386013	17:23386012-23386012	C	synonymous_variant	LOW	Vmn2r116	ENSMUSG00000090966	Transcript	ENSMUST00000164856	protein_coding	2/6	-	-	-	298	298	100	L	Tta/Cta	-	-	1	-	MGI	-	1	P1	-
23387236	17:23387235-23387235	T	missense_variant	MODERATE	Vmn2r116	ENSMUSG00000090966	Transcript	ENSMUST00000164856	protein_coding	3/6	-	-	-	1120	1120	374	P/S	Ccc/Tcc	-	-	1	-	MGI	-	1	P1	-
23387237	17:23387236-23387236	A	missense_variant	MODERATE	Vmn2r116	ENSMUSG00000090966	Transcript	ENSMUST00000164856	protein_coding	3/6	-	-	-	1121	1121	374	S/Y	tCc/tAc	-	-	1	-	MGI	-	1	P1	tolerated(0.17)
23397578	17:23397577-23397577	G	intron_variant	MODIFIER	Vmn2r116	ENSMUSG00000090966	Transcript	ENSMUST00000164856	protein_coding	-	4/5	-	-	-	-	-	-	-	-	-	1	-	MGI	-	1	P1	-
23397727	17:23397726-23397726	T	synonymous_variant	LOW	Vmn2r116	ENSMUSG00000090966	Transcript	ENSMUST00000164856	protein_coding	5/6	-	-	-	1617	1617	539	N	aaC/aaT	-	-	1	-	MGI	-	1	P1	-
23401648	17:23401647-23401647	T	missense_variant	MODERATE	Vmn2r116	ENSMUSG00000090966	Transcript	ENSMUST00000164856	protein_coding	6/6	-	-	-	2354	2354	785	R/L	cGg/cTg	-	-	1	-	MGI	-	1	P1	-
23401678	17:23401677-23401677	A	missense_variant	MODERATE	Vmn2r116	ENSMUSG00000090966	Transcript	ENSMUST00000164856	protein_coding	6/6	-	-	-	2384	2384	795	T/N	aCc/aAc	-	-	1	-	MGI	-	1	P1	deleterious(0)
23471210	17:23471209-23471209	A	missense_variant	MODERATE	Vmn2r117	ENSMUSG00000091407	Transcript	ENSMUST00000171996	protein_coding	5/6	-	-	-	1622	1622	541	P/L	cCc/cTc	-	-	-1	-	MGI	-	1	P1	tolerated(0.1)
23471274	17:23471273-23471273	A	missense_variant	MODERATE	Vmn2r117	ENSMUSG00000091407	Transcript	ENSMUST00000171996	protein_coding	5/6	-	-	-	1558	1558	520	S/C	Agt/Tgt	-	-	-1	-	MGI	-	1	P1	-
23471334	17:23471333-23471333	C	intron_variant	MODIFIER	Vmn2r117	ENSMUSG00000091407	Transcript	ENSMUST00000171996	protein_coding	-	4/5	-	-	-	-	-	-	-	-	-	-1	-	MGI	-	1	P1	-
23475347	17:23475346-23475346	T	missense_variant	MODERATE	Vmn2r117	ENSMUSG00000091407	Transcript	ENSMUST00000171996	protein_coding	4/6	-	-	-	1526	1526	509	G/E	gGa/gAa	-	-	-1	-	MGI	-	1	P1	tolerated(0.11)
23475408	17:23475407-23475407	A	missense_variant	MODERATE	Vmn2r117	ENSMUSG00000091407	Transcript	ENSMUST00000171996	protein_coding	4/6	-	-	-	1465	1465	489	L/F	Ctt/Ttt	-	-	-1	-	MGI	-	1	P1	-
23475429	17:23475428-23475428	G	missense_variant	MODERATE	Vmn2r117	ENSMUSG00000091407	Transcript	ENSMUST00000171996	protein_coding	4/6	-	-	-	1444	1444	482	I/L	Ata/Cta	-	-	-1	-	MGI	-	1	P1	tolerated(0.26)
23477575	17:23477574-23477574	T	synonymous_variant	LOW	Vmn2r117	ENSMUSG00000091407	Transcript	ENSMUST00000171996	protein_coding	3/6	-	-	-	858	858	286	R	agG/agA	-	-	-1	-	MGI	-	1	P1	-
23477616	17:23477615-23477615	A	missense_variant	MODERATE	Vmn2r117	ENSMUSG00000091407	Transcript	ENSMUST00000171996	protein_coding	3/6	-	-	-	817	817	273	L/F	Ctt/Ttt	-	-	-1	-	MGI	-	1	P1	deleterious(0.01)
23477770	17:23477769-23477769	C	synonymous_variant	LOW	Vmn2r117	ENSMUSG00000091407	Transcript	ENSMUST00000171996	protein_coding	3/6	-	-	-	663	663	221	E	gaA/gaG	-	-	-1	-	MGI	-	1	P1	-
23477773	17:23477772-23477772	C	synonymous_variant	LOW	Vmn2r117	ENSMUSG00000091407	Transcript	ENSMUST00000171996	protein_coding	3/6	-	-	-	660	660	220	E	gaA/gaG	-	-	-1	-	MGI	-	1	P1	-
23477781	17:23477780-23477780	A	missense_variant	MODERATE	Vmn2r117	ENSMUSG00000091407	Transcript	ENSMUST00000171996	protein_coding	3/6	-	-	-	652	652	218	H/Y	Cat/Tat	-	-	-1	-	MGI	-	1	P1	deleterious(0.01)
23477804	17:23477803-23477803	G	missense_variant	MODERATE	Vmn2r117	ENSMUSG00000091407	Transcript	ENSMUST00000171996	protein_coding	3/6	-	-	-	629	629	210	L/S	tTg/tCg	-	-	-1	-	MGI	-	1	P1	deleterious(0)
23477837	17:23477836-23477836	A	missense_variant	MODERATE	Vmn2r117	ENSMUSG00000091407	Transcript	ENSMUST00000171996	protein_coding	3/6	-	-	-	596	596	199	P/L	cCg/cTg	-	-	-1	-	MGI	-	1	P1	-
23477840	17:23477839-23477839	T	missense_variant	MODERATE	Vmn2r117	ENSMUSG00000091407	Transcript	ENSMUST00000171996	protein_coding	3/6	-	-	-	593	593	198	G/D	gGc/gAc	-	-	-1	-	MGI	-	1	P1	deleterious(0)
23477883	17:23477882-23477882	A	missense_variant	MODERATE	Vmn2r117	ENSMUSG00000091407	Transcript	ENSMUST00000171996	protein_coding	3/6	-	-	-	550	550	184	H/Y	Cat/Tat	-	-	-1	-	MGI	-	1	P1	-
23479505	17:23479504-23479504	G	missense_variant	MODERATE	Vmn2r117	ENSMUSG00000091407	Transcript	ENSMUST00000171996	protein_coding	1/6	-	-	-	94	94	32	D/H	Gat/Cat	-	-	-1	-	MGI	-	1	P1	deleterious(0.04)
23479544	17:23479543-23479543	T	missense_variant	MODERATE	Vmn2r117	ENSMUSG00000091407	Transcript	ENSMUST00000171996	protein_coding	1/6	-	-	-	55	55	19	Y/N	Tat/Aat	-	-	-1	-	MGI	-	1	P1	tolerated(0.54)
23479546	17:23479545-23479545	C	missense_variant	MODERATE	Vmn2r117	ENSMUSG00000091407	Transcript	ENSMUST00000171996	protein_coding	1/6	-	-	-	53	53	18	F/C	tTt/tGt	-	-	-1	-	MGI	-	1	P1	tolerated(1)
24107288	17:24107287-24107287	A	intron_variant	MODIFIER	Pdpk1	ENSMUSG00000024122	Transcript	ENSMUST00000102927	protein_coding	-	2/13	-	-	-	-	-	-	-	-	-	-1	-	MGI	-	1	P1	-
25474092	17:25474091-25474091	C	intron_variant	MODIFIER	Tekt4	ENSMUSG00000024175	Transcript	ENSMUST00000025002	protein_coding	-	2/5	-	-	-	-	-	-	-	-	-	1	-	MGI	-	1	P1	-
27099837	17:27099836-27099836	G	intron_variant	MODIFIER	Itpr3	ENSMUSG00000042644	Transcript	ENSMUST00000049308	protein_coding	-	22/57	-	-	-	-	-	-	-	-	-	1	-	MGI	-	1	P1	-
28992475	17:28992474-28992474	A	splice_region_variant,intron_variant	LOW	Stk38	ENSMUSG00000024006	Transcript	ENSMUST00000009138	protein_coding	-	2/13	-	-	-	-	-	-	-	-	-	-1	-	MGI	-	1	P1	-
34832416	17:34832415-34832415	C	intron_variant	MODIFIER	Stk19	ENSMUSG00000061207	Transcript	ENSMUST00000077477	protein_coding	-	3/6	-	-	-	-	-	-	-	-	-	-1	-	MGI	-	1	P1	-
34832422	17:34832421-34832421	C	intron_variant	MODIFIER	Stk19	ENSMUSG00000061207	Transcript	ENSMUST00000077477	protein_coding	-	3/6	-	-	-	-	-	-	-	-	-	-1	-	MGI	-	1	P1	-
34832427	17:34832426-34832426	C	intron_variant	MODIFIER	Stk19	ENSMUSG00000061207	Transcript	ENSMUST00000077477	protein_coding	-	3/6	-	-	-	-	-	-	-	-	-	-1	-	MGI	-	1	P1	-
35425194	17:35425193-35425193	G	synonymous_variant	LOW	H2-Q6	ENSMUSG00000073409	Transcript	ENSMUST00000174699	protein_coding	2/6	-	-	-	177	150	50	E	gaA/gaG	-	-	1	-	MGI	-	5	P1	-
35425198	17:35425197-35425197	C	missense_variant	MODERATE	H2-Q6	ENSMUSG00000073409	Transcript	ENSMUST00000174699	protein_coding	2/6	-	-	-	181	154	52	K/Q	Aag/Cag	-	-	1	-	MGI	-	5	P1	deleterious_low_confidence(0)
35440154	17:35440153-35440153	G	synonymous_variant	LOW	H2-Q7	ENSMUSG00000060550	Transcript	ENSMUST00000071951	protein_coding	3/7	-	-	-	645	579	193	L	ctC/ctG	-	-	1	-	MGI	-	1	P3	-
39844227	17:39844226-39844226	G	non_coding_transcript_exon_variant,non_coding_transcript_variant	MODIFIER	Gm26917	ENSMUSG00000097971	Transcript	ENSMUST00000192833	lincRNA	1/1	-	-	-	1214	-	-	-	-	-	-	1	-	MGI	-	-	-	-
39844265	17:39844264-39844264	A	non_coding_transcript_exon_variant,non_coding_transcript_variant	MODIFIER	Gm26917	ENSMUSG00000097971	Transcript	ENSMUST00000192833	lincRNA	1/1	-	-	-	1252	-	-	-	-	-	-	1	-	MGI	-	-	-	-
46723263	17:46723261-46723262	-	intron_variant	MODIFIER	Pex6	ENSMUSG00000002763	Transcript	ENSMUST00000002840	protein_coding	-	10/16	-	-	-	-	-	-	-	-	-	1	-	MGI	-	1	P1	-
47316694	17:47316692-47316693	-	intron_variant,non_coding_transcript_variant	MODIFIER	Trerf1	ENSMUSG00000064043	Transcript	ENSMUST00000190080	processed_transcript	-	7/18	-	-	-	-	-	-	-	-	-	1	-	MGI	-	1	-	-
47353917	17:47353915-47353916	-	non_coding_transcript_exon_variant,non_coding_transcript_variant	MODIFIER	Trerf1	ENSMUSG00000064043	Transcript	ENSMUST00000190080	processed_transcript	18/19	-	-	-	3967	-	-	-	-	-	-	1	-	MGI	-	1	-	-
47734366	17:47734365-47734365	C	3_prime_UTR_variant	MODIFIER	Pgc	ENSMUSG00000023987	Transcript	ENSMUST00000024782	protein_coding	9/9	-	-	-	1271	-	-	-	-	-	-	1	-	MGI	-	1	P1	-
47734372	17:47734371-47734371	C	3_prime_UTR_variant	MODIFIER	Pgc	ENSMUSG00000023987	Transcript	ENSMUST00000024782	protein_coding	9/9	-	-	-	1277	-	-	-	-	-	-	1	-	MGI	-	1	P1	-
47786543	17:47786542-47786542	G	intron_variant	MODIFIER	Tfeb	ENSMUSG00000023990	Transcript	ENSMUST00000024786	protein_coding	-	2/7	-	-	-	-	-	-	-	-	-	1	-	MGI	-	1	-	-
47786552	17:47786551-47786551	G	intron_variant	MODIFIER	Tfeb	ENSMUSG00000023990	Transcript	ENSMUST00000024786	protein_coding	-	2/7	-	-	-	-	-	-	-	-	-	1	-	MGI	-	1	-	-
55814302	17:55814301-55814301	G	missense_variant	MODERATE	Adgre4	ENSMUSG00000032915	Transcript	ENSMUST00000025004	protein_coding	12/17	-	-	-	1511	1366	456	F/V	Ttc/Gtc	-	-	1	-	MGI	-	1	P1	tolerated(0.06)
64283573	17:64283568-64283572	-	intron_variant	MODIFIER	Pja2	ENSMUSG00000024083	Transcript	ENSMUST00000172818	protein_coding	-	9/9	-	-	-	-	-	-	-	-	-	-1	-	MGI	-	1	P1	-
65580664	17:65580663-65580663	A	3_prime_UTR_variant	MODIFIER	Vapa	ENSMUSG00000024091	Transcript	ENSMUST00000024897	protein_coding	6/6	-	-	-	1033	-	-	-	-	-	-	-1	-	MGI	-	1	P1	-
67884697	17:67884696-67884696	C	intron_variant	MODIFIER	Arhgap28	ENSMUSG00000024043	Transcript	ENSMUST00000024840	protein_coding	-	4/17	-	-	-	-	-	-	-	-	-	-1	-	MGI	-	1	P2	-
67884703	17:67884702-67884702	C	intron_variant	MODIFIER	Arhgap28	ENSMUSG00000024043	Transcript	ENSMUST00000024840	protein_coding	-	4/17	-	-	-	-	-	-	-	-	-	-1	-	MGI	-	1	P2	-
71902661	17:71902660-71902660	C	missense_variant	MODERATE	Alk	ENSMUSG00000055471	Transcript	ENSMUST00000086639	protein_coding	16/29	-	-	-	2788	2788	930	R/G	Agg/Ggg	-	-	-1	-	MGI	-	1	P1	-
74202368	17:74202366-74202367	-	splice_acceptor_variant	HIGH	Memo1	ENSMUSG00000058704	Transcript	ENSMUST00000078459	protein_coding	-	7/8	-	-	-	-	-	-	-	-	-	-1	-	MGI	-	1	P1	-
78922322	17:78922321-78922321	G	splice_region_variant,intron_variant	LOW	Cebpz	ENSMUSG00000024081	Transcript	ENSMUST00000024885	protein_coding	-	11/15	-	-	-	-	-	-	-	-	-	-1	-	MGI	-	1	P1	-
78922328	17:78922327-78922327	G	intron_variant	MODIFIER	Cebpz	ENSMUSG00000024081	Transcript	ENSMUST00000024885	protein_coding	-	11/15	-	-	-	-	-	-	-	-	-	-1	-	MGI	-	1	P1	-
94835879	17:94835878-94835878	A	non_coding_transcript_exon_variant,non_coding_transcript_variant	MODIFIER	Gm26734	ENSMUSG00000097460	Transcript	ENSMUST00000181769	lincRNA	1/2	-	-	-	973	-	-	-	-	-	-	1	-	MGI	-	1	-	-
10079284	18:10079282-10079283	-	intron_variant	MODIFIER	Rock1	ENSMUSG00000024290	Transcript	ENSMUST00000067947	protein_coding	-	26/32	-	-	-	-	-	-	-	-	-	-1	-	MGI	-	5	P1	-
21096281	18:21096280-21096280	G	intron_variant	MODIFIER	Mep1b	ENSMUSG00000024313	Transcript	ENSMUST00000082235	protein_coding	-	13/14	-	-	-	-	-	-	-	-	-	1	-	MGI	-	1	P1	-
25505065	18:25505064-25505064	G	intron_variant	MODIFIER	Celf4	ENSMUSG00000024268	Transcript	ENSMUST00000115816	protein_coding	-	3/12	-	-	-	-	-	-	-	-	-	-1	-	MGI	-	1	A2	-
25505072	18:25505071-25505071	G	intron_variant	MODIFIER	Celf4	ENSMUSG00000024268	Transcript	ENSMUST00000115816	protein_coding	-	3/12	-	-	-	-	-	-	-	-	-	-1	-	MGI	-	1	A2	-
33797475	18:33797474-33797474	A	splice_region_variant,intron_variant	LOW	Epb41l4a	ENSMUSG00000024376	Transcript	ENSMUST00000025234	protein_coding	-	23/23	-	-	-	-	-	-	-	-	-	-1	-	MGI	-	1	P1	-
33824556	18:33824555-33824555	A	intron_variant	MODIFIER	Epb41l4a	ENSMUSG00000024376	Transcript	ENSMUST00000025234	protein_coding	-	17/23	-	-	-	-	-	-	-	-	-	-1	-	MGI	-	1	P1	-
34347091	18:34347090-34347090	G	3_prime_UTR_variant	MODIFIER	Reep5	ENSMUSG00000005873	Transcript	ENSMUST00000006027	protein_coding	5/5	-	-	-	693	-	-	-	-	-	-	-1	-	MGI	-	1	P1	-
34347100	18:34347099-34347099	G	3_prime_UTR_variant	MODIFIER	Reep5	ENSMUSG00000005873	Transcript	ENSMUST00000006027	protein_coding	5/5	-	-	-	684	-	-	-	-	-	-	-1	-	MGI	-	1	P1	-
36695769	18:36695768-36695768	C	intron_variant	MODIFIER	E230025N22Rik	ENSMUSG00000044719	Transcript	ENSMUST00000115682	protein_coding	-	1/12	-	-	-	-	-	-	-	-	-	-1	-	MGI	-	1	P1	-
36744291	18:36744290-36744290	G	splice_region_variant,intron_variant	LOW	Ndufa2	ENSMUSG00000014294	Transcript	ENSMUST00000014438	protein_coding	-	1/2	-	-	-	-	-	-	-	-	-	-1	-	MGI	-	1	P1	-
37890684	18:37890683-37890683	G	missense_variant	MODERATE	Diaph1	ENSMUSG00000024456	Transcript	ENSMUST00000025337	protein_coding	16/28	-	-	-	2191	2128	710	S/P	Tcc/Ccc	-	-	-1	-	MGI	-	5	A2	-
37890690	18:37890689-37890689	G	missense_variant	MODERATE	Diaph1	ENSMUSG00000024456	Transcript	ENSMUST00000025337	protein_coding	16/28	-	-	-	2185	2122	708	T/P	Acc/Ccc	-	-	-1	-	MGI	-	5	A2	-
39097622	18:39097621-39097621	T	intron_variant	MODIFIER	Arhgap26	ENSMUSG00000036452	Transcript	ENSMUST00000097593	protein_coding	-	1/22	-	-	-	-	-	-	-	-	-	1	-	MGI	-	5	P2	-
44345115	18:44345114-44345114	A	synonymous_variant	LOW	Myot	ENSMUSG00000024471	Transcript	ENSMUST00000025349	protein_coding	6/10	-	-	-	1054	780	260	E	gaG/gaA	rs255242563	-	1	-	MGI	-	1	P1	-
49934757	18:49934756-49934756	C	intron_variant	MODIFIER	Dmxl1	ENSMUSG00000037416	Transcript	ENSMUST00000180611	protein_coding	-	35/42	-	-	-	-	-	-	-	-	-	1	-	MGI	-	1	-	-
65198606	18:65198605-65198605	T	intron_variant	MODIFIER	Nedd4l	ENSMUSG00000024589	Transcript	ENSMUST00000163516	protein_coding	-	23/30	-	-	-	-	-	-	-	-	-	1	-	MGI	-	5	P1	-
67653142	18:67653141-67653141	T	intron_variant	MODIFIER	Psmg2	ENSMUSG00000024537	Transcript	ENSMUST00000025418	protein_coding	-	5/6	-	-	-	-	-	-	-	-	-	1	-	MGI	-	1	P1	-
70498513	18:70498512-70498512	T	intron_variant	MODIFIER	Stard6	ENSMUSG00000079608	Transcript	ENSMUST00000114959	protein_coding	-	7/8	-	-	-	-	-	-	-	-	-	1	-	MGI	-	1	P1	-
4126041	19:4126039-4126040	-	upstream_gene_variant	MODIFIER	Aip	ENSMUSG00000024847	Transcript	ENSMUST00000117831	protein_coding	-	-	-	-	-	-	-	-	-	-	182	-1	-	MGI	-	1	P1	-
4365713	19:4365712-4365712	A	intron_variant	MODIFIER	Kdm2a	ENSMUSG00000054611	Transcript	ENSMUST00000047898	protein_coding	-	2/20	-	-	-	-	-	-	-	-	-	-1	-	MGI	-	1	P1	-
4365718	19:4365717-4365717	A	intron_variant	MODIFIER	Kdm2a	ENSMUSG00000054611	Transcript	ENSMUST00000047898	protein_coding	-	2/20	-	-	-	-	-	-	-	-	-	-1	-	MGI	-	1	P1	-
4917980	19:4917979-4917979	G	intron_variant	MODIFIER	Dpp3	ENSMUSG00000063904	Transcript	ENSMUST00000025851	protein_coding	-	8/17	-	-	-	-	-	-	-	-	-	-1	-	MGI	-	1	P1	-
6927272	19:6927271-6927271	G	intron_variant	MODIFIER	Kcnk4	ENSMUSG00000024957	Transcript	ENSMUST00000025908	protein_coding	-	5/6	-	-	-	-	-	-	-	-	-	-1	-	MGI	-	1	P1	-
11171843	19:11171842-11171842	C	intron_variant	MODIFIER	Ms4a13	ENSMUSG00000057240	Transcript	ENSMUST00000073380	protein_coding	-	7/7	-	-	-	-	-	-	-	-	-	-1	-	MGI	-	1	P2	-
11171849	19:11171848-11171848	C	intron_variant	MODIFIER	Ms4a13	ENSMUSG00000057240	Transcript	ENSMUST00000073380	protein_coding	-	7/7	-	-	-	-	-	-	-	-	-	-1	-	MGI	-	1	P2	-
21280382	19:21280381-21280381	C	intron_variant	MODIFIER	Zfand5	ENSMUSG00000024750	Transcript	ENSMUST00000025659	protein_coding	-	5/5	-	-	-	-	-	-	-	-	-	1	-	MGI	-	1	P1	-
21598274	19:21598273-21598273	C	missense_variant	MODERATE	1110059E24Rik	ENSMUSG00000035171	Transcript	ENSMUST00000038830	protein_coding	4/4	-	-	-	653	385	129	S/G	Agc/Ggc	-	-	-1	-	MGI	-	1	P2	tolerated(0.27)
26678417	19:26678416-26678416	A	intron_variant	MODIFIER	Smarca2	ENSMUSG00000024921	Transcript	ENSMUST00000025862	protein_coding	-	16/32	-	-	-	-	-	-	-	-	-	1	-	MGI	-	5	P2	-
28966036	19:28966035-28966035	A	3_prime_UTR_variant	MODIFIER	Plpp6	ENSMUSG00000040105	Transcript	ENSMUST00000045674	protein_coding	1/1	-	-	-	2083	-	-	-	-	-	-	1	-	MGI	-	-	P1	-
37570365	19:37570363-37570364	-	intron_variant	MODIFIER	Exoc6	ENSMUSG00000053799	Transcript	ENSMUST00000066439	protein_coding	-	1/21	-	-	-	-	-	-	-	-	-	1	-	MGI	-	1	P1	-
37571652	19:37571651-37571651	G	intron_variant	MODIFIER	Exoc6	ENSMUSG00000053799	Transcript	ENSMUST00000066439	protein_coding	-	3/21	-	-	-	-	-	-	-	-	-	1	-	MGI	-	1	P1	-
37571661	19:37571659-37571660	-	intron_variant	MODIFIER	Exoc6	ENSMUSG00000053799	Transcript	ENSMUST00000066439	protein_coding	-	3/21	-	-	-	-	-	-	-	-	-	1	-	MGI	-	1	P1	-
45470995	19:45470994-45470994	T	intron_variant	MODIFIER	Btrc	ENSMUSG00000025217	Transcript	ENSMUST00000065601	protein_coding	-	3/14	-	-	-	-	-	-	-	-	-	1	-	MGI	-	1	P3	-
46542562	19:46542561-46542561	G	intron_variant	MODIFIER	Arl3	ENSMUSG00000025035	Transcript	ENSMUST00000026009	protein_coding	-	4/5	-	-	-	-	-	-	-	-	-	-1	-	MGI	-	1	P1	-
46903981	19:46903980-46903980	C	splice_region_variant,intron_variant	LOW	Nt5c2	ENSMUSG00000025041	Transcript	ENSMUST00000172239	protein_coding	-	4/17	-	-	-	-	-	-	-	-	-	-1	-	MGI	-	5	-	-
53454013	19:53454012-53454012	C	intron_variant,non_coding_transcript_variant	MODIFIER	Mirt1	ENSMUSG00000097636	Transcript	ENSMUST00000180489	lincRNA	-	2/9	-	-	-	-	-	-	-	-	-	-1	-	MGI	-	1	-	-
53454015	19:53454014-53454014	C	intron_variant,non_coding_transcript_variant	MODIFIER	Mirt1	ENSMUSG00000097636	Transcript	ENSMUST00000180489	lincRNA	-	2/9	-	-	-	-	-	-	-	-	-	-1	-	MGI	-	1	-	-
55076240	19:55076239-55076239	A	intron_variant	MODIFIER	Gpam	ENSMUSG00000024978	Transcript	ENSMUST00000061856	protein_coding	-	17/20	-	-	-	-	-	-	-	-	-	-1	-	MGI	-	1	P1	-
61225048	19:61225047-61225047	G	intron_variant	MODIFIER	Csf2ra	ENSMUSG00000059326	Transcript	ENSMUST00000076046	protein_coding	-	11/11	-	-	-	-	-	-	-	-	-	-1	-	MGI	-	1	P1	-
61225052	19:61225051-61225051	G	intron_variant	MODIFIER	Csf2ra	ENSMUSG00000059326	Transcript	ENSMUST00000076046	protein_coding	-	11/11	-	-	-	-	-	-	-	-	-	-1	-	MGI	-	1	P1	-
32938891	2:32938890-32938890	A	splice_region_variant,intron_variant	LOW	Lrsam1	ENSMUSG00000026792	Transcript	ENSMUST00000113200	protein_coding	-	17/25	-	-	-	-	-	-	-	-	-	-1	-	MGI	-	5	P1	-
66565074	2:66565072-66565073	-	intron_variant	MODIFIER	Scn9a	ENSMUSG00000075316	Transcript	ENSMUST00000100064	protein_coding	-	5/26	-	-	-	-	-	-	-	-	-	-1	-	MGI	-	1	P2	-
70254583	2:70254582-70254582	G	intron_variant	MODIFIER	Myo3b	ENSMUSG00000042064	Transcript	ENSMUST00000060208	protein_coding	-	20/34	-	-	-	-	-	-	-	-	-	1	-	MGI	-	5	P2	-
70254584	2:70254583-70254583	G	intron_variant	MODIFIER	Myo3b	ENSMUSG00000042064	Transcript	ENSMUST00000060208	protein_coding	-	20/34	-	-	-	-	-	-	-	-	-	1	-	MGI	-	5	P2	-
71087296	2:71087295-71087295	C	intron_variant	MODIFIER	Dcaf17	ENSMUSG00000041966	Transcript	ENSMUST00000154704	protein_coding	-	11/13	-	-	-	-	-	-	-	-	-	1	-	MGI	-	1	A1	-
71087302	2:71087301-71087301	C	intron_variant	MODIFIER	Dcaf17	ENSMUSG00000041966	Transcript	ENSMUST00000154704	protein_coding	-	11/13	-	-	-	-	-	-	-	-	-	1	-	MGI	-	1	A1	-
71087310	2:71087309-71087309	C	splice_region_variant,intron_variant	LOW	Dcaf17	ENSMUSG00000041966	Transcript	ENSMUST00000154704	protein_coding	-	11/13	-	-	-	-	-	-	-	-	-	1	-	MGI	-	1	A1	-
74706496	2:74706495-74706495	T	intron_variant	MODIFIER	Hoxd8	ENSMUSG00000027102	Transcript	ENSMUST00000019749	protein_coding	-	1/1	-	-	-	-	-	-	-	-	-	1	-	MGI	-	1	P3	-
84849905	2:84849903-84849904	-	intron_variant	MODIFIER	Slc43a1	ENSMUSG00000027075	Transcript	ENSMUST00000028469	protein_coding	-	3/14	-	-	-	-	-	-	-	-	-	1	-	MGI	-	1	P4	-
85042231	2:85042230-85042230	C	intron_variant	MODIFIER	Ssrp1	ENSMUSG00000027067	Transcript	ENSMUST00000077798	protein_coding	-	9/16	-	-	-	-	-	-	-	-	-	1	-	MGI	-	1	P1	-
90689997	2:90689996-90689996	T	intron_variant	MODIFIER	Nup160	ENSMUSG00000051329	Transcript	ENSMUST00000057481	protein_coding	-	7/36	-	-	-	-	-	-	-	-	-	1	-	MGI	-	1	P1	-
90721168	2:90721167-90721167	T	intron_variant	MODIFIER	Nup160	ENSMUSG00000051329	Transcript	ENSMUST00000057481	protein_coding	-	28/36	-	-	-	-	-	-	-	-	-	1	-	MGI	-	1	P1	-
90721170	2:90721169-90721169	T	intron_variant	MODIFIER	Nup160	ENSMUSG00000051329	Transcript	ENSMUST00000057481	protein_coding	-	28/36	-	-	-	-	-	-	-	-	-	1	-	MGI	-	1	P1	-
125771546	2:125771545-125771545	G	splice_acceptor_variant	HIGH	Secisbp2l	ENSMUSG00000035093	Transcript	ENSMUST00000053699	protein_coding	-	3/17	-	-	-	-	-	-	-	-	-	-1	-	MGI	-	1	P2	-
126810247	2:126810246-126810246	A	intron_variant	MODIFIER	Trpm7	ENSMUSG00000027365	Transcript	ENSMUST00000103224	protein_coding	-	26/38	-	-	-	-	-	-	-	-	-	-1	-	MGI	-	1	P3	-
127541061	2:127541060-127541060	G	intron_variant	MODIFIER	Prom2	ENSMUSG00000027376	Transcript	ENSMUST00000028855	protein_coding	-	1/23	-	-	-	-	-	-	-	-	-	-1	-	MGI	-	1	P3	-
127541066	2:127541065-127541065	G	intron_variant	MODIFIER	Prom2	ENSMUSG00000027376	Transcript	ENSMUST00000028855	protein_coding	-	1/23	-	-	-	-	-	-	-	-	-	-1	-	MGI	-	1	P3	-
152274081	2:152274080-152274080	T	intron_variant	MODIFIER	Csnk2a1	ENSMUSG00000074698	Transcript	ENSMUST00000099224	protein_coding	-	9/12	-	-	-	-	-	-	-	-	-	1	-	MGI	-	1	P1	-
153891916	2:153891915-153891915	C	intron_variant	MODIFIER	Bpifb2	ENSMUSG00000027481	Transcript	ENSMUST00000028983	protein_coding	-	13/15	-	-	-	-	-	-	-	-	-	1	-	MGI	-	1	P1	-
154557005	2:154557004-154557004	C	intron_variant	MODIFIER	Necab3	ENSMUSG00000027489	Transcript	ENSMUST00000000895	protein_coding	-	2/12	-	-	-	-	-	-	-	-	-	-1	-	MGI	-	1	P1	-
155910403	2:155910402-155910402	C	missense_variant	MODERATE	Uqcc1	ENSMUSG00000005882	Transcript	ENSMUST00000109636	protein_coding	4/10	-	-	-	550	276	92	I/M	atT/atG	-	-	-1	-	MGI	-	1	P1	tolerated(0.15)
161698114	2:161698113-161698113	G	splice_region_variant,intron_variant	LOW	Ptprt	ENSMUSG00000053141	Transcript	ENSMUST00000109441	protein_coding	-	13/30	-	-	-	-	-	-	-	-	-	-1	-	MGI	-	1	A2	-
161698126	2:161698125-161698125	G	intron_variant	MODIFIER	Ptprt	ENSMUSG00000053141	Transcript	ENSMUST00000109441	protein_coding	-	13/30	-	-	-	-	-	-	-	-	-	-1	-	MGI	-	1	A2	-
164563292	2:164563291-164563291	C	intron_variant	MODIFIER	Wfdc2	ENSMUSG00000017723	Transcript	ENSMUST00000017867	protein_coding	-	1/4	-	-	-	-	-	-	-	-	-	1	-	MGI	-	1	P2	-
164603117	2:164603116-164603116	C	intron_variant	MODIFIER	Wfdc8	ENSMUSG00000070533	Transcript	ENSMUST00000109339	protein_coding	-	5/6	-	-	-	-	-	-	-	-	-	-1	-	MGI	-	1	A2	-
164603123	2:164603122-164603122	C	intron_variant	MODIFIER	Wfdc8	ENSMUSG00000070533	Transcript	ENSMUST00000109339	protein_coding	-	5/6	-	-	-	-	-	-	-	-	-	-1	-	MGI	-	1	A2	-
164831026	2:164831025-164831025	G	intron_variant	MODIFIER	Neurl2	ENSMUSG00000039873	Transcript	ENSMUST00000042775	protein_coding	-	1/1	-	-	-	-	-	-	-	-	-	-1	-	MGI	-	1	P1	-
164831032	2:164831031-164831031	G	intron_variant	MODIFIER	Neurl2	ENSMUSG00000039873	Transcript	ENSMUST00000042775	protein_coding	-	1/1	-	-	-	-	-	-	-	-	-	-1	-	MGI	-	1	P1	-
168232156	2:168232155-168232155	C	upstream_gene_variant	MODIFIER	Dpm1	ENSMUSG00000078919	Transcript	ENSMUST00000154111	protein_coding	-	-	-	-	-	-	-	-	-	-	1776	-1	-	MGI	-	1	P1	-
170494037	2:170494036-170494036	C	intron_variant	MODIFIER	Cyp24a1	ENSMUSG00000038567	Transcript	ENSMUST00000038824	protein_coding	-	4/11	-	-	-	-	-	-	-	-	-	-1	-	MGI	-	1	P1	-
173568714	2:173568713-173568713	G	3_prime_UTR_variant	MODIFIER	Ankrd60	ENSMUSG00000027517	Transcript	ENSMUST00000119453	protein_coding	4/4	-	-	-	1037	-	-	-	-	-	-	-1	-	MGI	-	2	P2	-
177074296	2:177074295-177074295	T	upstream_gene_variant	MODIFIER	Gm14401	ENSMUSG00000078872	Transcript	ENSMUST00000108970	protein_coding	-	-	-	-	-	-	-	-	-	-	25	1	-	MGI	-	3	P1	-
177074360	2:177074358-177074359	-	splice_donor_variant	HIGH	Gm14401	ENSMUSG00000078872	Transcript	ENSMUST00000108970	protein_coding	-	1/3	-	-	-	-	-	-	-	-	-	1	-	MGI	-	3	P1	-
177074412	2:177074411-177074411	T	intron_variant	MODIFIER	Gm14401	ENSMUSG00000078872	Transcript	ENSMUST00000108970	protein_coding	-	1/3	-	-	-	-	-	-	-	-	-	1	-	MGI	-	3	P1	-
177080296	2:177080295-177080295	C	5_prime_UTR_variant	MODIFIER	Gm14401	ENSMUSG00000078872	Transcript	ENSMUST00000134614	protein_coding	1/4	-	-	-	40	-	-	-	-	-	-	1	-	MGI	-	2	P1	-
177080338	2:177080337-177080337	G	intron_variant	MODIFIER	Gm14401	ENSMUSG00000078872	Transcript	ENSMUST00000134614	protein_coding	-	1/3	-	-	-	-	-	-	-	-	-	1	-	MGI	-	2	P1	-
177315912	2:177315911-177315911	G	splice_acceptor_variant	HIGH	Gm14412	ENSMUSG00000078868	Transcript	ENSMUST00000108959	protein_coding	-	3/3	-	-	-	-	-	-	-	-	-	-1	-	MGI	-	5	P1	-
15332139	3:15332138-15332138	G	intron_variant	MODIFIER	Gm9733	ENSMUSG00000078783	Transcript	ENSMUST00000108361	protein_coding	-	1/2	-	-	-	-	-	-	-	-	-	-1	-	MGI	-	1	P1	-
15332145	3:15332144-15332144	T	splice_region_variant,intron_variant	LOW	Gm9733	ENSMUSG00000078783	Transcript	ENSMUST00000108361	protein_coding	-	1/2	-	-	-	-	-	-	-	-	-	-1	-	MGI	-	1	P1	-
15411410	3:15411409-15411409	T	synonymous_variant	LOW	Sirpb1a	ENSMUSG00000095788	Transcript	ENSMUST00000192700	protein_coding	3/6	-	-	-	643	528	176	R	cgG/cgA	-	-	-1	-	MGI	-	1	P2	-
15411499	3:15411498-15411498	C	missense_variant	MODERATE	Sirpb1a	ENSMUSG00000095788	Transcript	ENSMUST00000192700	protein_coding	3/6	-	-	-	554	439	147	T/A	Act/Gct	-	-	-1	-	MGI	-	1	P2	deleterious(0.03)
15417020	3:15417019-15417019	A	missense_variant	MODERATE	Sirpb1a	ENSMUSG00000095788	Transcript	ENSMUST00000192700	protein_coding	2/6	-	-	-	363	248	83	P/L	cCt/cTt	-	-	-1	-	MGI	-	1	P2	tolerated(0.2)
15417060	3:15417059-15417059	A	stop_gained	HIGH	Sirpb1a	ENSMUSG00000095788	Transcript	ENSMUST00000192700	protein_coding	2/6	-	-	-	323	208	70	R/*	Aga/Tga	-	-	-1	-	MGI	-	1	P2	-
15417069	3:15417068-15417068	G	missense_variant	MODERATE	Sirpb1a	ENSMUSG00000095788	Transcript	ENSMUST00000192700	protein_coding	2/6	-	-	-	314	199	67	W/R	Tgg/Cgg	-	-	-1	-	MGI	-	1	P2	-
15417076	3:15417075-15417075	T	synonymous_variant	LOW	Sirpb1a	ENSMUSG00000095788	Transcript	ENSMUST00000192700	protein_coding	2/6	-	-	-	307	192	64	R	agG/agA	-	-	-1	-	MGI	-	1	P2	-
15417242	3:15417241-15417241	T	intron_variant	MODIFIER	Sirpb1a	ENSMUSG00000095788	Transcript	ENSMUST00000192700	protein_coding	-	1/5	-	-	-	-	-	-	-	-	-	-1	-	MGI	-	1	P2	-
15542165	3:15542164-15542164	C	missense_variant	MODERATE	Sirpb1b	ENSMUSG00000095028	Transcript	ENSMUST00000091319	protein_coding	4/6	-	-	-	1172	1057	353	M/V	Atg/Gtg	-	-	-1	-	MGI	-	1	P2	-
15542213	3:15542212-15542212	C	missense_variant	MODERATE	Sirpb1b	ENSMUSG00000095028	Transcript	ENSMUST00000091319	protein_coding	4/6	-	-	-	1124	1009	337	T/A	Aca/Gca	-	-	-1	-	MGI	-	1	P2	-
15542282	3:15542281-15542281	C	missense_variant	MODERATE	Sirpb1b	ENSMUSG00000095028	Transcript	ENSMUST00000091319	protein_coding	4/6	-	-	-	1055	940	314	F/V	Ttc/Gtc	-	-	-1	-	MGI	-	1	P2	deleterious(0.01)
15548740	3:15548739-15548739	T	synonymous_variant	LOW	Sirpb1b	ENSMUSG00000095028	Transcript	ENSMUST00000091319	protein_coding	2/6	-	-	-	397	282	94	T	acC/acA	-	-	-1	-	MGI	-	1	P2	-
15548774	3:15548773-15548773	A	missense_variant	MODERATE	Sirpb1b	ENSMUSG00000095028	Transcript	ENSMUST00000091319	protein_coding	2/6	-	-	-	363	248	83	P/L	cCt/cTt	-	-	-1	-	MGI	-	1	P2	tolerated(0.2)
15548814	3:15548813-15548813	A	stop_gained	HIGH	Sirpb1b	ENSMUSG00000095028	Transcript	ENSMUST00000091319	protein_coding	2/6	-	-	-	323	208	70	R/*	Aga/Tga	-	-	-1	-	MGI	-	1	P2	-
15548830	3:15548829-15548829	T	synonymous_variant	LOW	Sirpb1b	ENSMUSG00000095028	Transcript	ENSMUST00000091319	protein_coding	2/6	-	-	-	307	192	64	R	agG/agA	-	-	-1	-	MGI	-	1	P2	-
15548854	3:15548853-15548853	T	synonymous_variant	LOW	Sirpb1b	ENSMUSG00000095028	Transcript	ENSMUST00000091319	protein_coding	2/6	-	-	-	283	168	56	S	tcC/tcA	-	-	-1	-	MGI	-	1	P2	-
15795251	3:15795250-15795250	A	3_prime_UTR_variant	MODIFIER	Sirpb1c	ENSMUSG00000074677	Transcript	ENSMUST00000050623	protein_coding	6/6	-	-	-	1394	-	-	-	-	-	-	-1	-	MGI	-	1	P2	-
15795343	3:15795342-15795342	T	3_prime_UTR_variant	MODIFIER	Sirpb1c	ENSMUSG00000074677	Transcript	ENSMUST00000050623	protein_coding	6/6	-	-	-	1302	-	-	-	-	-	-	-1	-	MGI	-	1	P2	-
15802596	3:15802595-15802595	T	missense_variant	MODERATE	Sirpb1c	ENSMUSG00000074677	Transcript	ENSMUST00000050623	protein_coding	5/6	-	-	-	1187	1072	358	A/T	Gcg/Acg	-	-	-1	-	MGI	-	1	P2	-
15838649	3:15838648-15838648	A	stop_gained	HIGH	Sirpb1c	ENSMUSG00000074677	Transcript	ENSMUST00000050623	protein_coding	2/6	-	-	-	506	391	131	E/*	Gag/Tag	-	-	-1	-	MGI	-	1	P2	-
15838666	3:15838665-15838665	A	missense_variant	MODERATE	Sirpb1c	ENSMUSG00000074677	Transcript	ENSMUST00000050623	protein_coding	2/6	-	-	-	489	374	125	P/L	cCa/cTa	-	-	-1	-	MGI	-	1	P2	tolerated(0.29)
15838758	3:15838757-15838757	T	synonymous_variant	LOW	Sirpb1c	ENSMUSG00000074677	Transcript	ENSMUST00000050623	protein_coding	2/6	-	-	-	397	282	94	T	acC/acA	-	-	-1	-	MGI	-	1	P2	-
15848328	3:15848327-15848327	A	intron_variant	MODIFIER	Sirpb1c	ENSMUSG00000074677	Transcript	ENSMUST00000050623	protein_coding	-	1/5	-	-	-	-	-	-	-	-	-	-1	-	MGI	-	1	P2	-
19645256	3:19645255-19645255	T	intron_variant	MODIFIER	Trim55	ENSMUSG00000060913	Transcript	ENSMUST00000029139	protein_coding	-	1/9	-	-	-	-	-	-	-	-	-	1	-	MGI	-	2	P1	-
51550416	3:51550415-51550415	G	intron_variant	MODIFIER	Setd7	ENSMUSG00000037111	Transcript	ENSMUST00000037141	protein_coding	-	1/7	-	-	-	-	-	-	-	-	-	-1	-	MGI	-	1	P1	-
62479311	3:62479310-62479310	A	intron_variant	MODIFIER	Dhx36	ENSMUSG00000027770	Transcript	ENSMUST00000029336	protein_coding	-	17/24	-	-	-	-	-	-	-	-	-	-1	-	MGI	-	1	P1	-
86121118	3:86121117-86121117	C	intron_variant	MODIFIER	Sh3d19	ENSMUSG00000028082	Transcript	ENSMUST00000182666	protein_coding	-	16/19	-	-	-	-	-	-	-	-	-	1	-	MGI	-	5	P1	-
88090688	3:88090687-88090687	C	intron_variant	MODIFIER	Iqgap3	ENSMUSG00000028068	Transcript	ENSMUST00000071812	protein_coding	-	8/37	-	-	-	-	-	-	-	-	-	1	-	MGI	-	1	P1	-
88820790	3:88820789-88820789	G	non_coding_transcript_exon_variant,non_coding_transcript_variant	MODIFIER	1500004A13Rik	ENSMUSG00000098912	Transcript	ENSMUST00000183707	lincRNA	2/2	-	-	-	4910	-	-	-	-	-	-	-1	-	MGI	-	1	-	-
89169603	3:89169602-89169602	C	intron_variant	MODIFIER	Clk2	ENSMUSG00000068917	Transcript	ENSMUST00000121212	protein_coding	-	3/12	-	-	-	-	-	-	-	-	-	1	-	MGI	-	1	P3	-
89353759	3:89353758-89353758	C	intron_variant	MODIFIER	Dcst1	ENSMUSG00000042672	Transcript	ENSMUST00000070820	protein_coding	-	11/15	-	-	-	-	-	-	-	-	-	-1	-	MGI	-	1	P1	-
92255396	3:92255395-92255395	A	3_prime_UTR_variant	MODIFIER	Sprr2a2	ENSMUSG00000068893	Transcript	ENSMUST00000071805	protein_coding	2/2	-	-	-	1538	-	-	-	-	-	-	1	-	MGI	-	1	P1	-
95737786	3:95737785-95737785	G	downstream_gene_variant	MODIFIER	Tars2	ENSMUSG00000028107	Transcript	ENSMUST00000029752	protein_coding	-	-	-	-	-	-	-	-	-	-	2191	-1	-	MGI	-	1	P1	-
95737980	3:95737979-95737979	G	downstream_gene_variant	MODIFIER	Tars2	ENSMUSG00000028107	Transcript	ENSMUST00000029752	protein_coding	-	-	-	-	-	-	-	-	-	-	1997	-1	-	MGI	-	1	P1	-
95737983	3:95737982-95737982	T	downstream_gene_variant	MODIFIER	Tars2	ENSMUSG00000028107	Transcript	ENSMUST00000029752	protein_coding	-	-	-	-	-	-	-	-	-	-	1994	-1	-	MGI	-	1	P1	-
95746524	3:95746523-95746523	C	intron_variant	MODIFIER	Tars2	ENSMUSG00000028107	Transcript	ENSMUST00000029752	protein_coding	-	11/17	-	-	-	-	-	-	-	-	-	-1	-	MGI	-	1	P1	-
97588326	3:97588324-97588325	-	intron_variant	MODIFIER	Chd1l	ENSMUSG00000028089	Transcript	ENSMUST00000029730	protein_coding	-	10/22	-	-	-	-	-	-	-	-	-	-1	-	MGI	-	1	P1	-
103311002	3:103311001-103311001	T	intron_variant	MODIFIER	Trim33	ENSMUSG00000033014	Transcript	ENSMUST00000029444	protein_coding	-	3/19	-	-	-	-	-	-	-	-	-	1	-	MGI	-	1	P4	-
116025405	3:116025404-116025404	T	intron_variant	MODIFIER	Extl2	ENSMUSG00000027963	Transcript	ENSMUST00000029575	protein_coding	-	4/4	-	-	-	-	-	-	-	-	-	1	-	MGI	-	1	P1	-
144697357	3:144697356-144697356	T	intron_variant	MODIFIER	Sh3glb1	ENSMUSG00000037062	Transcript	ENSMUST00000198254	protein_coding	-	8/10	-	-	-	-	-	-	-	-	-	-1	-	MGI	-	1	-	-
152255238	3:152255237-152255237	C	intron_variant	MODIFIER	Nexn	ENSMUSG00000039103	Transcript	ENSMUST00000046045	protein_coding	-	2/12	-	-	-	-	-	-	-	-	-	-1	-	MGI	-	1	P2	-
8828217	4:8828215-8828216	-	intron_variant	MODIFIER	Chd7	ENSMUSG00000041235	Transcript	ENSMUST00000051558	protein_coding	-	12/37	-	-	-	-	-	-	-	-	-	1	-	MGI	-	5	P1	-
11784644	4:11784643-11784643	A	synonymous_variant	LOW	Cdh17	ENSMUSG00000028217	Transcript	ENSMUST00000029871	protein_coding	8/18	-	-	-	955	798	266	P	ccG/ccA	-	-	1	-	MGI	-	1	P1	-
15005454	4:15005453-15005453	T	intron_variant	MODIFIER	Necab1	ENSMUSG00000040536	Transcript	ENSMUST00000041606	protein_coding	-	5/12	-	-	-	-	-	-	-	-	-	-1	-	MGI	-	1	P1	-
40986683	4:40986682-40986682	C	intron_variant	MODIFIER	Nfx1	ENSMUSG00000028423	Transcript	ENSMUST00000098143	protein_coding	-	3/23	-	-	-	-	-	-	-	-	-	1	-	MGI	-	1	P1	-
43257831	4:43257830-43257830	C	intron_variant	MODIFIER	Unc13b	ENSMUSG00000028456	Transcript	ENSMUST00000107952	protein_coding	-	31/39	-	-	-	-	-	-	-	-	-	1	-	MGI	-	1	A2	-
55529888	4:55529887-55529887	G	splice_region_variant,intron_variant	LOW	Klf4	ENSMUSG00000003032	Transcript	ENSMUST00000107619	protein_coding	-	3/4	-	-	-	-	-	-	-	-	-	-1	-	MGI	-	1	P1	-
61671236	4:61671235-61671235	A	3_prime_UTR_variant	MODIFIER	Mup18	ENSMUSG00000078674	Transcript	ENSMUST00000098040	protein_coding	6/7	-	-	-	662	-	-	-	-	-	-	-1	-	MGI	-	1	P1	-
61671247	4:61671246-61671246	A	synonymous_variant	LOW	Mup18	ENSMUSG00000078674	Transcript	ENSMUST00000098040	protein_coding	6/7	-	-	-	651	540	180	R	cgG/cgT	-	-	-1	-	MGI	-	1	P1	-
61672734	4:61672733-61672733	A	intron_variant	MODIFIER	Mup18	ENSMUSG00000078674	Transcript	ENSMUST00000098040	protein_coding	-	2/6	-	-	-	-	-	-	-	-	-	-1	-	MGI	-	1	P1	-
65615362	4:65615361-65615361	C	3_prime_UTR_variant	MODIFIER	Trim32	ENSMUSG00000051675	Transcript	ENSMUST00000050850	protein_coding	2/2	-	-	-	2317	-	-	-	-	-	-	1	-	MGI	-	1	P1	-
83473125	4:83473124-83473124	A	intron_variant	MODIFIER	Psip1	ENSMUSG00000028484	Transcript	ENSMUST00000030207	protein_coding	-	5/15	-	-	-	-	-	-	-	-	-	-1	-	MGI	-	1	P1	-
89152095	4:89152094-89152094	T	intron_variant	MODIFIER	Mtap	ENSMUSG00000062937	Transcript	ENSMUST00000058030	protein_coding	-	3/7	-	-	-	-	-	-	-	-	-	1	-	MGI	-	1	P1	-
126202258	4:126202257-126202257	G	intron_variant	MODIFIER	Thrap3	ENSMUSG00000043962	Transcript	ENSMUST00000080919	protein_coding	-	1/10	-	-	-	-	-	-	-	-	-	-1	-	MGI	-	1	P2	-
128520133	4:128520132-128520132	C	intron_variant	MODIFIER	Csmd2	ENSMUSG00000028804	Transcript	ENSMUST00000184063	protein_coding	-	50/70	-	-	-	-	-	-	-	-	-	1	-	MGI	-	5	P1	-
128520139	4:128520138-128520138	C	splice_region_variant,intron_variant	LOW	Csmd2	ENSMUSG00000028804	Transcript	ENSMUST00000184063	protein_coding	-	50/70	-	-	-	-	-	-	-	-	-	1	-	MGI	-	5	P1	-
129222818	4:129222817-129222817	G	downstream_gene_variant	MODIFIER	Yars	ENSMUSG00000028811	Transcript	ENSMUST00000106054	protein_coding	-	-	-	-	-	-	-	-	-	-	3210	1	-	MGI	-	1	P1	-
132309651	4:132309650-132309650	G	downstream_gene_variant	MODIFIER	Trnau1ap	ENSMUSG00000028898	Transcript	ENSMUST00000030730	protein_coding	-	-	-	-	-	-	-	-	-	-	2113	-1	-	MGI	-	1	P1	-
133248902	4:133248901-133248901	G	splice_region_variant,intron_variant	LOW	Map3k6	ENSMUSG00000028862	Transcript	ENSMUST00000030677	protein_coding	-	18/28	-	-	-	-	-	-	-	-	-	1	-	MGI	-	1	P1	-
134358174	4:134358173-134358173	G	intron_variant	MODIFIER	Extl1	ENSMUSG00000028838	Transcript	ENSMUST00000030643	protein_coding	-	9/10	-	-	-	-	-	-	-	-	-	-1	-	MGI	-	1	P1	-
134358181	4:134358180-134358180	G	intron_variant	MODIFIER	Extl1	ENSMUSG00000028838	Transcript	ENSMUST00000030643	protein_coding	-	9/10	-	-	-	-	-	-	-	-	-	-1	-	MGI	-	1	P1	-
134702927	4:134702925-134702926	-	intron_variant	MODIFIER	Man1c1	ENSMUSG00000037306	Transcript	ENSMUST00000054096	protein_coding	-	1/11	-	-	-	-	-	-	-	-	-	-1	-	MGI	-	5	P1	-
135416692	4:135416690-135416691	-	intron_variant	MODIFIER	Rcan3	ENSMUSG00000059713	Transcript	ENSMUST00000030606	protein_coding	-	4/4	-	-	-	-	-	-	-	-	-	-1	-	MGI	-	1	P1	-
137299161	4:137299160-137299160	G	3_prime_UTR_variant	MODIFIER	Wnt4	ENSMUSG00000036856	Transcript	ENSMUST00000045747	protein_coding	5/5	-	-	-	3628	-	-	-	-	-	-	1	-	MGI	-	1	P1	-
141384972	4:141384971-141384971	G	intron_variant	MODIFIER	Clcnka	ENSMUSG00000033770	Transcript	ENSMUST00000105790	protein_coding	-	18/18	-	-	-	-	-	-	-	-	-	-1	-	MGI	-	1	P1	-
145530851	4:145530850-145530850	T	5_prime_UTR_variant	MODIFIER	Zfp990	ENSMUSG00000078503	Transcript	ENSMUST00000105741	protein_coding	3/5	-	-	-	254	-	-	-	-	-	-	1	-	MGI	-	3	P1	-
145530867	4:145530866-145530866	G	5_prime_UTR_variant	MODIFIER	Zfp990	ENSMUSG00000078503	Transcript	ENSMUST00000105741	protein_coding	3/5	-	-	-	270	-	-	-	-	-	-	1	-	MGI	-	3	P1	-
145530896	4:145530895-145530895	G	missense_variant	MODERATE	Zfp990	ENSMUSG00000078503	Transcript	ENSMUST00000105741	protein_coding	3/5	-	-	-	299	10	4	N/D	Aat/Gat	-	-	1	-	MGI	-	3	P1	deleterious(0.01)
145530949	4:145530948-145530948	A	intron_variant	MODIFIER	Zfp990	ENSMUSG00000078503	Transcript	ENSMUST00000105741	protein_coding	-	3/4	-	-	-	-	-	-	-	-	-	1	-	MGI	-	3	P1	-
145534775	4:145534774-145534774	A	intron_variant	MODIFIER	Zfp990	ENSMUSG00000078503	Transcript	ENSMUST00000105741	protein_coding	-	3/4	-	-	-	-	-	-	-	-	-	1	-	MGI	-	3	P1	-
145622313	4:145622312-145622312	G	synonymous_variant	LOW	Gm13212	ENSMUSG00000078502	Transcript	ENSMUST00000105739	protein_coding	4/4	-	-	-	562	318	106	Q	caA/caG	-	-	1	-	MGI	-	5	P1	-
145622334	4:145622333-145622333	A	missense_variant	MODERATE	Gm13212	ENSMUSG00000078502	Transcript	ENSMUST00000105739	protein_coding	4/4	-	-	-	583	339	113	N/K	aaC/aaA	-	-	1	-	MGI	-	5	P1	tolerated(0.32)
145898918	4:145898917-145898917	T	intron_variant	MODIFIER	Zfp986	ENSMUSG00000078500	Transcript	ENSMUST00000123460	protein_coding	-	3/3	-	-	-	-	-	-	-	rs254578751	-	1	cds_end_NF	MGI	-	2	P1	-
145898943	4:145898942-145898942	T	synonymous_variant	LOW	Zfp986	ENSMUSG00000078500	Transcript	ENSMUST00000123460	protein_coding	4/4	-	-	-	394	171	57	I	atC/atT	-	-	1	cds_end_NF	MGI	-	2	P1	-
145899115	4:145899114-145899114	C	missense_variant	MODERATE	Zfp986	ENSMUSG00000078500	Transcript	ENSMUST00000123460	protein_coding	4/4	-	-	-	566	343	115	N/H	Aac/Cac	-	-	1	cds_end_NF	MGI	-	2	P1	deleterious(0.01)
145899147	4:145899146-145899146	A	synonymous_variant	LOW	Zfp986	ENSMUSG00000078500	Transcript	ENSMUST00000123460	protein_coding	4/4	-	-	-	598	375	125	K	aaG/aaA	-	-	1	cds_end_NF	MGI	-	2	P1	-
146124264	4:146124263-146124263	T	synonymous_variant	LOW	Zfp987	ENSMUSG00000066009	Transcript	ENSMUST00000091878	protein_coding	4/4	-	-	-	440	264	88	N	aaC/aaT	-	-	1	-	MGI	-	1	P1	-
147175866	4:147175865-147175865	A	5_prime_UTR_variant	MODIFIER	Zfp991	ENSMUSG00000067916	Transcript	ENSMUST00000084149	protein_coding	5/7	-	-	-	392	-	-	-	-	-	-	1	-	MGI	-	1	P1	-
147390186	4:147390185-147390185	T	intron_variant	MODIFIER	Zfp978	ENSMUSG00000078497	Transcript	ENSMUST00000154154	protein_coding	-	4/4	-	-	-	-	-	-	-	-	-	1	cds_end_NF	MGI	-	5	P1	-
147390187	4:147390186-147390186	T	intron_variant	MODIFIER	Zfp978	ENSMUSG00000078497	Transcript	ENSMUST00000154154	protein_coding	-	4/4	-	-	-	-	-	-	-	rs585292493	-	1	cds_end_NF	MGI	-	5	P1	-
147390322	4:147390321-147390321	G	synonymous_variant	LOW	Zfp978	ENSMUSG00000078497	Transcript	ENSMUST00000154154	protein_coding	5/5	-	-	-	567	324	108	K	aaA/aaG	-	-	1	cds_end_NF	MGI	-	5	P1	-
147390404	4:147390403-147390403	T	missense_variant	MODERATE	Zfp978	ENSMUSG00000078497	Transcript	ENSMUST00000154154	protein_coding	5/5	-	-	-	649	406	136	N/Y	Aat/Tat	-	-	1	cds_end_NF	MGI	-	5	P1	tolerated(0.08)
147507547	4:147507546-147507546	G	intron_variant	MODIFIER	Zfp982	ENSMUSG00000078496	Transcript	ENSMUST00000105721	protein_coding	-	1/3	-	-	-	-	-	-	-	-	-	1	-	MGI	-	3	P1	-
147507591	4:147507590-147507590	T	5_prime_UTR_variant	MODIFIER	Zfp982	ENSMUSG00000078496	Transcript	ENSMUST00000105721	protein_coding	2/4	-	-	-	169	-	-	-	-	-	-	1	-	MGI	-	3	P1	-
147507605	4:147507604-147507604	G	5_prime_UTR_variant	MODIFIER	Zfp982	ENSMUSG00000078496	Transcript	ENSMUST00000105721	protein_coding	2/4	-	-	-	183	-	-	-	-	-	-	1	-	MGI	-	3	P1	-
147507621	4:147507620-147507620	C	missense_variant	MODERATE	Zfp982	ENSMUSG00000078496	Transcript	ENSMUST00000105721	protein_coding	2/4	-	-	-	199	10	4	F/L	Ttt/Ctt	-	-	1	-	MGI	-	3	P1	tolerated(0.14)
147510725	4:147510724-147510724	G	intron_variant	MODIFIER	Zfp982	ENSMUSG00000078496	Transcript	ENSMUST00000105721	protein_coding	-	2/3	-	-	-	-	-	-	-	-	-	1	-	MGI	-	3	P1	-
147510773	4:147510772-147510772	C	missense_variant	MODERATE	Zfp982	ENSMUSG00000078496	Transcript	ENSMUST00000105721	protein_coding	3/4	-	-	-	239	50	17	V/A	gTt/gCt	-	-	1	-	MGI	-	3	P1	deleterious(0)
147512283	4:147512282-147512282	T	intron_variant	MODIFIER	Zfp982	ENSMUSG00000078496	Transcript	ENSMUST00000105721	protein_coding	-	3/3	-	-	-	-	-	-	-	-	-	1	-	MGI	-	3	P1	-
147512322	4:147512321-147512321	C	intron_variant	MODIFIER	Zfp982	ENSMUSG00000078496	Transcript	ENSMUST00000105721	protein_coding	-	3/3	-	-	-	-	-	-	-	-	-	1	-	MGI	-	3	P1	-
147512341	4:147512340-147512340	T	splice_region_variant,intron_variant	LOW	Zfp982	ENSMUSG00000078496	Transcript	ENSMUST00000105721	protein_coding	-	3/3	-	-	-	-	-	-	-	-	-	1	-	MGI	-	3	P1	-
147512369	4:147512368-147512368	A	missense_variant	MODERATE	Zfp982	ENSMUSG00000078496	Transcript	ENSMUST00000105721	protein_coding	4/4	-	-	-	370	181	61	G/S	Ggt/Agt	-	-	1	-	MGI	-	3	P1	tolerated(0.36)
147512406	4:147512405-147512405	T	missense_variant	MODERATE	Zfp982	ENSMUSG00000078496	Transcript	ENSMUST00000105721	protein_coding	4/4	-	-	-	407	218	73	A/V	gCc/gTc	-	-	1	-	MGI	-	3	P1	-
147512408	4:147512407-147512407	T	missense_variant	MODERATE	Zfp982	ENSMUSG00000078496	Transcript	ENSMUST00000105721	protein_coding	4/4	-	-	-	409	220	74	N/Y	Aat/Tat	-	-	1	-	MGI	-	3	P1	tolerated(0.15)
147581328	4:147581327-147581327	G	missense_variant	MODERATE	Zfp985	ENSMUSG00000065999	Transcript	ENSMUST00000081742	protein_coding	5/6	-	-	-	356	116	39	I/S	aTt/aGt	-	-	1	-	MGI	-	1	P1	deleterious(0)
147613775	4:147613774-147613774	A	synonymous_variant	LOW	Zfp979	ENSMUSG00000066000	Transcript	ENSMUST00000105720	protein_coding	5/5	-	-	-	757	477	159	T	acC/acT	-	-	-1	-	MGI	-	2	P1	-
147613813	4:147613812-147613812	C	missense_variant	MODERATE	Zfp979	ENSMUSG00000066000	Transcript	ENSMUST00000105720	protein_coding	5/5	-	-	-	719	439	147	N/D	Aat/Gat	-	-	-1	-	MGI	-	2	P1	tolerated(0.08)
147613814	4:147613813-147613813	C	synonymous_variant	LOW	Zfp979	ENSMUSG00000066000	Transcript	ENSMUST00000105720	protein_coding	5/5	-	-	-	718	438	146	T	acC/acG	-	-	-1	-	MGI	-	2	P1	-
147613836	4:147613835-147613835	C	missense_variant	MODERATE	Zfp979	ENSMUSG00000066000	Transcript	ENSMUST00000105720	protein_coding	5/5	-	-	-	696	416	139	P/R	cCg/cGg	-	-	-1	-	MGI	-	2	P1	-
147615437	4:147615436-147615436	A	intron_variant	MODIFIER	Zfp979	ENSMUSG00000066000	Transcript	ENSMUST00000105720	protein_coding	-	3/4	-	-	-	-	-	-	-	-	-	-1	-	MGI	-	2	P1	-
147761148	4:147761147-147761147	T	intron_variant	MODIFIER	Zfp984	ENSMUSG00000078495	Transcript	ENSMUST00000105734	protein_coding	-	4/5	-	-	-	-	-	-	-	-	-	-1	-	MGI	-	3	P1	-
148671406	4:148671405-148671405	G	missense_variant	MODERATE	Gm572	ENSMUSG00000070577	Transcript	ENSMUST00000105698	protein_coding	11/11	-	-	-	1218	1177	393	L/V	Ttg/Gtg	-	-	1	-	MGI	-	5	P1	-
149166092	4:149166091-149166091	A	intron_variant	MODIFIER	Pgd	ENSMUSG00000028961	Transcript	ENSMUST00000084124	protein_coding	-	1/12	-	-	-	-	-	-	-	-	-	-1	-	MGI	-	1	P1	-
155044246	4:155044245-155044245	G	non_coding_transcript_exon_variant,non_coding_transcript_variant	MODIFIER	Gm10564	ENSMUSG00000073686	Transcript	ENSMUST00000097750	antisense	2/2	-	-	-	1936-1937	-	-	-	-	-	-	1	-	MGI	-	1	-	-
5546303	5:5546302-5546302	A	intron_variant	MODIFIER	Gtpbp10	ENSMUSG00000040464	Transcript	ENSMUST00000115441	protein_coding	-	6/9	-	-	-	-	-	-	-	rs585861226	-	-1	-	MGI	-	1	P1	-
8057522	5:8057521-8057521	T	intron_variant	MODIFIER	Sri	ENSMUSG00000003161	Transcript	ENSMUST00000148633	protein_coding	-	1/7	-	-	-	-	-	-	-	-	-	1	-	MGI	-	1	P1	-
13570208	5:13570207-13570207	G	synonymous_variant	LOW	Sema3a	ENSMUSG00000028883	Transcript	ENSMUST00000030714	protein_coding	12/17	-	-	-	2071	1422	474	E	gaA/gaG	-	-	1	-	MGI	-	1	P1	-
14910420	5:14910419-14910419	A	3_prime_UTR_variant	MODIFIER	Gm9758	ENSMUSG00000033219	Transcript	ENSMUST00000035980	protein_coding	5/5	-	-	-	870	-	-	-	-	-	-	-1	-	MGI	-	1	P1	-
14914768	5:14914767-14914767	G	missense_variant	MODERATE	Gm9758	ENSMUSG00000033219	Transcript	ENSMUST00000035980	protein_coding	1/5	-	-	-	133	63	21	K/N	aaA/aaC	-	-	-1	-	MGI	-	1	P1	-
14914799	5:14914798-14914798	T	missense_variant	MODERATE	Gm9758	ENSMUSG00000033219	Transcript	ENSMUST00000035980	protein_coding	1/5	-	-	-	102	32	11	F/Y	tTt/tAt	-	-	-1	-	MGI	-	1	P1	deleterious(0.02)
14935730	5:14935729-14935729	A	missense_variant,splice_region_variant	MODERATE	Speer4e	ENSMUSG00000091255	Transcript	ENSMUST00000159973	protein_coding	3/5	-	-	-	466	443	148	P/L	cCt/cTt	-	-	-1	-	MGI	-	5	P1	deleterious(0.02)
14974631	5:14974630-14974630	C	missense_variant	MODERATE	Gm10354	ENSMUSG00000072188	Transcript	ENSMUST00000096953	protein_coding	5/5	-	-	-	698	638	213	N/S	aAt/aGt	-	-	-1	-	MGI	-	5	P1	tolerated(0.43)
14975373	5:14975372-14975372	C	intron_variant	MODIFIER	Gm10354	ENSMUSG00000072188	Transcript	ENSMUST00000096953	protein_coding	-	4/4	-	-	-	-	-	-	-	-	-	-1	-	MGI	-	5	P1	-
14975588	5:14975587-14975587	G	intron_variant	MODIFIER	Gm10354	ENSMUSG00000072188	Transcript	ENSMUST00000096953	protein_coding	-	3/4	-	-	-	-	-	-	-	-	-	-1	-	MGI	-	5	P1	-
14977588	5:14977587-14977587	A	synonymous_variant	LOW	Gm10354	ENSMUSG00000072188	Transcript	ENSMUST00000096953	protein_coding	2/5	-	-	-	334	274	92	L	Ctg/Ttg	-	-	-1	-	MGI	-	5	P1	-
14978687	5:14978686-14978686	C	intron_variant	MODIFIER	Gm10354	ENSMUSG00000072188	Transcript	ENSMUST00000096953	protein_coding	-	1/4	-	-	-	-	-	-	-	-	-	-1	-	MGI	-	5	P1	-
15029471	5:15029470-15029470	G	intron_variant	MODIFIER	Gm17019	ENSMUSG00000091897	Transcript	ENSMUST00000167908	protein_coding	-	4/4	-	-	-	-	-	-	-	-	-	-1	-	MGI	-	1	P1	-
26035849	5:26035848-26035848	G	intron_variant	MODIFIER	Speer4a	ENSMUSG00000073119	Transcript	ENSMUST00000079447	protein_coding	-	4/4	-	-	-	-	-	-	-	-	-	-1	-	MGI	-	1	P1	-
26035916	5:26035915-26035915	C	missense_variant	MODERATE	Speer4a	ENSMUSG00000073119	Transcript	ENSMUST00000079447	protein_coding	4/5	-	-	-	653	578	193	F/C	tTt/tGt	-	-	-1	-	MGI	-	1	P1	-
26035943	5:26035942-26035942	G	missense_variant	MODERATE	Speer4a	ENSMUSG00000073119	Transcript	ENSMUST00000079447	protein_coding	4/5	-	-	-	626	551	184	G/A	gGa/gCa	-	-	-1	-	MGI	-	1	P1	tolerated(0.06)
26085727	5:26085723-26085726	-	inframe_deletion	MODERATE	Gm10471	ENSMUSG00000073116	Transcript	ENSMUST00000094946	protein_coding	4/5	-	-	-	559-561	446-448	149-150	KV/M	aAAGtg/atg	-	-	-1	-	MGI	-	5	P1	-
26086370	5:26086369-26086369	T	intron_variant	MODIFIER	Gm10471	ENSMUSG00000073116	Transcript	ENSMUST00000094946	protein_coding	-	3/4	-	-	-	-	-	-	-	-	-	-1	-	MGI	-	5	P1	-
26089095	5:26089094-26089094	G	missense_variant	MODERATE	Gm10471	ENSMUSG00000073116	Transcript	ENSMUST00000094946	protein_coding	1/5	-	-	-	198	85	29	G/R	Gga/Cga	-	-	-1	-	MGI	-	5	P1	-
26089122	5:26089121-26089121	C	missense_variant	MODERATE	Gm10471	ENSMUSG00000073116	Transcript	ENSMUST00000094946	protein_coding	1/5	-	-	-	171	58	20	Y/D	Tat/Gat	-	-	-1	-	MGI	-	5	P1	deleterious(0.02)
26089127	5:26089126-26089126	C	missense_variant	MODERATE	Gm10471	ENSMUSG00000073116	Transcript	ENSMUST00000094946	protein_coding	1/5	-	-	-	166	53	18	K/R	aAg/aGg	-	-	-1	-	MGI	-	5	P1	tolerated(0.51)
27501274	5:27501273-27501273	A	missense_variant	MODERATE	Speer4b	ENSMUSG00000048703	Transcript	ENSMUST00000053257	protein_coding	1/5	-	-	-	166	95	32	P/L	cCt/cTt	-	-	-1	-	MGI	-	1	P2	tolerated(0.1)
30163760	5:30163759-30163759	T	intron_variant	MODIFIER	Hadhb	ENSMUSG00000059447	Transcript	ENSMUST00000114786	protein_coding	-	2/15	-	-	-	-	-	-	-	-	-	1	-	MGI	-	1	P1	-
30163763	5:30163762-30163762	T	intron_variant	MODIFIER	Hadhb	ENSMUSG00000059447	Transcript	ENSMUST00000114786	protein_coding	-	2/15	-	-	-	-	-	-	-	-	-	1	-	MGI	-	1	P1	-
31060996	5:31060995-31060995	G	intron_variant	MODIFIER	Cad	ENSMUSG00000013629	Transcript	ENSMUST00000013773	protein_coding	-	10/43	-	-	-	-	-	-	-	-	-	1	-	MGI	-	1	P1	-
31061003	5:31061002-31061002	G	intron_variant	MODIFIER	Cad	ENSMUSG00000013629	Transcript	ENSMUST00000013773	protein_coding	-	10/43	-	-	-	-	-	-	-	-	-	1	-	MGI	-	1	P1	-
31200479	5:31200478-31200478	A	missense_variant	MODERATE	Zfp513	ENSMUSG00000043059	Transcript	ENSMUST00000114590	protein_coding	3/4	-	-	-	818	556	186	P/S	Ccc/Tcc	-	-	-1	-	MGI	-	1	P1	deleterious(0.01)
38300085	5:38300084-38300084	C	missense_variant	MODERATE	Otop1	ENSMUSG00000051596	Transcript	ENSMUST00000114099	protein_coding	5/7	-	-	-	1210	1186	396	G/R	Ggc/Cgc	-	-	1	-	MGI	-	5	P5	deleterious(0)
38300290	5:38300288-38300289	-	frameshift_variant,splice_region_variant	HIGH	Otop1	ENSMUSG00000051596	Transcript	ENSMUST00000114099	protein_coding	5/7	-	-	-	1415	1391	464	G/X	gGg/gg	-	-	1	-	MGI	-	5	P5	-
51456861	5:51456860-51456860	T	3_prime_UTR_variant	MODIFIER	Ppargc1a	ENSMUSG00000029167	Transcript	ENSMUST00000132734	protein_coding	13/13	-	-	-	3854	-	-	-	-	-	-	-1	-	MGI	-	1	P1	-
51553676	5:51553675-51553675	C	intron_variant	MODIFIER	Ppargc1a	ENSMUSG00000029167	Transcript	ENSMUST00000132734	protein_coding	-	1/12	-	-	-	-	-	-	-	-	-	-1	-	MGI	-	1	P1	-
69565414	5:69565413-69565413	T	intron_variant	MODIFIER	Guf1	ENSMUSG00000029208	Transcript	ENSMUST00000087228	protein_coding	-	10/16	-	-	-	-	-	-	-	-	-	1	-	MGI	-	1	P2	-
74094368	5:74094367-74094367	G	downstream_gene_variant	MODIFIER	Dancr	ENSMUSG00000053656	Transcript	ENSMUST00000117249	retained_intron	-	-	-	-	-	-	-	-	-	-	31	1	-	MGI	-	1	-	-
75182954	5:75182952-75182953	-	intron_variant	MODIFIER	Pdgfra	ENSMUSG00000029231	Transcript	ENSMUST00000168162	protein_coding	-	15/22	-	-	-	-	-	-	-	-	-	1	-	MGI	-	1	P1	-
76324283	5:76324282-76324282	C	intron_variant	MODIFIER	Pdcl2	ENSMUSG00000029235	Transcript	ENSMUST00000031145	protein_coding	-	3/5	-	-	-	-	-	-	-	-	-	-1	-	MGI	-	1	P1	-
93484362	5:93484361-93484361	A	synonymous_variant	LOW	Gm16427	ENSMUSG00000096044	Transcript	ENSMUST00000179091	protein_coding	2/4	-	-	-	318	318	106	G	ggG/ggT	-	-	-1	-	MGI	-	5	P5	-
98275202	5:98275201-98275201	C	intron_variant	MODIFIER	Fgf5	ENSMUSG00000029337	Transcript	ENSMUST00000031280	protein_coding	-	2/2	-	-	-	-	-	-	-	-	-	1	-	MGI	-	1	P1	-
98275209	5:98275208-98275208	C	splice_region_variant,intron_variant	LOW	Fgf5	ENSMUSG00000029337	Transcript	ENSMUST00000031280	protein_coding	-	2/2	-	-	-	-	-	-	-	-	-	1	-	MGI	-	1	P1	-
114797843	5:114797842-114797842	C	intron_variant	MODIFIER	Ankrd13a	ENSMUSG00000041870	Transcript	ENSMUST00000102578	protein_coding	-	8/14	-	-	-	-	-	-	-	-	-	1	-	MGI	-	1	P1	-
117415026	5:117415025-117415025	G	intron_variant	MODIFIER	Ksr2	ENSMUSG00000061578	Transcript	ENSMUST00000180430	protein_coding	-	1/20	-	-	-	-	-	-	-	-	-	1	-	MGI	-	5	P1	-
117415032	5:117415031-117415031	G	intron_variant	MODIFIER	Ksr2	ENSMUSG00000061578	Transcript	ENSMUST00000180430	protein_coding	-	1/20	-	-	-	-	-	-	-	-	-	1	-	MGI	-	5	P1	-
120530273	5:120530270-120530272	-	intron_variant	MODIFIER	Slc8b1	ENSMUSG00000032754	Transcript	ENSMUST00000068326	protein_coding	-	13/15	-	-	-	-	-	-	-	-	-	1	-	MGI	-	1	P1	-
120710010	5:120710009-120710009	C	intron_variant	MODIFIER	Dtx1	ENSMUSG00000029603	Transcript	ENSMUST00000031607	protein_coding	-	2/9	-	-	-	-	-	-	-	-	-	-1	-	MGI	-	1	P1	-
120748506	5:120748504-120748505	-	downstream_gene_variant	MODIFIER	Oas3	ENSMUSG00000032661	Transcript	ENSMUST00000044833	protein_coding	-	-	-	-	-	-	-	-	-	-	4593	-1	-	MGI	-	1	P1	-
123480414	5:123480413-123480413	C	3_prime_UTR_variant	MODIFIER	Il31	ENSMUSG00000029437	Transcript	ENSMUST00000031389	protein_coding	3/3	-	-	-	550	-	-	-	-	-	-	-1	-	MGI	-	1	P2	-
124624334	5:124624333-124624333	AC	upstream_gene_variant	MODIFIER	Atp6v0a2	ENSMUSG00000038023	Transcript	ENSMUST00000037865	protein_coding	-	-	-	-	-	-	-	-	-	-	4718	1	-	MGI	-	1	P1	-
125427538	5:125427537-125427537	G	splice_region_variant,intron_variant	LOW	Dhx37	ENSMUSG00000029480	Transcript	ENSMUST00000169485	protein_coding	-	6/26	-	-	-	-	-	-	-	-	-	-1	-	MGI	-	1	P1	-
131476702	5:131476701-131476701	G	frameshift_variant,splice_region_variant,intron_variant	HIGH	Auts2	ENSMUSG00000029673	Transcript	ENSMUST00000187544	protein_coding	-	-	-	-	321-322	321-322	107-108	-/X	-/C	-	-	-1	-	MGI	-	5	P5	-
134225844	5:134225842-134225843	-	intron_variant	MODIFIER	Ncf1	ENSMUSG00000015950	Transcript	ENSMUST00000016094	protein_coding	-	5/10	-	-	-	-	-	-	-	-	-	-1	-	MGI	-	1	-	-
134705215	5:134705214-134705214	C	intron_variant	MODIFIER	Eln	ENSMUSG00000029675	Transcript	ENSMUST00000015138	protein_coding	-	35/36	-	-	-	-	-	-	-	-	-	-1	-	MGI	-	1	P1	-
137140709	5:137140708-137140708	T	synonymous_variant	LOW	Muc3	ENSMUSG00000037390	Transcript	ENSMUST00000041226	protein_coding	7/11	-	-	-	932	738	246	R	cgG/cgA	-	-	-1	-	MGI	-	1	P1	-
142477528	5:142477527-142477527	T	3_prime_UTR_variant	MODIFIER	Ap5z1	ENSMUSG00000039623	Transcript	ENSMUST00000038699	protein_coding	17/17	-	-	-	2506	-	-	-	-	-	-	1	-	MGI	-	1	P1	-
142485812	5:142485811-142485811	G	intron_variant	MODIFIER	Radil	ENSMUSG00000029576	Transcript	ENSMUST00000085758	protein_coding	-	13/14	-	-	-	-	-	-	-	-	-	-1	-	MGI	-	2	A2	-
142485818	5:142485817-142485817	G	intron_variant	MODIFIER	Radil	ENSMUSG00000029576	Transcript	ENSMUST00000085758	protein_coding	-	13/14	-	-	-	-	-	-	-	-	-	-1	-	MGI	-	2	A2	-
145464974	5:145464973-145464973	A	intron_variant	MODIFIER	Cyp3a16	ENSMUSG00000038656	Transcript	ENSMUST00000031633	protein_coding	-	3/12	-	-	-	-	-	-	-	-	-	-1	-	MGI	-	1	P1	-
145464982	5:145464981-145464981	T	intron_variant	MODIFIER	Cyp3a16	ENSMUSG00000038656	Transcript	ENSMUST00000031633	protein_coding	-	3/12	-	-	-	-	-	-	-	-	-	-1	-	MGI	-	1	P1	-
145464986	5:145464985-145464985	G	intron_variant	MODIFIER	Cyp3a16	ENSMUSG00000038656	Transcript	ENSMUST00000031633	protein_coding	-	3/12	-	-	-	-	-	-	-	-	-	-1	-	MGI	-	1	P1	-
145465038	5:145465037-145465037	T	missense_variant	MODERATE	Cyp3a16	ENSMUSG00000038656	Transcript	ENSMUST00000031633	protein_coding	3/13	-	-	-	297	214	72	G/R	Ggg/Agg	-	-	-1	-	MGI	-	1	P1	deleterious(0)
145465083	5:145465082-145465082	G	synonymous_variant	LOW	Cyp3a16	ENSMUSG00000038656	Transcript	ENSMUST00000031633	protein_coding	3/13	-	-	-	252	169	57	L	Tta/Cta	-	-	-1	-	MGI	-	1	P1	-
22085213	6:22085212-22085212	A	intron_variant	MODIFIER	Cped1	ENSMUSG00000062980	Transcript	ENSMUST00000115383	protein_coding	-	5/21	-	-	-	-	-	-	-	-	-	1	-	MGI	-	1	P2	-
22322234	6:22322231-22322233	-	intron_variant	MODIFIER	Fam3c	ENSMUSG00000029672	Transcript	ENSMUST00000165576	protein_coding	-	6/9	-	-	-	-	-	-	-	-	-	-1	-	MGI	-	1	P1	-
29441086	6:29441085-29441085	C	intron_variant	MODIFIER	Flnc	ENSMUSG00000068699	Transcript	ENSMUST00000065090	protein_coding	-	6/47	-	-	-	-	-	-	-	-	-	1	-	MGI	-	1	P3	-
29441092	6:29441091-29441091	C	splice_region_variant,intron_variant	LOW	Flnc	ENSMUSG00000068699	Transcript	ENSMUST00000065090	protein_coding	-	6/47	-	-	-	-	-	-	-	-	-	1	-	MGI	-	1	P3	-
34419378	6:34419377-34419377	T	intron_variant	MODIFIER	Akr1b7	ENSMUSG00000052131	Transcript	ENSMUST00000007449	protein_coding	-	5/9	-	-	-	-	-	-	-	-	-	1	-	MGI	-	1	P1	-
39463488	6:39463487-39463487	G	intron_variant	MODIFIER	Dennd2a	ENSMUSG00000038456	Transcript	ENSMUST00000036877	protein_coding	-	18/18	-	-	-	-	-	-	-	-	-	-1	-	MGI	-	1	P1	-
39463493	6:39463492-39463492	G	intron_variant	MODIFIER	Dennd2a	ENSMUSG00000038456	Transcript	ENSMUST00000036877	protein_coding	-	18/18	-	-	-	-	-	-	-	-	-	-1	-	MGI	-	1	P1	-
52260635	6:52260634-52260634	CG	frameshift_variant,splice_region_variant	HIGH	Hoxa13	ENSMUSG00000038203	Transcript	ENSMUST00000047993	protein_coding	2/5	-	-	-	245-246	139-140	47	A/AX	gcg/gCGcg	-	-	-1	-	MGI	-	5	P1	-
52260647	6:52260646-52260646	G	synonymous_variant	LOW	Hoxa13	ENSMUSG00000038203	Transcript	ENSMUST00000047993	protein_coding	1/5	-	-	-	235	129	43	R	cgG/cgC	-	-	-1	-	MGI	-	5	P1	-
52260648	6:52260647-52260647	C	missense_variant	MODERATE	Hoxa13	ENSMUSG00000038203	Transcript	ENSMUST00000047993	protein_coding	1/5	-	-	-	234	128	43	P/R	cCg/cGg	rs587415957	-	-1	-	MGI	-	5	P1	-
72305981	6:72305980-72305980	C	intron_variant	MODIFIER	Sftpb	ENSMUSG00000056370	Transcript	ENSMUST00000183018	protein_coding	-	4/10	-	-	-	-	-	-	-	-	-	1	-	MGI	-	5	P2	-
72309803	6:72309801-72309802	-	intron_variant	MODIFIER	Sftpb	ENSMUSG00000056370	Transcript	ENSMUST00000183018	protein_coding	-	6/10	-	-	-	-	-	-	-	-	-	1	-	MGI	-	5	P2	-
83051706	6:83051705-83051705	C	3_prime_UTR_variant	MODIFIER	Loxl3	ENSMUSG00000000693	Transcript	ENSMUST00000000707	protein_coding	14/14	-	-	-	3241	-	-	-	-	-	-	1	-	MGI	-	1	P1	-
86430757	6:86430755-86430756	-	intron_variant,NMD_transcript_variant	MODIFIER	Gm44790	ENSMUSG00000107539	Transcript	ENSMUST00000204137	nonsense_mediated_decay	-	3/4	-	-	-	-	-	-	-	-	-	1	-	MGI	-	3	P1	-
86950766	6:86950765-86950765	T	intron_variant	MODIFIER	Aak1	ENSMUSG00000057230	Transcript	ENSMUST00000089519	protein_coding	-	8/20	-	-	-	-	-	-	-	-	-	1	-	MGI	-	1	P1	-
89342540	6:89342539-89342539	C	intron_variant	MODIFIER	Plxna1	ENSMUSG00000030084	Transcript	ENSMUST00000163139	protein_coding	-	6/31	-	-	-	-	-	-	-	-	-	-1	-	MGI	-	1	P1	-
92908439	6:92908438-92908438	A	intron_variant	MODIFIER	Adamts9	ENSMUSG00000030022	Transcript	ENSMUST00000113438	protein_coding	-	8/39	-	-	-	-	-	-	-	rs586155832	-	-1	-	MGI	-	5	P1	-
92908442	6:92908441-92908441	A	intron_variant	MODIFIER	Adamts9	ENSMUSG00000030022	Transcript	ENSMUST00000113438	protein_coding	-	8/39	-	-	-	-	-	-	-	-	-	-1	-	MGI	-	5	P1	-
113491852	6:113491851-113491851	G	intron_variant	MODIFIER	Creld1	ENSMUSG00000030284	Transcript	ENSMUST00000032422	protein_coding	-	7/9	-	-	-	-	-	-	-	-	-	1	-	MGI	-	1	P1	-
116024913	6:116024912-116024912	A	missense_variant	MODERATE	Tmcc1	ENSMUSG00000030126	Transcript	ENSMUST00000088896	protein_coding	5/6	-	-	-	1937	1525	509	D/Y	Gat/Tat	-	-	-1	-	MGI	-	1	P1	deleterious(0)
116661816	6:116661815-116661815	C	intron_variant	MODIFIER	Rassf4	ENSMUSG00000042129	Transcript	ENSMUST00000035842	protein_coding	-	2/10	-	-	-	-	-	-	-	-	-	-1	-	MGI	-	1	P2	-
116661822	6:116661821-116661821	C	intron_variant	MODIFIER	Rassf4	ENSMUSG00000042129	Transcript	ENSMUST00000035842	protein_coding	-	2/10	-	-	-	-	-	-	-	-	-	-1	-	MGI	-	1	P2	-
118549563	6:118549562-118549562	A	intron_variant	MODIFIER	Ankrd26	ENSMUSG00000007827	Transcript	ENSMUST00000112830	protein_coding	-	8/33	-	-	-	-	-	-	-	-	-	-1	-	MGI	-	5	P1	-
119206419	6:119206418-119206418	T	intron_variant	MODIFIER	Dcp1b	ENSMUSG00000041477	Transcript	ENSMUST00000112777	protein_coding	-	5/8	-	-	-	-	-	-	-	-	-	1	-	MGI	-	1	P2	-
119206422	6:119206421-119206421	T	intron_variant	MODIFIER	Dcp1b	ENSMUSG00000041477	Transcript	ENSMUST00000112777	protein_coding	-	5/8	-	-	-	-	-	-	-	-	-	1	-	MGI	-	1	P2	-
121223065	6:121223064-121223064	T	missense_variant	MODERATE	Tuba8	ENSMUSG00000030137	Transcript	ENSMUST00000032233	protein_coding	4/5	-	-	-	844	706	236	P/S	Ccc/Tcc	-	-	1	-	MGI	-	1	P1	-
126643444	6:126643442-126643443	-	5_prime_UTR_variant	MODIFIER	Kcna1	ENSMUSG00000047976	Transcript	ENSMUST00000055168	protein_coding	2/2	-	-	-	985	-	-	-	-	-	-	-1	-	MGI	-	1	P1	-
132439157	6:132439156-132439156	G	intron_variant,non_coding_transcript_variant	MODIFIER	Gm5154	ENSMUSG00000108041	Transcript	ENSMUST00000203971	unprocessed_pseudogene	-	3/3	-	-	-	-	-	-	-	-	-	-1	-	MGI	-	-	-	-
132439201	6:132439199-132439200	-	intron_variant,non_coding_transcript_variant	MODIFIER	Gm5154	ENSMUSG00000108041	Transcript	ENSMUST00000203971	unprocessed_pseudogene	-	3/3	-	-	-	-	-	-	-	-	-	-1	-	MGI	-	-	-	-
132439214	6:132439212-132439213	-	intron_variant,non_coding_transcript_variant	MODIFIER	Gm5154	ENSMUSG00000108041	Transcript	ENSMUST00000203971	unprocessed_pseudogene	-	3/3	-	-	-	-	-	-	-	-	-	-1	-	MGI	-	-	-	-
132439281	6:132439279-132439280	-	intron_variant,non_coding_transcript_variant	MODIFIER	Gm5154	ENSMUSG00000108041	Transcript	ENSMUST00000203971	unprocessed_pseudogene	-	3/3	-	-	-	-	-	-	-	-	-	-1	-	MGI	-	-	-	-
135152963	6:135152962-135152962	G	missense_variant	MODERATE	Hebp1	ENSMUSG00000042770	Transcript	ENSMUST00000045855	protein_coding	3/4	-	-	-	375	257	86	G/A	gGg/gCg	-	-	-1	-	MGI	-	1	P1	tolerated(0.58)
142594696	6:142594695-142594695	C	intron_variant	MODIFIER	Abcc9	ENSMUSG00000030249	Transcript	ENSMUST00000100827	protein_coding	-	39/39	-	-	-	-	-	-	-	-	-	-1	-	MGI	-	1	P1	-
12512735	7:12512734-12512734	G	intron_variant	MODIFIER	2900092C05Rik	ENSMUSG00000030385	Transcript	ENSMUST00000032541	protein_coding	-	1/5	-	-	-	-	-	-	-	-	-	1	-	MGI	-	1	P1	-
13260899	7:13260897-13260898	-	splice_donor_variant,frameshift_variant	HIGH	6330408A02Rik	ENSMUSG00000070814	Transcript	ENSMUST00000108532	protein_coding	5/5	-	-	-	1416	1330	444	P/X	Cca/ca	-	-	-1	-	MGI	-	5	P5	-
13305925	7:13305923-13305924	-	splice_acceptor_variant,frameshift_variant	HIGH	Lig1	ENSMUSG00000056394	Transcript	ENSMUST00000177588	protein_coding	22/29	-	-	-	2287	2061	687	H/X	caC/ca	-	-	1	-	MGI	-	5	P1	-
15397961	7:15397960-15397960	A	3_prime_UTR_variant	MODIFIER	Obox2	ENSMUSG00000074369	Transcript	ENSMUST00000036575	protein_coding	4/4	-	-	-	874	-	-	-	-	-	-	1	-	MGI	-	1	P1	-
15938307	7:15938306-15938306	C	intron_variant	MODIFIER	Gltscr2	ENSMUSG00000041560	Transcript	ENSMUST00000044158	protein_coding	-	11/12	-	-	-	-	-	-	-	-	-	-1	-	MGI	-	1	P1	-
15938315	7:15938314-15938314	C	intron_variant	MODIFIER	Gltscr2	ENSMUSG00000041560	Transcript	ENSMUST00000044158	protein_coding	-	11/12	-	-	-	-	-	-	-	-	-	-1	-	MGI	-	1	P1	-
19054532	7:19054531-19054531	G	3_prime_UTR_variant	MODIFIER	Sympk	ENSMUSG00000023118	Transcript	ENSMUST00000023882	protein_coding	27/27	-	-	-	4030	-	-	-	-	-	-	1	-	MGI	-	1	P1	-
19375439	7:19375438-19375438	G	intron_variant	MODIFIER	Ppp1r13l	ENSMUSG00000040734	Transcript	ENSMUST00000047621	protein_coding	-	9/12	-	-	-	-	-	-	-	-	-	1	-	MGI	-	1	P1	-
24101503	7:24101502-24101502	C	synonymous_variant	LOW	Zfp180	ENSMUSG00000057101	Transcript	ENSMUST00000068975	protein_coding	4/5	-	-	-	526	181	61	L	Ttg/Ctg	-	-	1	-	MGI	-	1	P1	-
24101537	7:24101536-24101536	T	missense_variant	MODERATE	Zfp180	ENSMUSG00000057101	Transcript	ENSMUST00000068975	protein_coding	4/5	-	-	-	560	215	72	T/I	aCc/aTc	-	-	1	-	MGI	-	1	P1	tolerated(0.19)
24104775	7:24104774-24104774	C	missense_variant	MODERATE	Zfp180	ENSMUSG00000057101	Transcript	ENSMUST00000068975	protein_coding	5/5	-	-	-	962	617	206	I/T	aTt/aCt	-	-	1	-	MGI	-	1	P1	tolerated(0.4)
24104830	7:24104829-24104829	T	synonymous_variant	LOW	Zfp180	ENSMUSG00000057101	Transcript	ENSMUST00000068975	protein_coding	5/5	-	-	-	1017	672	224	I	atC/atT	-	-	1	-	MGI	-	1	P1	-
24104972	7:24104971-24104971	A	missense_variant	MODERATE	Zfp180	ENSMUSG00000057101	Transcript	ENSMUST00000068975	protein_coding	5/5	-	-	-	1159	814	272	G/S	Ggc/Agc	-	-	1	-	MGI	-	1	P1	tolerated(0.61)
24104995	7:24104994-24104994	A	synonymous_variant	LOW	Zfp180	ENSMUSG00000057101	Transcript	ENSMUST00000068975	protein_coding	5/5	-	-	-	1182	837	279	R	agG/agA	-	-	1	-	MGI	-	1	P1	-
24499669	7:24499667-24499668	-	splice_region_variant,intron_variant	LOW	Cadm4	ENSMUSG00000054793	Transcript	ENSMUST00000068023	protein_coding	-	3/8	-	-	-	-	-	-	-	-	-	1	-	MGI	-	1	P1	-
24572313	7:24572312-24572312	G	intron_variant	MODIFIER	Xrcc1	ENSMUSG00000051768	Transcript	ENSMUST00000205573	protein_coding	-	17/18	-	-	-	-	-	-	-	-	-	1	-	MGI	-	1	P1	-
24888998	7:24888997-24888997	G	intron_variant	MODIFIER	Rps19	ENSMUSG00000040952	Transcript	ENSMUST00000108430	protein_coding	-	5/5	-	-	-	-	-	-	-	-	-	1	-	MGI	-	1	P1	-
28288245	7:28288244-28288244	G	intron_variant	MODIFIER	Selenov	ENSMUSG00000046750	Transcript	ENSMUST00000056589	protein_coding	-	3/5	-	-	-	-	-	-	-	rs224368391	-	-1	-	MGI	-	1	P1	-
28818798	7:28818797-28818797	C	missense_variant	MODERATE	Hnrnpl	ENSMUSG00000015165	Transcript	ENSMUST00000174548	protein_coding	9/14	-	-	-	1655	1097	366	L/P	cTt/cCt	-	-	1	-	MGI	-	5	P1	-
28991097	7:28991096-28991096	C	intron_variant	MODIFIER	Map4k1	ENSMUSG00000037337	Transcript	ENSMUST00000085835	protein_coding	-	14/31	-	-	-	-	-	-	-	-	-	1	-	MGI	-	1	P1	-
28991098	7:28991097-28991097	C	intron_variant	MODIFIER	Map4k1	ENSMUSG00000037337	Transcript	ENSMUST00000085835	protein_coding	-	14/31	-	-	-	-	-	-	-	-	-	1	-	MGI	-	1	P1	-
38194784	7:38194782-38194783	-	splice_acceptor_variant,frameshift_variant	HIGH	1600014C10Rik	ENSMUSG00000054676	Transcript	ENSMUST00000165308	protein_coding	3/4	-	-	-	556	240	80	L/X	ctC/ct	-	-	1	-	MGI	-	5	P1	-
38519610	7:38519609-38519609	T	synonymous_variant	LOW	Gm5591	ENSMUSG00000060565	Transcript	ENSMUST00000079759	protein_coding	3/3	-	-	-	1971	1839	613	L	ctT/ctA	-	-	-1	-	MGI	-	1	P1	-
38519625	7:38519624-38519624	A	synonymous_variant	LOW	Gm5591	ENSMUSG00000060565	Transcript	ENSMUST00000079759	protein_coding	3/3	-	-	-	1956	1824	608	A	gcC/gcT	-	-	-1	-	MGI	-	1	P1	-
38519674	7:38519673-38519673	T	missense_variant	MODERATE	Gm5591	ENSMUSG00000060565	Transcript	ENSMUST00000079759	protein_coding	3/3	-	-	-	1907	1775	592	G/E	gGg/gAg	-	-	-1	-	MGI	-	1	P1	deleterious(0.02)
38519734	7:38519733-38519733	T	missense_variant	MODERATE	Gm5591	ENSMUSG00000060565	Transcript	ENSMUST00000079759	protein_coding	3/3	-	-	-	1847	1715	572	G/E	gGg/gAg	-	-	-1	-	MGI	-	1	P1	deleterious(0)
38520007	7:38520006-38520006	A	missense_variant	MODERATE	Gm5591	ENSMUSG00000060565	Transcript	ENSMUST00000079759	protein_coding	3/3	-	-	-	1574	1442	481	G/V	gGt/gTt	-	-	-1	-	MGI	-	1	P1	deleterious(0.01)
38520414	7:38520413-38520413	G	missense_variant	MODERATE	Gm5591	ENSMUSG00000060565	Transcript	ENSMUST00000079759	protein_coding	3/3	-	-	-	1167	1035	345	K/N	aaA/aaC	-	-	-1	-	MGI	-	1	P1	deleterious(0.04)
38520435	7:38520434-38520434	T	synonymous_variant	LOW	Gm5591	ENSMUSG00000060565	Transcript	ENSMUST00000079759	protein_coding	3/3	-	-	-	1146	1014	338	R	cgG/cgA	-	-	-1	-	MGI	-	1	P1	-
38522668	7:38522667-38522667	C	intron_variant	MODIFIER	Gm5591	ENSMUSG00000060565	Transcript	ENSMUST00000079759	protein_coding	-	1/2	-	-	-	-	-	-	-	-	-	-1	-	MGI	-	1	P1	-
38528100	7:38528099-38528099	C	5_prime_UTR_variant	MODIFIER	Gm5591	ENSMUSG00000060565	Transcript	ENSMUST00000079759	protein_coding	1/3	-	-	-	95	-	-	-	-	-	-	-1	-	MGI	-	1	P1	-
38528104	7:38528103-38528103	A	5_prime_UTR_variant	MODIFIER	Gm5591	ENSMUSG00000060565	Transcript	ENSMUST00000079759	protein_coding	1/3	-	-	-	91	-	-	-	-	-	-	-1	-	MGI	-	1	P1	-
42058760	7:42058759-42058759	G	intron_variant	MODIFIER	Vmn2r59	ENSMUSG00000092032	Transcript	ENSMUST00000168489	protein_coding	-	1/5	-	-	-	-	-	-	-	-	-	-1	-	MGI	-	5	P1	-
43355250	7:43355249-43355249	G	intron_variant	MODIFIER	Siglecf	ENSMUSG00000039013	Transcript	ENSMUST00000122423	protein_coding	-	5/8	-	-	-	-	-	-	-	-	-	1	-	MGI	-	1	P2	-
43355255	7:43355254-43355254	G	intron_variant	MODIFIER	Siglecf	ENSMUSG00000039013	Transcript	ENSMUST00000122423	protein_coding	-	5/8	-	-	-	-	-	-	-	-	-	1	-	MGI	-	1	P2	-
43355261	7:43355260-43355260	G	intron_variant	MODIFIER	Siglecf	ENSMUSG00000039013	Transcript	ENSMUST00000122423	protein_coding	-	5/8	-	-	-	-	-	-	-	-	-	1	-	MGI	-	1	P2	-
44334070	7:44334069-44334069	G	intron_variant	MODIFIER	Shank1	ENSMUSG00000038738	Transcript	ENSMUST00000107938	protein_coding	-	15/24	-	-	-	-	-	-	-	-	-	1	-	MGI	-	5	P2	-
44334080	7:44334079-44334079	G	intron_variant	MODIFIER	Shank1	ENSMUSG00000038738	Transcript	ENSMUST00000107938	protein_coding	-	15/24	-	-	-	-	-	-	-	-	-	1	-	MGI	-	5	P2	-
45459502	7:45459501-45459501	C	intron_variant	MODIFIER	Ftl1	ENSMUSG00000050708	Transcript	ENSMUST00000094434	protein_coding	-	1/3	-	-	-	-	-	-	-	-	-	-1	-	MGI	-	1	P1	-
46241791	7:46241790-46241790	G	intron_variant	MODIFIER	Otog	ENSMUSG00000009487	Transcript	ENSMUST00000164538	protein_coding	-	3/55	-	-	-	-	-	-	-	-	-	1	-	MGI	-	5	P1	-
46241797	7:46241796-46241796	G	intron_variant	MODIFIER	Otog	ENSMUSG00000009487	Transcript	ENSMUST00000164538	protein_coding	-	3/55	-	-	-	-	-	-	-	-	-	1	-	MGI	-	5	P1	-
46801655	7:46801654-46801654	C	intron_variant	MODIFIER	Gtf2h1	ENSMUSG00000006599	Transcript	ENSMUST00000107644	protein_coding	-	2/15	-	-	-	-	-	-	-	-	-	1	-	MGI	-	1	-	-
46801661	7:46801660-46801660	C	intron_variant	MODIFIER	Gtf2h1	ENSMUSG00000006599	Transcript	ENSMUST00000107644	protein_coding	-	2/15	-	-	-	-	-	-	-	-	-	1	-	MGI	-	1	-	-
59999724	7:59999723-59999723	A	intron_variant	MODIFIER	Snurf	ENSMUSG00000102627	Transcript	ENSMUST00000194059	protein_coding	-	1/2	-	-	-	-	-	-	-	-	-	-1	-	MGI	-	2	P1	-
79143308	7:79143307-79143307	G	missense_variant	MODERATE	Mfge8	ENSMUSG00000030605	Transcript	ENSMUST00000032825	protein_coding	4/10	-	-	-	503	410	137	N/T	aAc/aCc	-	-	-1	-	MGI	-	1	P3	-
81024630	7:81024629-81024629	G	missense_variant	MODERATE	Zfp592	ENSMUSG00000005621	Transcript	ENSMUST00000107353	protein_coding	3/10	-	-	-	1547	1340	447	K/R	aAa/aGa	-	-	1	-	MGI	-	1	P1	-
92939482	7:92939481-92939481	T	downstream_gene_variant	MODIFIER	Prcp	ENSMUSG00000061119	Transcript	ENSMUST00000076052	protein_coding	-	-	-	-	-	-	-	-	-	-	4898	1	-	MGI	-	1	P1	-
92939490	7:92939489-92939489	T	downstream_gene_variant	MODIFIER	Prcp	ENSMUSG00000061119	Transcript	ENSMUST00000076052	protein_coding	-	-	-	-	-	-	-	-	-	-	4906	1	-	MGI	-	1	P1	-
115512689	7:115512688-115512688	A	missense_variant	MODERATE	Sox6	ENSMUSG00000051910	Transcript	ENSMUST00000072804	protein_coding	14/17	-	-	-	1871	1702	568	H/Y	Cat/Tat	-	-	-1	-	MGI	-	1	-	deleterious(0)
119640552	7:119640550-119640551	-	intron_variant	MODIFIER	Acsm1	ENSMUSG00000033533	Transcript	ENSMUST00000047929	protein_coding	-	5/13	-	-	-	-	-	-	-	-	-	1	-	MGI	-	1	P1	-
122971158	7:122971157-122971157	G	intron_variant	MODIFIER	Rbbp6	ENSMUSG00000030779	Transcript	ENSMUST00000052135	protein_coding	-	1/17	-	-	-	-	-	-	-	-	-	1	-	MGI	-	5	P2	-
127981506	7:127981505-127981505	G	synonymous_variant	LOW	Fus	ENSMUSG00000030795	Transcript	ENSMUST00000106251	protein_coding	14/15	-	-	-	1575	1467	489	G	ggC/ggG	-	-	1	-	MGI	-	1	P2	-
127981514	7:127981513-127981513	G	missense_variant	MODERATE	Fus	ENSMUSG00000030795	Transcript	ENSMUST00000106251	protein_coding	14/15	-	-	-	1583	1475	492	V/G	gTt/gGt	-	-	1	-	MGI	-	1	P2	-
128389117	7:128389116-128389116	A	intron_variant	MODIFIER	Rgs10	ENSMUSG00000030844	Transcript	ENSMUST00000033133	protein_coding	-	3/4	-	-	-	-	-	-	-	-	-	-1	-	MGI	-	1	P1	-
131065072	7:131065071-131065071	A	synonymous_variant	LOW	Dmbt1	ENSMUSG00000047517	Transcript	ENSMUST00000084509	protein_coding	15/47	-	-	-	1350	1341	447	T	acC/acA	-	-	1	-	MGI	-	1	P2	-
137199294	7:137199292-137199293	-	intron_variant	MODIFIER	Ebf3	ENSMUSG00000010476	Transcript	ENSMUST00000210774	protein_coding	-	13/15	-	-	-	-	-	-	-	-	-	-1	-	MGI	-	1	A1	-
139923777	7:139923775-139923776	-	frameshift_variant,splice_region_variant	HIGH	Kndc1	ENSMUSG00000066129	Transcript	ENSMUST00000053445	protein_coding	17/31	-	-	-	3486	2995	999	P/X	Ccc/cc	-	-	1	-	MGI	-	5	P1	-
141637838	7:141637837-141637837	T	downstream_gene_variant	MODIFIER	Ap2a2	ENSMUSG00000002957	Transcript	ENSMUST00000003038	protein_coding	-	-	-	-	-	-	-	-	-	-	4826	1	-	MGI	-	1	P1	-
141638141	7:141638140-141638140	C	missense_variant	MODERATE	Muc6	ENSMUSG00000048191	Transcript	ENSMUST00000190907	protein_coding	31/33	-	-	-	6619	6619	2207	P/A	Ccc/Gcc	-	-	-1	-	MGI	-	5	P5	deleterious_low_confidence(0.01)
141638400	7:141638399-141638399	A	synonymous_variant	LOW	Muc6	ENSMUSG00000048191	Transcript	ENSMUST00000190907	protein_coding	31/33	-	-	-	6360	6360	2120	S	tcC/tcT	-	-	-1	-	MGI	-	5	P5	-
141638476	7:141638475-141638475	G	missense_variant	MODERATE	Muc6	ENSMUSG00000048191	Transcript	ENSMUST00000190907	protein_coding	31/33	-	-	-	6284	6284	2095	K/T	aAa/aCa	-	-	-1	-	MGI	-	5	P5	tolerated_low_confidence(0.6)
141638533	7:141638532-141638532	A	missense_variant	MODERATE	Muc6	ENSMUSG00000048191	Transcript	ENSMUST00000190907	protein_coding	31/33	-	-	-	6227	6227	2076	P/L	cCt/cTt	-	-	-1	-	MGI	-	5	P5	-
141638566	7:141638565-141638565	T	missense_variant	MODERATE	Muc6	ENSMUSG00000048191	Transcript	ENSMUST00000190907	protein_coding	31/33	-	-	-	6194	6194	2065	G/E	gGg/gAg	-	-	-1	-	MGI	-	5	P5	-
141638584	7:141638583-141638583	C	missense_variant	MODERATE	Muc6	ENSMUSG00000048191	Transcript	ENSMUST00000190907	protein_coding	31/33	-	-	-	6176	6176	2059	F/C	tTt/tGt	-	-	-1	-	MGI	-	5	P5	tolerated_low_confidence(0.06)
141638697	7:141638696-141638696	T	synonymous_variant	LOW	Muc6	ENSMUSG00000048191	Transcript	ENSMUST00000190907	protein_coding	31/33	-	-	-	6063	6063	2021	T	acC/acA	-	-	-1	-	MGI	-	5	P5	-
141638772	7:141638771-141638771	T	synonymous_variant	LOW	Muc6	ENSMUSG00000048191	Transcript	ENSMUST00000190907	protein_coding	31/33	-	-	-	5988	5988	1996	T	acC/acA	-	-	-1	-	MGI	-	5	P5	-
141638786	7:141638785-141638785	T	missense_variant	MODERATE	Muc6	ENSMUSG00000048191	Transcript	ENSMUST00000190907	protein_coding	31/33	-	-	-	5974	5974	1992	S/T	Tcg/Acg	-	-	-1	-	MGI	-	5	P5	tolerated_low_confidence(0.16)
141638789	7:141638788-141638788	C	missense_variant	MODERATE	Muc6	ENSMUSG00000048191	Transcript	ENSMUST00000190907	protein_coding	31/33	-	-	-	5971	5971	1991	S/A	Tct/Gct	-	-	-1	-	MGI	-	5	P5	deleterious_low_confidence(0.01)
141638872	7:141638871-141638871	A	missense_variant	MODERATE	Muc6	ENSMUSG00000048191	Transcript	ENSMUST00000190907	protein_coding	31/33	-	-	-	5888	5888	1963	P/L	cCt/cTt	-	-	-1	-	MGI	-	5	P5	deleterious_low_confidence(0.01)
141638890	7:141638889-141638889	T	missense_variant	MODERATE	Muc6	ENSMUSG00000048191	Transcript	ENSMUST00000190907	protein_coding	31/33	-	-	-	5870	5870	1957	G/E	gGa/gAa	-	-	-1	-	MGI	-	5	P5	deleterious_low_confidence(0)
141638949	7:141638948-141638948	A	synonymous_variant	LOW	Muc6	ENSMUSG00000048191	Transcript	ENSMUST00000190907	protein_coding	31/33	-	-	-	5811	5811	1937	T	acC/acT	-	-	-1	-	MGI	-	5	P5	-
141639167	7:141639166-141639166	C	missense_variant	MODERATE	Muc6	ENSMUSG00000048191	Transcript	ENSMUST00000190907	protein_coding	31/33	-	-	-	5593	5593	1865	P/A	Ccc/Gcc	-	-	-1	-	MGI	-	5	P5	tolerated_low_confidence(0.05)
141639368	7:141639367-141639367	G	missense_variant	MODERATE	Muc6	ENSMUSG00000048191	Transcript	ENSMUST00000190907	protein_coding	31/33	-	-	-	5392	5392	1798	A/P	Gct/Cct	-	-	-1	-	MGI	-	5	P5	deleterious_low_confidence(0.02)
141639531	7:141639530-141639530	A	synonymous_variant	LOW	Muc6	ENSMUSG00000048191	Transcript	ENSMUST00000190907	protein_coding	31/33	-	-	-	5229	5229	1743	T	acC/acT	-	-	-1	-	MGI	-	5	P5	-
141639559	7:141639558-141639558	A	missense_variant	MODERATE	Muc6	ENSMUSG00000048191	Transcript	ENSMUST00000190907	protein_coding	31/33	-	-	-	5201	5201	1734	P/L	cCt/cTt	-	-	-1	-	MGI	-	5	P5	-
141639610	7:141639609-141639609	C	missense_variant	MODERATE	Muc6	ENSMUSG00000048191	Transcript	ENSMUST00000190907	protein_coding	31/33	-	-	-	5150	5150	1717	F/C	tTt/tGt	-	-	-1	-	MGI	-	5	P5	tolerated_low_confidence(0.09)
141701334	7:141701333-141701333	C	downstream_gene_variant	MODIFIER	Muc2	ENSMUSG00000025515	Transcript	ENSMUST00000185406	protein_coding	-	-	-	-	-	-	-	-	-	-	2551	1	cds_end_NF	MGI	-	5	P1	-
141858445	7:141858444-141858444	A	missense_variant	MODERATE	Muc5b	ENSMUSG00000066108	Transcript	ENSMUST00000165147	protein_coding	31/49	-	-	-	5173	5126	1709	F/Y	tTt/tAt	-	-	1	-	MGI	-	5	P1	deleterious(0.02)
141858623	7:141858622-141858622	C	synonymous_variant	LOW	Muc5b	ENSMUSG00000066108	Transcript	ENSMUST00000165147	protein_coding	31/49	-	-	-	5351	5304	1768	G	ggT/ggC	-	-	1	-	MGI	-	5	P1	-
141858787	7:141858786-141858786	T	missense_variant	MODERATE	Muc5b	ENSMUSG00000066108	Transcript	ENSMUST00000165147	protein_coding	31/49	-	-	-	5515	5468	1823	S/F	tCc/tTc	-	-	1	-	MGI	-	5	P1	deleterious(0.03)
141858900	7:141858899-141858899	C	missense_variant	MODERATE	Muc5b	ENSMUSG00000066108	Transcript	ENSMUST00000165147	protein_coding	31/49	-	-	-	5628	5581	1861	F/L	Ttc/Ctc	-	-	1	-	MGI	-	5	P1	tolerated(0.67)
142893199	7:142893197-142893198	-	splice_region_variant,intron_variant	LOW	Th	ENSMUSG00000000214	Transcript	ENSMUST00000000219	protein_coding	-	12/12	-	-	-	-	-	-	-	-	-	-1	-	MGI	-	1	P1	-
142894623	7:142894622-142894622	C	intron_variant	MODIFIER	Th	ENSMUSG00000000214	Transcript	ENSMUST00000000219	protein_coding	-	10/12	-	-	-	-	-	-	-	-	-	-1	-	MGI	-	1	P1	-
142894624	7:142894623-142894623	C	intron_variant	MODIFIER	Th	ENSMUSG00000000214	Transcript	ENSMUST00000000219	protein_coding	-	10/12	-	-	-	-	-	-	-	-	-	-1	-	MGI	-	1	P1	-
4301854	8:4301853-4301853	A	intron_variant	MODIFIER	Elavl1	ENSMUSG00000040028	Transcript	ENSMUST00000098950	protein_coding	-	3/5	-	-	-	-	-	-	-	-	-	-1	-	MGI	-	1	P1	-
9770440	8:9770439-9770439	T	missense_variant	MODERATE	Fam155a	ENSMUSG00000079157	Transcript	ENSMUST00000110969	protein_coding	1/3	-	-	-	723	580	194	E/K	Gag/Aag	-	-	-1	-	MGI	-	1	P2	tolerated(0.35)
11562462	8:11562461-11562461	A	3_prime_UTR_variant	MODIFIER	Ing1	ENSMUSG00000045969	Transcript	ENSMUST00000054399	protein_coding	2/2	-	-	-	2024	-	-	-	-	-	-	1	-	MGI	-	1	P1	-
12429968	8:12429966-12429967	-	non_coding_transcript_exon_variant,non_coding_transcript_variant	MODIFIER	Gm5607	ENSMUSG00000047935	Transcript	ENSMUST00000186174	sense_overlapping	5/7	-	-	-	1433	-	-	-	-	-	-	1	-	MGI	-	5	-	-
20277916	8:20277915-20277915	G	non_coding_transcript_exon_variant,non_coding_transcript_variant	MODIFIER	6820431F20Rik	ENSMUSG00000071796	Transcript	ENSMUST00000153748	processed_transcript	3/5	-	-	-	562	-	-	-	-	-	-	-1	-	MGI	-	1	-	-
20277919	8:20277918-20277918	T	non_coding_transcript_exon_variant,non_coding_transcript_variant	MODIFIER	6820431F20Rik	ENSMUSG00000071796	Transcript	ENSMUST00000153748	processed_transcript	3/5	-	-	-	559	-	-	-	-	-	-	-1	-	MGI	-	1	-	-
20283173	8:20283172-20283172	T	intron_variant,non_coding_transcript_variant	MODIFIER	6820431F20Rik	ENSMUSG00000071796	Transcript	ENSMUST00000153748	processed_transcript	-	2/4	-	-	-	-	-	-	-	-	-	-1	-	MGI	-	1	-	-
21831138	8:21831137-21831137	G	missense_variant	MODERATE	Defb50	ENSMUSG00000058568	Transcript	ENSMUST00000078879	protein_coding	2/2	-	-	-	214	142	48	F/V	Ttc/Gtc	-	-	1	-	MGI	-	1	P1	-
26004586	8:26004585-26004585	A	intron_variant	MODIFIER	Fnta	ENSMUSG00000015994	Transcript	ENSMUST00000016138	protein_coding	-	5/8	-	-	-	-	-	-	-	-	-	-1	-	MGI	-	1	P1	-
26160882	8:26160881-26160881	T	missense_variant	MODERATE	Thap1	ENSMUSG00000037214	Transcript	ENSMUST00000036807	protein_coding	2/3	-	-	-	488	178	60	P/S	Ccg/Tcg	-	-	1	-	MGI	-	1	P1	tolerated(0.38)
26160946	8:26160945-26160945	C	missense_variant	MODERATE	Thap1	ENSMUSG00000037214	Transcript	ENSMUST00000036807	protein_coding	2/3	-	-	-	552	242	81	F/S	tTt/tCt	-	-	1	-	MGI	-	1	P1	deleterious(0)
26162463	8:26162462-26162462	T	missense_variant	MODERATE	Thap1	ENSMUSG00000037214	Transcript	ENSMUST00000036807	protein_coding	3/3	-	-	-	606	296	99	P/L	cCc/cTc	-	-	1	-	MGI	-	1	P1	-
26162470	8:26162469-26162469	G	synonymous_variant	LOW	Thap1	ENSMUSG00000037214	Transcript	ENSMUST00000036807	protein_coding	3/3	-	-	-	613	303	101	S	tcC/tcG	-	-	1	-	MGI	-	1	P1	-
26162481	8:26162480-26162480	T	frameshift_variant	HIGH	Thap1	ENSMUSG00000037214	Transcript	ENSMUST00000036807	protein_coding	3/3	-	-	-	624-625	314-315	105	P/PX	ccc/ccTc	-	-	1	-	MGI	-	1	P1	-
26162498	8:26162497-26162497	G	missense_variant	MODERATE	Thap1	ENSMUSG00000037214	Transcript	ENSMUST00000036807	protein_coding	3/3	-	-	-	641	331	111	P/A	Cct/Gct	-	-	1	-	MGI	-	1	P1	-
26162526	8:26162525-26162525	C	missense_variant	MODERATE	Thap1	ENSMUSG00000037214	Transcript	ENSMUST00000036807	protein_coding	3/3	-	-	-	669	359	120	R/P	cGg/cCg	-	-	1	-	MGI	-	1	P1	deleterious(0.02)
26162544	8:26162543-26162543	C	missense_variant	MODERATE	Thap1	ENSMUSG00000037214	Transcript	ENSMUST00000036807	protein_coding	3/3	-	-	-	687	377	126	R/P	cGg/cCg	-	-	1	-	MGI	-	1	P1	deleterious(0.03)
26162566	8:26162565-26162565	G	missense_variant	MODERATE	Thap1	ENSMUSG00000037214	Transcript	ENSMUST00000036807	protein_coding	3/3	-	-	-	709	399	133	N/K	aaT/aaG	-	-	1	-	MGI	-	1	P1	deleterious(0)
26162583	8:26162582-26162582	A	missense_variant	MODERATE	Thap1	ENSMUSG00000037214	Transcript	ENSMUST00000036807	protein_coding	3/3	-	-	-	726	416	139	R/K	aGg/aAg	-	-	1	-	MGI	-	1	P1	deleterious(0.03)
26162604	8:26162602-26162603	-	frameshift_variant	HIGH	Thap1	ENSMUSG00000037214	Transcript	ENSMUST00000036807	protein_coding	3/3	-	-	-	747	437	146	T/X	aCc/ac	-	-	1	-	MGI	-	1	P1	-
26162607	8:26162606-26162606	T	missense_variant	MODERATE	Thap1	ENSMUSG00000037214	Transcript	ENSMUST00000036807	protein_coding	3/3	-	-	-	750	440	147	R/L	cGg/cTg	-	-	1	-	MGI	-	1	P1	-
26162631	8:26162630-26162630	G	missense_variant	MODERATE	Thap1	ENSMUSG00000037214	Transcript	ENSMUST00000036807	protein_coding	3/3	-	-	-	774	464	155	K/R	aAa/aGa	-	-	1	-	MGI	-	1	P1	tolerated(0.24)
26162652	8:26162651-26162651	T	missense_variant	MODERATE	Thap1	ENSMUSG00000037214	Transcript	ENSMUST00000036807	protein_coding	3/3	-	-	-	795	485	162	R/M	aGg/aTg	-	-	1	-	MGI	-	1	P1	deleterious(0.05)
26162672	8:26162671-26162671	A	missense_variant	MODERATE	Thap1	ENSMUSG00000037214	Transcript	ENSMUST00000036807	protein_coding	3/3	-	-	-	815	505	169	G/R	Ggg/Agg	-	-	1	-	MGI	-	1	P1	-
26162688	8:26162687-26162687	T	missense_variant	MODERATE	Thap1	ENSMUSG00000037214	Transcript	ENSMUST00000036807	protein_coding	3/3	-	-	-	831	521	174	P/L	cCc/cTc	-	-	1	-	MGI	-	1	P1	-
26162691	8:26162690-26162690	A	missense_variant	MODERATE	Thap1	ENSMUSG00000037214	Transcript	ENSMUST00000036807	protein_coding	3/3	-	-	-	834	524	175	G/E	gGg/gAg	-	-	1	-	MGI	-	1	P1	-
26162706	8:26162705-26162705	G	missense_variant	MODERATE	Thap1	ENSMUSG00000037214	Transcript	ENSMUST00000036807	protein_coding	3/3	-	-	-	849	539	180	A/G	gCc/gGc	-	-	1	-	MGI	-	1	P1	tolerated(0.08)
26162731	8:26162730-26162730	A	synonymous_variant	LOW	Thap1	ENSMUSG00000037214	Transcript	ENSMUST00000036807	protein_coding	3/3	-	-	-	874	564	188	E	gaG/gaA	-	-	1	-	MGI	-	1	P1	-
26162757	8:26162756-26162756	T	missense_variant	MODERATE	Thap1	ENSMUSG00000037214	Transcript	ENSMUST00000036807	protein_coding	3/3	-	-	-	900	590	197	T/I	aCc/aTc	-	-	1	-	MGI	-	1	P1	-
26162833	8:26162832-26162832	T	3_prime_UTR_variant	MODIFIER	Thap1	ENSMUSG00000037214	Transcript	ENSMUST00000036807	protein_coding	3/3	-	-	-	976	-	-	-	-	-	-	1	-	MGI	-	1	P1	-
26162845	8:26162843-26162844	-	3_prime_UTR_variant	MODIFIER	Thap1	ENSMUSG00000037214	Transcript	ENSMUST00000036807	protein_coding	3/3	-	-	-	988	-	-	-	-	-	-	1	-	MGI	-	1	P1	-
28675450	8:28675449-28675449	G	intron_variant	MODIFIER	Unc5d	ENSMUSG00000063626	Transcript	ENSMUST00000168630	protein_coding	-	15/17	-	-	-	-	-	-	-	-	-	-1	-	MGI	-	1	P2	-
28675457	8:28675456-28675456	G	intron_variant	MODIFIER	Unc5d	ENSMUSG00000063626	Transcript	ENSMUST00000168630	protein_coding	-	15/17	-	-	-	-	-	-	-	-	-	-1	-	MGI	-	1	P2	-
36026148	8:36026147-36026147	G	downstream_gene_variant	MODIFIER	Rps12-ps24	ENSMUSG00000098181	Transcript	ENSMUST00000182321	processed_pseudogene	-	-	-	-	-	-	-	-	-	-	14	1	-	MGI	-	-	-	-
45358456	8:45358455-45358455	C	intron_variant	MODIFIER	Fam149a	ENSMUSG00000070044	Transcript	ENSMUST00000093526	protein_coding	-	1/13	-	-	-	-	-	-	-	-	-	-1	-	MGI	-	1	P2	-
57652801	8:57652800-57652800	C	intron_variant	MODIFIER	Galnt7	ENSMUSG00000031608	Transcript	ENSMUST00000034021	protein_coding	-	1/11	-	-	-	-	-	-	-	-	-	-1	-	MGI	-	1	P3	-
68388702	8:68388700-68388701	-	splice_region_variant,intron_variant	LOW	Csgalnact1	ENSMUSG00000036356	Transcript	ENSMUST00000078350	protein_coding	-	5/9	-	-	-	-	-	-	-	-	-	-1	-	MGI	-	1	P1	-
70746260	8:70746258-70746259	-	intron_variant	MODIFIER	Pde4c	ENSMUSG00000031842	Transcript	ENSMUST00000110095	protein_coding	-	7/16	-	-	-	-	-	-	-	-	-	1	-	MGI	-	1	P1	-
70764764	8:70764762-70764763	-	upstream_gene_variant	MODIFIER	Mpv17l2	ENSMUSG00000035559	Transcript	ENSMUST00000038626	protein_coding	-	-	-	-	-	-	-	-	-	-	3817	-1	-	MGI	-	1	P1	-
71143231	8:71143230-71143230	A	intergenic_variant	MODIFIER	-	-	-	-	-	-	-	-	-	-	-	-	-	-	-	-	-	-	-	-	-	-	-
72425726	8:72425724-72425725	-	intron_variant	MODIFIER	Calr3	ENSMUSG00000019732	Transcript	ENSMUST00000019876	protein_coding	-	8/8	-	-	-	-	-	-	-	-	-	-1	-	MGI	-	1	P1	-
77351687	8:77351686-77351686	A	intron_variant	MODIFIER	Arhgap10	ENSMUSG00000037148	Transcript	ENSMUST00000076316	protein_coding	-	15/22	-	-	-	-	-	-	-	-	-	-1	-	MGI	-	1	P1	-
85764419	8:85764418-85764418	A	intron_variant	MODIFIER	Itfg1	ENSMUSG00000031703	Transcript	ENSMUST00000034140	protein_coding	-	9/17	-	-	-	-	-	-	-	-	-	-1	-	MGI	-	1	P1	-
94936553	8:94936552-94936552	G	intron_variant	MODIFIER	Adgrg5	ENSMUSG00000061577	Transcript	ENSMUST00000166802	protein_coding	-	7/11	-	-	-	-	-	-	-	-	-	1	-	MGI	-	1	A2	-
94936553	8:94936552-94936552	G	intron_variant	MODIFIER	Adgrg5	ENSMUSG00000061577	Transcript	ENSMUST00000166802	protein_coding	-	7/11	-	-	-	-	-	-	-	-	-	1	-	MGI	-	1	A2	-
104182034	8:104182032-104182033	-	frameshift_variant	HIGH	Bean1	ENSMUSG00000031872	Transcript	ENSMUST00000171018	protein_coding	3/7	-	-	-	621	41	14	P/X	cCc/cc	-	-	1	-	MGI	-	1	P4	-
105279846	8:105279845-105279845	T	intron_variant	MODIFIER	Nol3	ENSMUSG00000014776	Transcript	ENSMUST00000014920	protein_coding	-	3/3	-	-	-	-	-	-	-	-	-	1	-	MGI	-	1	P1	-
105699368	8:105699367-105699367	C	intron_variant	MODIFIER	Acd	ENSMUSG00000038000	Transcript	ENSMUST00000042608	protein_coding	-	8/10	-	-	-	-	-	-	-	-	-	-1	-	MGI	-	1	P1	-
105699375	8:105699374-105699374	C	intron_variant	MODIFIER	Acd	ENSMUSG00000038000	Transcript	ENSMUST00000042608	protein_coding	-	8/10	-	-	-	-	-	-	-	-	-	-1	-	MGI	-	1	P1	-
117113432	8:117113431-117113431	C	synonymous_variant	LOW	Bco1	ENSMUSG00000031845	Transcript	ENSMUST00000034308	protein_coding	6/11	-	-	-	864	687	229	S	tcT/tcC	-	-	1	-	MGI	-	1	P1	-
119323454	8:119323453-119323453	A	3_prime_UTR_variant	MODIFIER	Cdh13	ENSMUSG00000031841	Transcript	ENSMUST00000117160	protein_coding	14/14	-	-	-	2317	-	-	-	-	-	-	1	-	MGI	-	1	P1	-
119763979	8:119763978-119763978	C	missense_variant	MODERATE	Tldc1	ENSMUSG00000034105	Transcript	ENSMUST00000049156	protein_coding	6/8	-	-	-	1108	1029	343	F/L	ttT/ttG	-	-	-1	-	MGI	-	1	P1	deleterious(0.05)
123456577	8:123456576-123456576	G	intron_variant	MODIFIER	Gm20388	ENSMUSG00000092329	Transcript	ENSMUST00000127664	protein_coding	-	1/15	-	-	-	-	-	-	-	-	-	1	-	MGI	-	5	P1	-
125736257	8:125736256-125736256	G	intron_variant	MODIFIER	Ntpcr	ENSMUSG00000031851	Transcript	ENSMUST00000034313	protein_coding	-	2/4	-	-	-	-	-	-	-	-	-	1	-	MGI	-	1	P1	-
125736263	8:125736262-125736262	G	intron_variant	MODIFIER	Ntpcr	ENSMUSG00000031851	Transcript	ENSMUST00000034313	protein_coding	-	2/4	-	-	-	-	-	-	-	-	-	1	-	MGI	-	1	P1	-
7386875	9:7386874-7386874	T	missense_variant	MODERATE	Mmp1b	ENSMUSG00000041620	Transcript	ENSMUST00000047888	protein_coding	2/10	-	-	-	392	337	113	Y/N	Tac/Aac	-	-	-1	-	MGI	-	1	P1	deleterious(0)
7465083	9:7465082-7465082	G	frameshift_variant,splice_region_variant,intron_variant	HIGH	Mmp1a	ENSMUSG00000043089	Transcript	ENSMUST00000034492	protein_coding	-	-	-	-	371-372	315-316	105-106	-/X	-/G	-	-	1	-	MGI	-	5	P1	-
15544908	9:15544907-15544907	G	3_prime_UTR_variant	MODIFIER	Smco4	ENSMUSG00000058173	Transcript	ENSMUST00000215907	protein_coding	3/3	-	-	-	644-645	-	-	-	-	-	-	1	-	MGI	-	-	P1	-
21990485	9:21990484-21990484	G	upstream_gene_variant	MODIFIER	Rgl3	ENSMUSG00000040146	Transcript	ENSMUST00000045726	protein_coding	-	-	-	-	-	-	-	-	-	-	1038	-1	-	MGI	-	1	P1	-
37655103	9:37655102-37655102	A	intron_variant	MODIFIER	Tbrg1	ENSMUSG00000011114	Transcript	ENSMUST00000117654	protein_coding	-	1/8	-	-	-	-	-	-	-	-	-	-1	-	MGI	-	1	P1	-
46308740	9:46308739-46308739	C	intron_variant	MODIFIER	4931429L15Rik	ENSMUSG00000056617	Transcript	ENSMUST00000159565	protein_coding	-	7/12	-	-	-	-	-	-	-	-	-	-1	-	MGI	-	2	P2	-
48450577	9:48450576-48450576	T	non_coding_transcript_exon_variant,non_coding_transcript_variant	MODIFIER	Gm5616	ENSMUSG00000063543	Transcript	ENSMUST00000165252	processed_pseudogene	1/1	-	-	-	177	-	-	-	-	-	-	1	-	MGI	-	-	-	-
48450649	9:48450648-48450648	T	non_coding_transcript_exon_variant,non_coding_transcript_variant	MODIFIER	Gm5616	ENSMUSG00000063543	Transcript	ENSMUST00000165252	processed_pseudogene	1/1	-	-	-	249	-	-	-	-	-	-	1	-	MGI	-	-	-	-
48450705	9:48450704-48450704	C	non_coding_transcript_exon_variant,non_coding_transcript_variant	MODIFIER	Gm5616	ENSMUSG00000063543	Transcript	ENSMUST00000165252	processed_pseudogene	1/1	-	-	-	305	-	-	-	-	-	-	1	-	MGI	-	-	-	-
50640183	9:50640182-50640182	G	intron_variant	MODIFIER	Dlat	ENSMUSG00000000168	Transcript	ENSMUST00000034567	protein_coding	-	11/13	-	-	-	-	-	-	-	-	-	-1	-	MGI	-	1	P1	-
60666444	9:60666443-60666443	A	intron_variant	MODIFIER	Lrrc49	ENSMUSG00000047766	Transcript	ENSMUST00000065603	protein_coding	-	7/16	-	-	-	-	-	-	-	-	-	-1	-	MGI	-	1	-	-
65001061	9:65001060-65001060	C	missense_variant	MODERATE	Hacd3	ENSMUSG00000033629	Transcript	ENSMUST00000036615	protein_coding	6/11	-	-	-	603	453	151	F/L	ttT/ttG	-	-	-1	-	MGI	-	1	P1	tolerated(0.28)
66434053	9:66434052-66434052	T	intron_variant	MODIFIER	Herc1	ENSMUSG00000038664	Transcript	ENSMUST00000042824	protein_coding	-	28/77	-	-	-	-	-	-	-	-	-	1	-	MGI	-	5	P1	-
67965438	9:67965435-67965437	-	intron_variant	MODIFIER	Vps13c	ENSMUSG00000035284	Transcript	ENSMUST00000077879	protein_coding	-	71/84	-	-	-	-	-	-	-	-	-	1	-	MGI	-	1	P1	-
82928881	9:82928880-82928880	A	intron_variant	MODIFIER	Phip	ENSMUSG00000032253	Transcript	ENSMUST00000034787	protein_coding	-	11/39	-	-	-	-	-	-	-	-	-	-1	-	MGI	-	1	P1	-
88461837	9:88461836-88461836	G	intron_variant	MODIFIER	Syncrip	ENSMUSG00000032423	Transcript	ENSMUST00000173801	protein_coding	-	9/10	-	-	-	-	-	-	-	-	-	-1	-	MGI	-	1	A1	-
88801599	9:88801598-88801598	T	intron_variant,non_coding_transcript_variant	MODIFIER	Gm10634	ENSMUSG00000074149	Transcript	ENSMUST00000188891	antisense	-	19/25	-	-	-	-	-	-	-	-	-	1	-	MGI	-	1	-	-
106067215	9:106067214-106067214	G	splice_region_variant,intron_variant	LOW	Col6a4	ENSMUSG00000032572	Transcript	ENSMUST00000121963	protein_coding	-	7/37	-	-	-	-	-	-	-	-	-	-1	-	MGI	-	5	P1	-
106434842	9:106434841-106434841	G	intron_variant	MODIFIER	Acy1	ENSMUSG00000023262	Transcript	ENSMUST00000024031	protein_coding	-	10/14	-	-	-	-	-	-	-	-	-	-1	-	MGI	-	1	P1	-
106434853	9:106434852-106434852	G	intron_variant	MODIFIER	Acy1	ENSMUSG00000023262	Transcript	ENSMUST00000024031	protein_coding	-	10/14	-	-	-	-	-	-	-	-	-	-1	-	MGI	-	1	P1	-
107554268	9:107554267-107554267	G	downstream_gene_variant	MODIFIER	Zmynd10	ENSMUSG00000010044	Transcript	ENSMUST00000010188	protein_coding	-	-	-	-	-	-	-	-	-	-	2948	1	-	MGI	-	1	P1	-
107616594	9:107616593-107616593	G	intron_variant	MODIFIER	Gnai2	ENSMUSG00000032562	Transcript	ENSMUST00000055704	protein_coding	-	5/8	-	-	-	-	-	-	-	-	-	-1	-	MGI	-	1	P1	-
108077699	9:108077698-108077698	C	upstream_gene_variant	MODIFIER	Mst1	ENSMUSG00000032591	Transcript	ENSMUST00000035211	protein_coding	-	-	-	-	-	-	-	-	-	-	2738	1	-	MGI	-	1	P2	-
108955154	9:108955152-108955153	-	intron_variant	MODIFIER	Col7a1	ENSMUSG00000025650	Transcript	ENSMUST00000112070	protein_coding	-	3/118	-	-	-	-	-	-	-	-	-	1	-	MGI	-	5	P1	-
119958870	9:119958869-119958869	C	intron_variant	MODIFIER	Ttc21a	ENSMUSG00000032514	Transcript	ENSMUST00000035100	protein_coding	-	18/28	-	-	-	-	-	-	-	-	-	1	-	MGI	-	1	P1	-
120016907	9:120016906-120016906	G	missense_variant	MODERATE	Xirp1	ENSMUSG00000079243	Transcript	ENSMUST00000111635	protein_coding	2/3	-	-	-	3079	2910	970	Q/H	caA/caC	-	-	-1	-	MGI	-	1	P1	deleterious_low_confidence(0.02)
120554210	9:120554209-120554209	G	intron_variant	MODIFIER	Entpd3	ENSMUSG00000041608	Transcript	ENSMUST00000047687	protein_coding	-	4/10	-	-	-	-	-	-	-	-	-	1	-	MGI	-	1	P1	-
123461878	9:123461877-123461877	C	3_prime_UTR_variant	MODIFIER	Lars2	ENSMUSG00000035202	Transcript	ENSMUST00000038863	protein_coding	21/21	-	-	-	3107	-	-	-	-	-	-	1	-	MGI	-	1	P1	-
123461940	9:123461939-123461939	G	3_prime_UTR_variant	MODIFIER	Lars2	ENSMUSG00000035202	Transcript	ENSMUST00000038863	protein_coding	21/21	-	-	-	3169	-	-	-	-	-	-	1	-	MGI	-	1	P1	-
123664543	9:123664542-123664542	T	intron_variant	MODIFIER	Slc6a20a	ENSMUSG00000036814	Transcript	ENSMUST00000040960	protein_coding	-	2/10	-	-	-	-	-	-	-	-	-	-1	-	MGI	-	1	P1	-
123664738	9:123664737-123664737	A	intron_variant	MODIFIER	Slc6a20a	ENSMUSG00000036814	Transcript	ENSMUST00000040960	protein_coding	-	1/10	-	-	-	-	-	-	-	-	-	-1	-	MGI	-	1	P1	-
7801244	X:7801243-7801243	G	intron_variant	MODIFIER	Gripap1	ENSMUSG00000031153	Transcript	ENSMUST00000115675	protein_coding	-	9/25	-	-	-	-	-	-	-	-	-	1	-	MGI	-	1	P1	-
33056839	X:33056838-33056838	G	intergenic_variant	MODIFIER	-	-	-	-	-	-	-	-	-	-	-	-	-	-	-	-	-	-	-	-	-	-	-
33056849	X:33056848-33056848	C	intergenic_variant	MODIFIER	-	-	-	-	-	-	-	-	-	-	-	-	-	-	-	-	-	-	-	-	-	-	-
33056851	X:33056850-33056850	C	intergenic_variant	MODIFIER	-	-	-	-	-	-	-	-	-	-	-	-	-	-	-	-	-	-	-	-	-	-	-
33056876	X:33056875-33056875	G	intergenic_variant	MODIFIER	-	-	-	-	-	-	-	-	-	-	-	-	-	-	-	-	-	-	-	-	-	-	-
33056997	X:33056996-33056996	A	intergenic_variant	MODIFIER	-	-	-	-	-	-	-	-	-	-	-	-	-	-	-	-	-	-	-	-	-	-	-
37157063	X:37157060-37157062	-	intron_variant	MODIFIER	Akap14	ENSMUSG00000036551	Transcript	ENSMUST00000046557	protein_coding	-	4/5	-	-	-	-	-	-	-	-	-	-1	-	MGI	-	1	P1	-
38600828	X:38600827-38600827	G	intron_variant	MODIFIER	Mcts1	ENSMUSG00000000355	Transcript	ENSMUST00000000365	protein_coding	-	1/5	-	-	-	-	-	-	-	-	-	1	-	MGI	-	1	P1	-
53690759	X:53690758-53690758	G	intron_variant,non_coding_transcript_variant	MODIFIER	4933416I08Rik	ENSMUSG00000071763	Transcript	ENSMUST00000125315	unprocessed_pseudogene	-	4/4	-	-	-	-	-	-	-	-	-	1	-	MGI	-	-	-	-
53690824	X:53690823-53690823	G	non_coding_transcript_exon_variant,non_coding_transcript_variant	MODIFIER	4933416I08Rik	ENSMUSG00000071763	Transcript	ENSMUST00000125315	unprocessed_pseudogene	5/5	-	-	-	607	-	-	-	-	-	-	1	-	MGI	-	-	-	-
53690895	X:53690894-53690894	C	non_coding_transcript_exon_variant,non_coding_transcript_variant	MODIFIER	4933416I08Rik	ENSMUSG00000071763	Transcript	ENSMUST00000125315	unprocessed_pseudogene	5/5	-	-	-	678-679	-	-	-	-	-	-	1	-	MGI	-	-	-	-
53690930	X:53690929-53690929	C	downstream_gene_variant	MODIFIER	4933416I08Rik	ENSMUSG00000071763	Transcript	ENSMUST00000125315	unprocessed_pseudogene	-	-	-	-	-	-	-	-	-	-	10	1	-	MGI	-	-	-	-
53691024	X:53691023-53691023	A	downstream_gene_variant	MODIFIER	4933416I08Rik	ENSMUSG00000071763	Transcript	ENSMUST00000125315	unprocessed_pseudogene	-	-	-	-	-	-	-	-	-	-	104	1	-	MGI	-	-	-	-
53691087	X:53691086-53691086	G	downstream_gene_variant	MODIFIER	4933416I08Rik	ENSMUSG00000071763	Transcript	ENSMUST00000125315	unprocessed_pseudogene	-	-	-	-	-	-	-	-	-	-	167	1	-	MGI	-	-	-	-
56810820	X:56810819-56810819	C	intron_variant	MODIFIER	Mtap7d3	ENSMUSG00000067878	Transcript	ENSMUST00000114766	protein_coding	-	7/15	-	-	-	-	-	-	-	-	-	-1	-	MGI	-	1	P2	-
56810826	X:56810825-56810825	C	intron_variant	MODIFIER	Mtap7d3	ENSMUSG00000067878	Transcript	ENSMUST00000114766	protein_coding	-	7/15	-	-	-	-	-	-	-	-	-	-1	-	MGI	-	1	P2	-
56810831	X:56810830-56810830	C	intron_variant	MODIFIER	Mtap7d3	ENSMUSG00000067878	Transcript	ENSMUST00000114766	protein_coding	-	7/15	-	-	-	-	-	-	-	-	-	-1	-	MGI	-	1	P2	-
57101893	X:57101892-57101892	A	missense_variant	MODERATE	Vgll1	ENSMUSG00000031131	Transcript	ENSMUST00000033465	protein_coding	6/8	-	-	-	858	595	199	G/S	Ggt/Agt	-	-	1	-	MGI	-	1	P1	tolerated_low_confidence(0.37)
57101893	X:57101892-57101892	C	missense_variant	MODERATE	Vgll1	ENSMUSG00000031131	Transcript	ENSMUST00000033465	protein_coding	6/8	-	-	-	858	595	199	G/R	Ggt/Cgt	-	-	1	-	MGI	-	1	P1	-
57101903	X:57101902-57101902	T	missense_variant	MODERATE	Vgll1	ENSMUSG00000031131	Transcript	ENSMUST00000033465	protein_coding	6/8	-	-	-	868	605	202	P/L	cCc/cTc	-	-	1	-	MGI	-	1	P1	deleterious_low_confidence(0)
71940199	X:71940198-71940198	CC	intron_variant	MODIFIER	Gm1141	ENSMUSG00000073130	Transcript	ENSMUST00000101495	protein_coding	-	8/8	-	-	-	-	-	-	-	-	-	1	-	MGI	-	1	P5	-
71940209	X:71940208-71940208	C	intron_variant	MODIFIER	Gm1141	ENSMUSG00000073130	Transcript	ENSMUST00000101495	protein_coding	-	8/8	-	-	-	-	-	-	-	-	-	1	-	MGI	-	1	P5	-
73659262	X:73659261-73659261	G	intron_variant	MODIFIER	Pnck	ENSMUSG00000002012	Transcript	ENSMUST00000002087	protein_coding	-	1/11	-	-	-	-	-	-	-	-	-	-1	-	MGI	-	1	P1	-
75382422	X:75382421-75382421	C	5_prime_UTR_variant	MODIFIER	Fundc2	ENSMUSG00000031198	Transcript	ENSMUST00000033541	protein_coding	1/5	-	-	-	23	-	-	-	-	-	-	1	-	MGI	-	1	P1	-
100809965	X:100809964-100809964	G	intron_variant	MODIFIER	Dlg3	ENSMUSG00000000881	Transcript	ENSMUST00000087984	protein_coding	-	14/20	-	-	-	-	-	-	-	-	-	1	-	MGI	-	1	P3	-
100809971	X:100809970-100809970	G	intron_variant	MODIFIER	Dlg3	ENSMUSG00000000881	Transcript	ENSMUST00000087984	protein_coding	-	14/20	-	-	-	-	-	-	-	-	-	1	-	MGI	-	1	P3	-
105847727	X:105847726-105847726	A	splice_region_variant,intron_variant	LOW	Atrx	ENSMUSG00000031229	Transcript	ENSMUST00000113573	protein_coding	-	15/34	-	-	-	-	-	-	-	-	-	-1	-	MGI	-	1	P1	-
124133716	X:124133715-124133715	T	missense_variant	MODERATE	Vmn2r121	ENSMUSG00000072049	Transcript	ENSMUST00000094491	protein_coding	2/6	-	-	-	297	218	73	G/E	gGa/gAa	-	-	-1	-	MGI	-	5	P1	-
124133726	X:124133725-124133725	T	missense_variant	MODERATE	Vmn2r121	ENSMUSG00000072049	Transcript	ENSMUST00000094491	protein_coding	2/6	-	-	-	287	208	70	S/T	Tca/Aca	-	-	-1	-	MGI	-	5	P1	tolerated(0.91)
136956729	X:136956728-136956728	C	splice_region_variant,intron_variant	LOW	Tmsb15l	ENSMUSG00000072955	Transcript	ENSMUST00000127404	protein_coding	-	3/3	-	-	-	-	-	-	-	-	-	-1	-	MGI	-	2	P1	-
140071113	X:140071112-140071112	C	intron_variant	MODIFIER	Pih1h3b	ENSMUSG00000042433	Transcript	ENSMUST00000044806	protein_coding	-	1/6	-	-	-	-	-	-	-	-	-	1	-	MGI	-	1	P1	-
140071116	X:140071115-140071115	C	intron_variant	MODIFIER	Pih1h3b	ENSMUSG00000042433	Transcript	ENSMUST00000044806	protein_coding	-	1/6	-	-	-	-	-	-	-	-	-	1	-	MGI	-	1	P1	-
157720929	X:157720928-157720928	C	splice_region_variant,intron_variant	LOW	Smpx	ENSMUSG00000041476	Transcript	ENSMUST00000190091	protein_coding	-	3/5	-	-	-	-	-	-	-	-	-	1	-	MGI	-	1	P1	-
160576737	X:160576736-160576736	A	missense_variant	MODERATE	Phka2	ENSMUSG00000031295	Transcript	ENSMUST00000033652	protein_coding	22/33	-	-	-	2888	2495	832	R/K	aGg/aAg	-	-	1	-	MGI	-	1	P1	-
161187220	X:161187219-161187219	G	intron_variant	MODIFIER	Scml2	ENSMUSG00000000037	Transcript	ENSMUST00000019101	protein_coding	-	4/25	-	-	-	-	-	-	-	-	-	1	-	MGI	-	1	P3	-
163988419	X:163988418-163988418	A	splice_region_variant,intron_variant	LOW	Car5b	ENSMUSG00000031373	Transcript	ENSMUST00000033739	protein_coding	-	5/7	-	-	-	-	-	-	-	-	-	-1	-	MGI	-	1	P1	-

## Sheet: KO
#Uploaded_variation	Location	Allele	Consequence	IMPACT	SYMBOL	Gene	Feature_type	Feature	BIOTYPE	EXON	INTRON	HGVSc	HGVSp	cDNA_position	CDS_position	Protein_position	Amino_acids	Codons	Existing_variation	DISTANCE	STRAND	FLAGS	SYMBOL_SOURCE	HGNC_ID	TSL	APPRIS	SIFT
6770936	1:6770935-6770935	T	intron_variant	MODIFIER	St18	ENSMUSG00000033740	Transcript	ENSMUST00000140079	protein_coding	-	5/23	-	-	-	-	-	-	-	-	-	1	-	MGI	-	1	P1	-
9545762	1:9545761-9545761	A	upstream_gene_variant	MODIFIER	Adhfe1	ENSMUSG00000025911	Transcript	ENSMUST00000144177	protein_coding	-	-	-	-	-	-	-	-	-	-	2187	1	-	MGI	-	1	P1	-
9545767	1:9545766-9545766	A	upstream_gene_variant	MODIFIER	Adhfe1	ENSMUSG00000025911	Transcript	ENSMUST00000144177	protein_coding	-	-	-	-	-	-	-	-	-	-	2182	1	-	MGI	-	1	P1	-
9545860	1:9545859-9545859	A	upstream_gene_variant	MODIFIER	Adhfe1	ENSMUSG00000025911	Transcript	ENSMUST00000144177	protein_coding	-	-	-	-	-	-	-	-	-	-	2089	1	-	MGI	-	1	P1	-
9545875	1:9545874-9545874	C	upstream_gene_variant	MODIFIER	Adhfe1	ENSMUSG00000025911	Transcript	ENSMUST00000144177	protein_coding	-	-	-	-	-	-	-	-	-	-	2074	1	-	MGI	-	1	P1	-
9545876	1:9545875-9545875	T	upstream_gene_variant	MODIFIER	Adhfe1	ENSMUSG00000025911	Transcript	ENSMUST00000144177	protein_coding	-	-	-	-	-	-	-	-	-	-	2073	1	-	MGI	-	1	P1	-
9546171	1:9546170-9546170	G	upstream_gene_variant	MODIFIER	Adhfe1	ENSMUSG00000025911	Transcript	ENSMUST00000144177	protein_coding	-	-	-	-	-	-	-	-	-	-	1778	1	-	MGI	-	1	P1	-
9546180	1:9546179-9546179	T	upstream_gene_variant	MODIFIER	Adhfe1	ENSMUSG00000025911	Transcript	ENSMUST00000144177	protein_coding	-	-	-	-	-	-	-	-	-	-	1769	1	-	MGI	-	1	P1	-
9546215	1:9546214-9546214	T	upstream_gene_variant	MODIFIER	Adhfe1	ENSMUSG00000025911	Transcript	ENSMUST00000144177	protein_coding	-	-	-	-	-	-	-	-	-	-	1734	1	-	MGI	-	1	P1	-
9546223	1:9546222-9546222	T	upstream_gene_variant	MODIFIER	Adhfe1	ENSMUSG00000025911	Transcript	ENSMUST00000144177	protein_coding	-	-	-	-	-	-	-	-	-	-	1726	1	-	MGI	-	1	P1	-
9546259	1:9546258-9546258	T	upstream_gene_variant	MODIFIER	Adhfe1	ENSMUSG00000025911	Transcript	ENSMUST00000144177	protein_coding	-	-	-	-	-	-	-	-	-	-	1690	1	-	MGI	-	1	P1	-
9546268	1:9546267-9546267	T	upstream_gene_variant	MODIFIER	Adhfe1	ENSMUSG00000025911	Transcript	ENSMUST00000144177	protein_coding	-	-	-	-	-	-	-	-	-	-	1681	1	-	MGI	-	1	P1	-
9546313	1:9546312-9546312	A	upstream_gene_variant	MODIFIER	Adhfe1	ENSMUSG00000025911	Transcript	ENSMUST00000144177	protein_coding	-	-	-	-	-	-	-	-	-	-	1636	1	-	MGI	-	1	P1	-
9546338	1:9546337-9546337	A	upstream_gene_variant	MODIFIER	Adhfe1	ENSMUSG00000025911	Transcript	ENSMUST00000144177	protein_coding	-	-	-	-	-	-	-	-	-	-	1611	1	-	MGI	-	1	P1	-
9546341	1:9546340-9546340	T	upstream_gene_variant	MODIFIER	Adhfe1	ENSMUSG00000025911	Transcript	ENSMUST00000144177	protein_coding	-	-	-	-	-	-	-	-	-	-	1608	1	-	MGI	-	1	P1	-
9546452	1:9546451-9546451	A	upstream_gene_variant	MODIFIER	Adhfe1	ENSMUSG00000025911	Transcript	ENSMUST00000144177	protein_coding	-	-	-	-	-	-	-	-	-	-	1497	1	-	MGI	-	1	P1	-
9546478	1:9546477-9546477	T	upstream_gene_variant	MODIFIER	Adhfe1	ENSMUSG00000025911	Transcript	ENSMUST00000144177	protein_coding	-	-	-	-	-	-	-	-	-	-	1471	1	-	MGI	-	1	P1	-
9546504	1:9546503-9546503	C	upstream_gene_variant	MODIFIER	Adhfe1	ENSMUSG00000025911	Transcript	ENSMUST00000144177	protein_coding	-	-	-	-	-	-	-	-	-	-	1445	1	-	MGI	-	1	P1	-
9546533	1:9546532-9546532	A	upstream_gene_variant	MODIFIER	Adhfe1	ENSMUSG00000025911	Transcript	ENSMUST00000144177	protein_coding	-	-	-	-	-	-	-	-	-	-	1416	1	-	MGI	-	1	P1	-
9546857	1:9546856-9546856	T	upstream_gene_variant	MODIFIER	Adhfe1	ENSMUSG00000025911	Transcript	ENSMUST00000144177	protein_coding	-	-	-	-	-	-	-	-	-	-	1092	1	-	MGI	-	1	P1	-
26687267	1:26687266-26687266	A	missense_variant	MODERATE	4931408C20Rik	ENSMUSG00000073722	Transcript	ENSMUST00000097801	protein_coding	1/2	-	-	-	195	161	54	P/L	cCa/cTa	-	-	-1	-	MGI	-	1	P1	deleterious(0.01)
26687325	1:26687324-26687324	T	missense_variant	MODERATE	4931408C20Rik	ENSMUSG00000073722	Transcript	ENSMUST00000097801	protein_coding	1/2	-	-	-	137	103	35	L/M	Ttg/Atg	-	-	-1	-	MGI	-	1	P1	tolerated(0.1)
26687400	1:26687399-26687399	T	missense_variant	MODERATE	4931408C20Rik	ENSMUSG00000073722	Transcript	ENSMUST00000097801	protein_coding	1/2	-	-	-	62	28	10	C/S	Tgc/Agc	-	-	-1	-	MGI	-	1	P1	-
30862977	1:30862976-30862976	A	intron_variant	MODIFIER	Phf3	ENSMUSG00000048874	Transcript	ENSMUST00000186733	protein_coding	-	2/15	-	-	-	-	-	-	-	-	-	-1	-	MGI	-	5	P1	-
37374266	1:37374265-37374265	T	intron_variant	MODIFIER	Inpp4a	ENSMUSG00000026113	Transcript	ENSMUST00000137266	protein_coding	-	11/23	-	-	-	-	-	-	-	-	-	1	-	MGI	-	5	-	-
50938370	1:50938369-50938369	A	intron_variant	MODIFIER	Tmeff2	ENSMUSG00000026109	Transcript	ENSMUST00000081851	protein_coding	-	3/9	-	-	-	-	-	-	-	-	-	1	-	MGI	-	1	P1	-
51751342	1:51751341-51751341	G	intron_variant	MODIFIER	Myo1b	ENSMUSG00000018417	Transcript	ENSMUST00000018561	protein_coding	-	30/30	-	-	-	-	-	-	-	-	-	-1	-	MGI	-	1	P1	-
59068626	1:59068625-59068625	G	intron_variant	MODIFIER	Als2cr11	ENSMUSG00000072295	Transcript	ENSMUST00000097080	protein_coding	-	6/12	-	-	-	-	-	-	-	-	-	-1	-	MGI	-	2	P1	-
62812524	1:62812523-62812523	T	intron_variant	MODIFIER	Nrp2	ENSMUSG00000025969	Transcript	ENSMUST00000114157	protein_coding	-	15/16	-	-	-	-	-	-	-	-	-	1	-	MGI	-	1	-	-
65351619	1:65351618-65351618	G	intron_variant	MODIFIER	Pth2r	ENSMUSG00000025946	Transcript	ENSMUST00000027083	protein_coding	-	8/12	-	-	-	-	-	-	-	-	-	1	-	MGI	-	1	P1	-
65351625	1:65351624-65351624	G	intron_variant	MODIFIER	Pth2r	ENSMUSG00000025946	Transcript	ENSMUST00000027083	protein_coding	-	8/12	-	-	-	-	-	-	-	-	-	1	-	MGI	-	1	P1	-
66626416	1:66626415-66626415	T	intron_variant	MODIFIER	Unc80	ENSMUSG00000055567	Transcript	ENSMUST00000061620	protein_coding	-	33/64	-	-	-	-	-	-	-	-	-	1	-	MGI	-	1	-	-
66654398	1:66654397-66654397	G	missense_variant	MODERATE	Unc80	ENSMUSG00000055567	Transcript	ENSMUST00000061620	protein_coding	51/65	-	-	-	7686	7606	2536	L/V	Tta/Gta	-	-	1	-	MGI	-	1	-	tolerated(0.21)
75486756	1:75486755-75486755	A	synonymous_variant	LOW	Obsl1	ENSMUSG00000026211	Transcript	ENSMUST00000113567	protein_coding	19/20	-	-	-	5429	5292	1764	T	acC/acT	-	-	-1	-	MGI	-	1	P1	-
78390679	1:78390677-78390678	-	intron_variant	MODIFIER	Sgpp2	ENSMUSG00000032908	Transcript	ENSMUST00000036172	protein_coding	-	3/4	-	-	-	-	-	-	-	-	-	1	-	MGI	-	1	P1	-
85041826	1:85041825-85041825	G	non_coding_transcript_exon_variant,non_coding_transcript_variant	MODIFIER	Gm7582	ENSMUSG00000061852	Transcript	ENSMUST00000160831	unprocessed_pseudogene	1/4	-	-	-	134	-	-	-	-	-	-	-1	-	MGI	-	-	-	-
85041867	1:85041866-85041866	A	non_coding_transcript_exon_variant,non_coding_transcript_variant	MODIFIER	Gm7582	ENSMUSG00000061852	Transcript	ENSMUST00000160831	unprocessed_pseudogene	1/4	-	-	-	93	-	-	-	-	-	-	-1	-	MGI	-	-	-	-
85089575	1:85089574-85089574	G	missense_variant	MODERATE	A530032D15Rik	ENSMUSG00000089844	Transcript	ENSMUST00000160792	protein_coding	6/7	-	-	-	1035	550	184	G/R	Ggg/Cgg	-	-	-1	-	MGI	-	1	P2	deleterious_low_confidence(0.02)
85089584	1:85089583-85089583	G	splice_region_variant,intron_variant	LOW	A530032D15Rik	ENSMUSG00000089844	Transcript	ENSMUST00000160792	protein_coding	-	5/6	-	-	-	-	-	-	-	-	-	-1	-	MGI	-	1	P2	-
85099484	1:85099483-85099483	A	upstream_gene_variant	MODIFIER	Gm10553	ENSMUSG00000073631	Transcript	ENSMUST00000097669	protein_coding	-	-	-	-	-	-	-	-	-	-	681	1	-	MGI	-	-	P1	-
85099523	1:85099522-85099522	T	upstream_gene_variant	MODIFIER	Gm10553	ENSMUSG00000073631	Transcript	ENSMUST00000097669	protein_coding	-	-	-	-	-	-	-	-	-	-	642	1	-	MGI	-	-	P1	-
85100567	1:85100566-85100566	A	downstream_gene_variant	MODIFIER	Gm10553	ENSMUSG00000073631	Transcript	ENSMUST00000097669	protein_coding	-	-	-	-	-	-	-	-	-	-	31	1	-	MGI	-	-	P1	-
85113254	1:85113253-85113253	T	upstream_gene_variant	MODIFIER	A530032D15Rik	ENSMUSG00000089844	Transcript	ENSMUST00000160792	protein_coding	-	-	-	-	-	-	-	-	-	-	3400	-1	-	MGI	-	1	P2	-
85257409	1:85257408-85257408	T	synonymous_variant	LOW	C130026I21Rik	ENSMUSG00000052477	Transcript	ENSMUST00000093506	protein_coding	4/8	-	-	-	908	429	143	R	agG/agA	-	-	-1	-	MGI	-	1	A2	-
85257420	1:85257419-85257419	C	missense_variant	MODERATE	C130026I21Rik	ENSMUSG00000052477	Transcript	ENSMUST00000093506	protein_coding	4/8	-	-	-	897	418	140	K/E	Aag/Gag	-	-	-1	-	MGI	-	1	A2	-
85284053	1:85284052-85284052	T	intron_variant,non_coding_transcript_variant	MODIFIER	Gm2619	ENSMUSG00000091199	Transcript	ENSMUST00000166777	transcribed_unprocessed_pseudogene	-	3/4	-	-	-	-	-	-	-	-	-	-1	-	MGI	-	-	-	-
85577249	1:85577248-85577248	T	3_prime_UTR_variant	MODIFIER	Sp110	ENSMUSG00000070034	Transcript	ENSMUST00000093508	protein_coding	12/12	-	-	-	1572	-	-	-	-	-	-	-1	-	MGI	-	1	P1	-
85589100	1:85589099-85589099	A	intron_variant	MODIFIER	Sp110	ENSMUSG00000070034	Transcript	ENSMUST00000093508	protein_coding	-	5/11	-	-	-	-	-	-	-	-	-	-1	-	MGI	-	1	P1	-
85589118	1:85589117-85589117	G	missense_variant	MODERATE	Sp110	ENSMUSG00000070034	Transcript	ENSMUST00000093508	protein_coding	5/12	-	-	-	848	658	220	A/P	Gca/Cca	-	-	-1	-	MGI	-	1	P1	tolerated(1)
85589148	1:85589147-85589147	A	stop_gained	HIGH	Sp110	ENSMUSG00000070034	Transcript	ENSMUST00000093508	protein_coding	5/12	-	-	-	818	628	210	K/*	Aag/Tag	-	-	-1	-	MGI	-	1	P1	-
85591825	1:85591824-85591824	T	intron_variant	MODIFIER	Sp110	ENSMUSG00000070034	Transcript	ENSMUST00000093508	protein_coding	-	3/11	-	-	-	-	-	-	-	-	-	-1	-	MGI	-	1	P1	-
85601210	1:85601209-85601209	A	intron_variant	MODIFIER	Sp140	ENSMUSG00000070031	Transcript	ENSMUST00000080204	protein_coding	-	1/16	-	-	-	-	-	-	-	-	-	1	-	MGI	-	1	P1	-
85610776	1:85610773-85610775	-	frameshift_variant	HIGH	Sp140	ENSMUSG00000070031	Transcript	ENSMUST00000080204	protein_coding	3/17	-	-	-	688-689	231-232	77-78	VK/VX	gtGAag/gtag	-	-	1	-	MGI	-	1	P1	-
85610920	1:85610919-85610919	C	intron_variant	MODIFIER	Sp140	ENSMUSG00000070031	Transcript	ENSMUST00000080204	protein_coding	-	3/16	-	-	-	-	-	-	-	-	-	1	-	MGI	-	1	P1	-
85610928	1:85610927-85610927	A	intron_variant	MODIFIER	Sp140	ENSMUSG00000070031	Transcript	ENSMUST00000080204	protein_coding	-	3/16	-	-	-	-	-	-	-	-	-	1	-	MGI	-	1	P1	-
85615204	1:85615203-85615203	C	missense_variant	MODERATE	Sp140	ENSMUSG00000070031	Transcript	ENSMUST00000080204	protein_coding	5/17	-	-	-	891	434	145	F/S	tTt/tCt	-	-	1	-	MGI	-	1	P1	tolerated(0.26)
85615212	1:85615211-85615211	G	missense_variant	MODERATE	Sp140	ENSMUSG00000070031	Transcript	ENSMUST00000080204	protein_coding	5/17	-	-	-	899	442	148	P/A	Cca/Gca	-	-	1	-	MGI	-	1	P1	tolerated(0.88)
85615280	1:85615279-85615279	T	splice_region_variant,intron_variant	LOW	Sp140	ENSMUSG00000070031	Transcript	ENSMUST00000080204	protein_coding	-	5/16	-	-	-	-	-	-	-	-	-	1	-	MGI	-	1	P1	-
85635492	1:85635491-85635491	G	intron_variant	MODIFIER	Sp140	ENSMUSG00000070031	Transcript	ENSMUST00000080204	protein_coding	-	10/16	-	-	-	-	-	-	-	-	-	1	-	MGI	-	1	P1	-
85635512	1:85635511-85635511	C	intron_variant	MODIFIER	Sp140	ENSMUSG00000070031	Transcript	ENSMUST00000080204	protein_coding	-	10/16	-	-	-	-	-	-	-	-	-	1	-	MGI	-	1	P1	-
85635624	1:85635623-85635623	G	intron_variant	MODIFIER	Sp140	ENSMUSG00000070031	Transcript	ENSMUST00000080204	protein_coding	-	11/16	-	-	-	-	-	-	-	-	-	1	-	MGI	-	1	P1	-
85635628	1:85635627-85635627	G	intron_variant	MODIFIER	Sp140	ENSMUSG00000070031	Transcript	ENSMUST00000080204	protein_coding	-	11/16	-	-	-	-	-	-	-	-	-	1	-	MGI	-	1	P1	-
87771338	1:87771337-87771337	G	intron_variant	MODIFIER	Atg16l1	ENSMUSG00000026289	Transcript	ENSMUST00000113190	protein_coding	-	5/18	-	-	-	-	-	-	-	-	-	1	-	MGI	-	1	-	-
88211967	1:88211966-88211966	G	5_prime_UTR_variant	MODIFIER	Ugt1a1	ENSMUSG00000089960	Transcript	ENSMUST00000073049	protein_coding	1/5	-	-	-	8	-	-	-	-	-	-	1	-	MGI	-	1	P1	-
88211986	1:88211983-88211985	-	5_prime_UTR_variant	MODIFIER	Ugt1a1	ENSMUSG00000089960	Transcript	ENSMUST00000073049	protein_coding	1/5	-	-	-	26-27	-	-	-	-	-	-	1	-	MGI	-	1	P1	-
88212021	1:88212020-88212020	A	missense_variant	MODERATE	Ugt1a1	ENSMUSG00000089960	Transcript	ENSMUST00000073049	protein_coding	1/5	-	-	-	62	19	7	G/S	Ggc/Agc	-	-	1	-	MGI	-	1	P1	-
88212084	1:88212083-88212083	T	missense_variant	MODERATE	Ugt1a1	ENSMUSG00000089960	Transcript	ENSMUST00000073049	protein_coding	1/5	-	-	-	125	82	28	N/Y	Aac/Tac	-	-	1	-	MGI	-	1	P1	tolerated(0.21)
88212093	1:88212092-88212092	A	missense_variant	MODERATE	Ugt1a1	ENSMUSG00000089960	Transcript	ENSMUST00000073049	protein_coding	1/5	-	-	-	134	91	31	G/R	Ggg/Agg	-	-	1	-	MGI	-	1	P1	-
88212136	1:88212135-88212135	A	missense_variant	MODERATE	Ugt1a1	ENSMUSG00000089960	Transcript	ENSMUST00000073049	protein_coding	1/5	-	-	-	177	134	45	R/K	aGg/aAg	-	-	1	-	MGI	-	1	P1	deleterious(0)
88212141	1:88212140-88212140	T	stop_gained	HIGH	Ugt1a1	ENSMUSG00000089960	Transcript	ENSMUST00000073049	protein_coding	1/5	-	-	-	182	139	47	G/*	Gga/Tga	-	-	1	-	MGI	-	1	P1	-
88212244	1:88212243-88212243	T	missense_variant	MODERATE	Ugt1a1	ENSMUSG00000089960	Transcript	ENSMUST00000073049	protein_coding	1/5	-	-	-	285	242	81	S/F	tCc/tTc	-	-	1	-	MGI	-	1	P1	-
88212297	1:88212296-88212296	A	missense_variant	MODERATE	Ugt1a1	ENSMUSG00000089960	Transcript	ENSMUST00000073049	protein_coding	1/5	-	-	-	338	295	99	G/R	Ggg/Agg	-	-	1	-	MGI	-	1	P1	-
88212317	1:88212316-88212316	C	synonymous_variant	LOW	Ugt1a1	ENSMUSG00000089960	Transcript	ENSMUST00000073049	protein_coding	1/5	-	-	-	358	315	105	D	gaT/gaC	-	-	1	-	MGI	-	1	P1	-
88212321	1:88212320-88212320	G	missense_variant	MODERATE	Ugt1a1	ENSMUSG00000089960	Transcript	ENSMUST00000073049	protein_coding	1/5	-	-	-	362	319	107	F/V	Ttt/Gtt	-	-	1	-	MGI	-	1	P1	tolerated(0.1)
88212331	1:88212330-88212330	T	missense_variant	MODERATE	Ugt1a1	ENSMUSG00000089960	Transcript	ENSMUST00000073049	protein_coding	1/5	-	-	-	372	329	110	P/L	cCc/cTc	-	-	1	-	MGI	-	1	P1	tolerated(0.17)
88212382	1:88212381-88212381	A	missense_variant	MODERATE	Ugt1a1	ENSMUSG00000089960	Transcript	ENSMUST00000073049	protein_coding	1/5	-	-	-	423	380	127	V/D	gTt/gAt	-	-	1	-	MGI	-	1	P1	tolerated(0.3)
88212392	1:88212391-88212391	T	synonymous_variant	LOW	Ugt1a1	ENSMUSG00000089960	Transcript	ENSMUST00000073049	protein_coding	1/5	-	-	-	433	390	130	S	tcC/tcT	-	-	1	-	MGI	-	1	P1	-
88212409	1:88212408-88212408	T	missense_variant	MODERATE	Ugt1a1	ENSMUSG00000089960	Transcript	ENSMUST00000073049	protein_coding	1/5	-	-	-	450	407	136	A/V	gCc/gTc	-	-	1	-	MGI	-	1	P1	deleterious(0.02)
88212452	1:88212451-88212451	A	synonymous_variant	LOW	Ugt1a1	ENSMUSG00000089960	Transcript	ENSMUST00000073049	protein_coding	1/5	-	-	-	493	450	150	L	ctC/ctA	-	-	1	-	MGI	-	1	P1	-
88212465	1:88212464-88212464	C	missense_variant	MODERATE	Ugt1a1	ENSMUSG00000089960	Transcript	ENSMUST00000073049	protein_coding	1/5	-	-	-	506	463	155	F/L	Ttc/Ctc	-	-	1	-	MGI	-	1	P1	deleterious(0.05)
88212528	1:88212527-88212527	C	missense_variant	MODERATE	Ugt1a1	ENSMUSG00000089960	Transcript	ENSMUST00000073049	protein_coding	1/5	-	-	-	569	526	176	K/Q	Aaa/Caa	-	-	1	-	MGI	-	1	P1	deleterious(0.04)
88212568	1:88212567-88212567	T	missense_variant	MODERATE	Ugt1a1	ENSMUSG00000089960	Transcript	ENSMUST00000073049	protein_coding	1/5	-	-	-	609	566	189	P/L	cCc/cTc	-	-	1	-	MGI	-	1	P1	deleterious(0)
88212637	1:88212636-88212636	A	missense_variant	MODERATE	Ugt1a1	ENSMUSG00000089960	Transcript	ENSMUST00000073049	protein_coding	1/5	-	-	-	678	635	212	G/E	gGg/gAg	-	-	1	-	MGI	-	1	P1	deleterious(0)
88212655	1:88212654-88212654	T	missense_variant	MODERATE	Ugt1a1	ENSMUSG00000089960	Transcript	ENSMUST00000073049	protein_coding	1/5	-	-	-	696	653	218	A/V	gCc/gTc	-	-	1	-	MGI	-	1	P1	tolerated(0.46)
88212696	1:88212695-88212695	T	missense_variant	MODERATE	Ugt1a1	ENSMUSG00000089960	Transcript	ENSMUST00000073049	protein_coding	1/5	-	-	-	737	694	232	N/Y	Aat/Tat	-	-	1	-	MGI	-	1	P1	-
88212730	1:88212729-88212729	G	missense_variant	MODERATE	Ugt1a1	ENSMUSG00000089960	Transcript	ENSMUST00000073049	protein_coding	1/5	-	-	-	771	728	243	E/G	gAa/gGa	-	-	1	-	MGI	-	1	P1	tolerated(0.19)
88212740	1:88212739-88212739	A	synonymous_variant	LOW	Ugt1a1	ENSMUSG00000089960	Transcript	ENSMUST00000073049	protein_coding	1/5	-	-	-	781	738	246	V	gtC/gtA	-	-	1	-	MGI	-	1	P1	-
88212778	1:88212777-88212777	G	missense_variant	MODERATE	Ugt1a1	ENSMUSG00000089960	Transcript	ENSMUST00000073049	protein_coding	1/5	-	-	-	819	776	259	K/R	aAa/aGa	-	-	1	-	MGI	-	1	P1	-
88212884	1:88212883-88212883	A	intron_variant	MODIFIER	Ugt1a1	ENSMUSG00000089960	Transcript	ENSMUST00000073049	protein_coding	-	1/4	-	-	-	-	-	-	-	-	-	1	-	MGI	-	1	P1	-
88215037	1:88215036-88215036	G	splice_region_variant,intron_variant	LOW	Ugt1a1	ENSMUSG00000089960	Transcript	ENSMUST00000073049	protein_coding	-	1/4	-	-	-	-	-	-	-	-	-	1	-	MGI	-	1	P1	-
88215088	1:88215087-88215087	G	missense_variant	MODERATE	Ugt1a1	ENSMUSG00000089960	Transcript	ENSMUST00000073049	protein_coding	2/5	-	-	-	957	914	305	V/G	gTt/gGt	-	-	1	-	MGI	-	1	P1	deleterious(0)
88215123	1:88215122-88215122	T	missense_variant	MODERATE	Ugt1a1	ENSMUSG00000089960	Transcript	ENSMUST00000073049	protein_coding	2/5	-	-	-	992	949	317	P/S	Ccg/Tcg	-	-	1	-	MGI	-	1	P1	deleterious(0)
88215174	1:88215173-88215173	T	missense_variant,splice_region_variant	MODERATE	Ugt1a1	ENSMUSG00000089960	Transcript	ENSMUST00000073049	protein_coding	2/5	-	-	-	1043	1000	334	P/S	Ccg/Tcg	-	-	1	-	MGI	-	1	P1	deleterious(0.04)
88215178	1:88215177-88215177	T	splice_donor_variant	HIGH	Ugt1a1	ENSMUSG00000089960	Transcript	ENSMUST00000073049	protein_coding	-	2/4	-	-	-	-	-	-	-	-	-	1	-	MGI	-	1	P1	-
88215188	1:88215187-88215187	G	intron_variant	MODIFIER	Ugt1a1	ENSMUSG00000089960	Transcript	ENSMUST00000073049	protein_coding	-	2/4	-	-	-	-	-	-	-	-	-	1	-	MGI	-	1	P1	-
88215198	1:88215197-88215197	T	intron_variant	MODIFIER	Ugt1a1	ENSMUSG00000089960	Transcript	ENSMUST00000073049	protein_coding	-	2/4	-	-	-	-	-	-	-	-	-	1	-	MGI	-	1	P1	-
88215217	1:88215216-88215216	T	intron_variant	MODIFIER	Ugt1a1	ENSMUSG00000089960	Transcript	ENSMUST00000073049	protein_coding	-	2/4	-	-	-	-	-	-	-	-	-	1	-	MGI	-	1	P1	-
88215884	1:88215883-88215883	A	splice_donor_variant	HIGH	Ugt1a1	ENSMUSG00000089960	Transcript	ENSMUST00000073049	protein_coding	-	3/4	-	-	-	-	-	-	-	-	-	1	-	MGI	-	1	P1	-
88216162	1:88216161-88216161	C	missense_variant	MODERATE	Ugt1a1	ENSMUSG00000089960	Transcript	ENSMUST00000073049	protein_coding	4/5	-	-	-	1157	1114	372	F/L	Ttc/Ctc	-	-	1	-	MGI	-	1	P1	deleterious(0.03)
88216213	1:88216212-88216212	T	missense_variant	MODERATE	Ugt1a1	ENSMUSG00000089960	Transcript	ENSMUST00000073049	protein_coding	4/5	-	-	-	1208	1165	389	P/S	Ccg/Tcg	-	-	1	-	MGI	-	1	P1	deleterious(0)
88216273	1:88216272-88216272	C	missense_variant	MODERATE	Ugt1a1	ENSMUSG00000089960	Transcript	ENSMUST00000073049	protein_coding	4/5	-	-	-	1268	1225	409	G/R	Ggg/Cgg	-	-	1	-	MGI	-	1	P1	-
88218098	1:88218097-88218097	T	intron_variant	MODIFIER	Ugt1a1	ENSMUSG00000089960	Transcript	ENSMUST00000073049	protein_coding	-	4/4	-	-	-	-	-	-	-	-	-	1	-	MGI	-	1	P1	-
88218146	1:88218145-88218145	A	synonymous_variant	LOW	Ugt1a1	ENSMUSG00000089960	Transcript	ENSMUST00000073049	protein_coding	5/5	-	-	-	1372	1329	443	I	atC/atA	-	-	1	-	MGI	-	1	P1	-
88218279	1:88218278-88218278	T	missense_variant	MODERATE	Ugt1a1	ENSMUSG00000089960	Transcript	ENSMUST00000073049	protein_coding	5/5	-	-	-	1505	1462	488	N/Y	Aac/Tac	-	-	1	-	MGI	-	1	P1	-
88218283	1:88218282-88218282	G	missense_variant	MODERATE	Ugt1a1	ENSMUSG00000089960	Transcript	ENSMUST00000073049	protein_coding	5/5	-	-	-	1509	1466	489	P/R	cCc/cGc	-	-	1	-	MGI	-	1	P1	deleterious(0)
88218360	1:88218359-88218359	A	missense_variant	MODERATE	Ugt1a1	ENSMUSG00000089960	Transcript	ENSMUST00000073049	protein_coding	5/5	-	-	-	1586	1543	515	G/S	Ggc/Agc	-	-	1	-	MGI	-	1	P1	tolerated(0.26)
88218388	1:88218387-88218387	A	missense_variant	MODERATE	Ugt1a1	ENSMUSG00000089960	Transcript	ENSMUST00000073049	protein_coding	5/5	-	-	-	1614	1571	524	G/E	gGg/gAg	-	-	1	-	MGI	-	1	P1	tolerated(0.18)
88218390	1:88218389-88218389	A	missense_variant	MODERATE	Ugt1a1	ENSMUSG00000089960	Transcript	ENSMUST00000073049	protein_coding	5/5	-	-	-	1616	1573	525	G/R	Gga/Aga	-	-	1	-	MGI	-	1	P1	-
88228343	1:88228342-88228342	A	synonymous_variant	LOW	Mroh2a	ENSMUSG00000079429	Transcript	ENSMUST00000113130	protein_coding	3/42	-	-	-	407	195	65	T	acG/acA	-	-	1	-	MGI	-	5	P2	-
88228380	1:88228379-88228379	A	missense_variant	MODERATE	Mroh2a	ENSMUSG00000079429	Transcript	ENSMUST00000113130	protein_coding	3/42	-	-	-	444	232	78	P/T	Ccg/Acg	-	-	1	-	MGI	-	5	P2	tolerated_low_confidence(0.16)
88228427	1:88228426-88228426	A	intron_variant	MODIFIER	Mroh2a	ENSMUSG00000079429	Transcript	ENSMUST00000113130	protein_coding	-	3/41	-	-	-	-	-	-	-	-	-	1	-	MGI	-	5	P2	-
88230321	1:88230320-88230320	C	intron_variant	MODIFIER	Mroh2a	ENSMUSG00000079429	Transcript	ENSMUST00000113130	protein_coding	-	3/41	-	-	-	-	-	-	-	-	-	1	-	MGI	-	5	P2	-
88230368	1:88230367-88230367	A	missense_variant	MODERATE	Mroh2a	ENSMUSG00000079429	Transcript	ENSMUST00000113130	protein_coding	4/42	-	-	-	499	287	96	T/N	aCc/aAc	-	-	1	-	MGI	-	5	P2	deleterious(0)
88230490	1:88230489-88230489	C	intron_variant	MODIFIER	Mroh2a	ENSMUSG00000079429	Transcript	ENSMUST00000113130	protein_coding	-	4/41	-	-	-	-	-	-	-	-	-	1	-	MGI	-	5	P2	-
88230509	1:88230508-88230508	C	intron_variant	MODIFIER	Mroh2a	ENSMUSG00000079429	Transcript	ENSMUST00000113130	protein_coding	-	4/41	-	-	-	-	-	-	-	-	-	1	-	MGI	-	5	P2	-
88230602	1:88230601-88230601	T	intron_variant	MODIFIER	Mroh2a	ENSMUSG00000079429	Transcript	ENSMUST00000113130	protein_coding	-	4/41	-	-	-	-	-	-	-	-	-	1	-	MGI	-	5	P2	-
88230637	1:88230636-88230636	C	missense_variant	MODERATE	Mroh2a	ENSMUSG00000079429	Transcript	ENSMUST00000113130	protein_coding	5/42	-	-	-	616	404	135	F/S	tTt/tCt	-	-	1	-	MGI	-	5	P2	tolerated(0.22)
88230644	1:88230643-88230643	A	synonymous_variant	LOW	Mroh2a	ENSMUSG00000079429	Transcript	ENSMUST00000113130	protein_coding	5/42	-	-	-	623	411	137	T	acG/acA	-	-	1	-	MGI	-	5	P2	-
88230650	1:88230649-88230649	A	synonymous_variant	LOW	Mroh2a	ENSMUSG00000079429	Transcript	ENSMUST00000113130	protein_coding	5/42	-	-	-	629	417	139	E	gaG/gaA	-	-	1	-	MGI	-	5	P2	-
88230667	1:88230666-88230666	C	missense_variant	MODERATE	Mroh2a	ENSMUSG00000079429	Transcript	ENSMUST00000113130	protein_coding	5/42	-	-	-	646	434	145	Q/P	cAa/cCa	-	-	1	-	MGI	-	5	P2	deleterious(0)
88230668	1:88230667-88230667	A	synonymous_variant	LOW	Mroh2a	ENSMUSG00000079429	Transcript	ENSMUST00000113130	protein_coding	5/42	-	-	-	647	435	145	L	ctG/ctA	-	-	1	-	MGI	-	5	P2	-
88230680	1:88230679-88230679	T	synonymous_variant	LOW	Mroh2a	ENSMUSG00000079429	Transcript	ENSMUST00000113130	protein_coding	5/42	-	-	-	659	447	149	S	tcC/tcT	-	-	1	-	MGI	-	5	P2	-
88230746	1:88230745-88230745	A	synonymous_variant	LOW	Mroh2a	ENSMUSG00000079429	Transcript	ENSMUST00000113130	protein_coding	5/42	-	-	-	725	513	171	E	gaG/gaA	-	-	1	-	MGI	-	5	P2	-
88232292	1:88232291-88232291	T	missense_variant	MODERATE	Mroh2a	ENSMUSG00000079429	Transcript	ENSMUST00000113130	protein_coding	6/42	-	-	-	816	604	202	P/S	Ccg/Tcg	-	-	1	-	MGI	-	5	P2	deleterious(0.03)
88232324	1:88232323-88232323	T	synonymous_variant	LOW	Mroh2a	ENSMUSG00000079429	Transcript	ENSMUST00000113130	protein_coding	6/42	-	-	-	848	636	212	I	atC/atT	-	-	1	-	MGI	-	5	P2	-
88233303	1:88233302-88233302	A	intron_variant	MODIFIER	Mroh2a	ENSMUSG00000079429	Transcript	ENSMUST00000113130	protein_coding	-	6/41	-	-	-	-	-	-	-	-	-	1	-	MGI	-	5	P2	-
88233327	1:88233326-88233326	A	missense_variant	MODERATE	Mroh2a	ENSMUSG00000079429	Transcript	ENSMUST00000113130	protein_coding	7/42	-	-	-	877	665	222	R/K	aGg/aAg	-	-	1	-	MGI	-	5	P2	tolerated(0.59)
88233330	1:88233329-88233329	T	missense_variant	MODERATE	Mroh2a	ENSMUSG00000079429	Transcript	ENSMUST00000113130	protein_coding	7/42	-	-	-	880	668	223	S/F	tCc/tTc	-	-	1	-	MGI	-	5	P2	-
88233340	1:88233339-88233339	A	synonymous_variant	LOW	Mroh2a	ENSMUSG00000079429	Transcript	ENSMUST00000113130	protein_coding	7/42	-	-	-	890	678	226	T	acG/acA	-	-	1	-	MGI	-	5	P2	-
88233390	1:88233389-88233389	A	missense_variant	MODERATE	Mroh2a	ENSMUSG00000079429	Transcript	ENSMUST00000113130	protein_coding	7/42	-	-	-	940	728	243	R/K	aGg/aAg	-	-	1	-	MGI	-	5	P2	tolerated(0.05)
88233393	1:88233392-88233392	A	missense_variant	MODERATE	Mroh2a	ENSMUSG00000079429	Transcript	ENSMUST00000113130	protein_coding	7/42	-	-	-	943	731	244	G/E	gGg/gAg	-	-	1	-	MGI	-	5	P2	-
88233417	1:88233416-88233416	T	missense_variant	MODERATE	Mroh2a	ENSMUSG00000079429	Transcript	ENSMUST00000113130	protein_coding	7/42	-	-	-	967	755	252	S/F	tCc/tTc	-	-	1	-	MGI	-	5	P2	-
88233442	1:88233441-88233441	T	synonymous_variant	LOW	Mroh2a	ENSMUSG00000079429	Transcript	ENSMUST00000113130	protein_coding	7/42	-	-	-	992	780	260	T	acG/acT	-	-	1	-	MGI	-	5	P2	-
88233479	1:88233478-88233478	A	intron_variant	MODIFIER	Mroh2a	ENSMUSG00000079429	Transcript	ENSMUST00000113130	protein_coding	-	7/41	-	-	-	-	-	-	-	-	-	1	-	MGI	-	5	P2	-
88233480	1:88233479-88233479	G	intron_variant	MODIFIER	Mroh2a	ENSMUSG00000079429	Transcript	ENSMUST00000113130	protein_coding	-	7/41	-	-	-	-	-	-	-	-	-	1	-	MGI	-	5	P2	-
88234040	1:88234039-88234039	C	missense_variant	MODERATE	Mroh2a	ENSMUSG00000079429	Transcript	ENSMUST00000113130	protein_coding	8/42	-	-	-	1057	845	282	R/P	cGg/cCg	-	-	1	-	MGI	-	5	P2	deleterious(0)
88234120	1:88234119-88234119	A	missense_variant	MODERATE	Mroh2a	ENSMUSG00000079429	Transcript	ENSMUST00000113130	protein_coding	8/42	-	-	-	1137	925	309	G/S	Ggc/Agc	-	-	1	-	MGI	-	5	P2	tolerated(0.85)
88234137	1:88234136-88234136	A	synonymous_variant	LOW	Mroh2a	ENSMUSG00000079429	Transcript	ENSMUST00000113130	protein_coding	8/42	-	-	-	1154	942	314	L	ttG/ttA	-	-	1	-	MGI	-	5	P2	-
88234936	1:88234935-88234935	C	intron_variant	MODIFIER	Mroh2a	ENSMUSG00000079429	Transcript	ENSMUST00000113130	protein_coding	-	8/41	-	-	-	-	-	-	-	-	-	1	-	MGI	-	5	P2	-
88234944	1:88234943-88234943	G	intron_variant	MODIFIER	Mroh2a	ENSMUSG00000079429	Transcript	ENSMUST00000113130	protein_coding	-	8/41	-	-	-	-	-	-	-	-	-	1	-	MGI	-	5	P2	-
88234981	1:88234980-88234980	A	missense_variant	MODERATE	Mroh2a	ENSMUSG00000079429	Transcript	ENSMUST00000113130	protein_coding	9/42	-	-	-	1174	962	321	R/Q	cGg/cAg	-	-	1	-	MGI	-	5	P2	-
88234996	1:88234995-88234995	A	stop_gained	HIGH	Mroh2a	ENSMUSG00000079429	Transcript	ENSMUST00000113130	protein_coding	9/42	-	-	-	1189	977	326	W/*	tGg/tAg	-	-	1	-	MGI	-	5	P2	-
88235023	1:88235022-88235022	A	missense_variant	MODERATE	Mroh2a	ENSMUSG00000079429	Transcript	ENSMUST00000113130	protein_coding	9/42	-	-	-	1216	1004	335	R/Q	cGg/cAg	-	-	1	-	MGI	-	5	P2	tolerated(0.94)
88235051	1:88235050-88235050	C	synonymous_variant	LOW	Mroh2a	ENSMUSG00000079429	Transcript	ENSMUST00000113130	protein_coding	9/42	-	-	-	1244	1032	344	D	gaT/gaC	-	-	1	-	MGI	-	5	P2	-
88235143	1:88235142-88235142	C	intron_variant	MODIFIER	Mroh2a	ENSMUSG00000079429	Transcript	ENSMUST00000113130	protein_coding	-	9/41	-	-	-	-	-	-	-	-	-	1	-	MGI	-	5	P2	-
88235176	1:88235175-88235175	A	intron_variant	MODIFIER	Mroh2a	ENSMUSG00000079429	Transcript	ENSMUST00000113130	protein_coding	-	9/41	-	-	-	-	-	-	-	-	-	1	-	MGI	-	5	P2	-
88235214	1:88235213-88235213	T	synonymous_variant	LOW	Mroh2a	ENSMUSG00000079429	Transcript	ENSMUST00000113130	protein_coding	10/42	-	-	-	1280	1068	356	H	caC/caT	-	-	1	-	MGI	-	5	P2	-
88235216	1:88235215-88235215	T	missense_variant	MODERATE	Mroh2a	ENSMUSG00000079429	Transcript	ENSMUST00000113130	protein_coding	10/42	-	-	-	1282	1070	357	R/L	cGg/cTg	-	-	1	-	MGI	-	5	P2	tolerated(0.17)
88235254	1:88235253-88235253	A	missense_variant	MODERATE	Mroh2a	ENSMUSG00000079429	Transcript	ENSMUST00000113130	protein_coding	10/42	-	-	-	1320	1108	370	G/S	Ggc/Agc	-	-	1	-	MGI	-	5	P2	deleterious(0)
88235376	1:88235375-88235375	A	missense_variant,splice_region_variant	MODERATE	Mroh2a	ENSMUSG00000079429	Transcript	ENSMUST00000113130	protein_coding	11/42	-	-	-	1338	1126	376	G/S	Ggc/Agc	-	-	1	-	MGI	-	5	P2	deleterious(0.01)
88235442	1:88235441-88235441	A	missense_variant	MODERATE	Mroh2a	ENSMUSG00000079429	Transcript	ENSMUST00000113130	protein_coding	11/42	-	-	-	1404	1192	398	G/S	Ggt/Agt	-	-	1	-	MGI	-	5	P2	deleterious(0)
88235449	1:88235448-88235448	T	missense_variant	MODERATE	Mroh2a	ENSMUSG00000079429	Transcript	ENSMUST00000113130	protein_coding	11/42	-	-	-	1411	1199	400	G/V	gGg/gTg	-	-	1	-	MGI	-	5	P2	deleterious(0)
88236609	1:88236608-88236608	G	intron_variant	MODIFIER	Mroh2a	ENSMUSG00000079429	Transcript	ENSMUST00000113130	protein_coding	-	11/41	-	-	-	-	-	-	-	-	-	1	-	MGI	-	5	P2	-
88236631	1:88236630-88236630	C	intron_variant	MODIFIER	Mroh2a	ENSMUSG00000079429	Transcript	ENSMUST00000113130	protein_coding	-	11/41	-	-	-	-	-	-	-	-	-	1	-	MGI	-	5	P2	-
88236639	1:88236638-88236638	T	intron_variant	MODIFIER	Mroh2a	ENSMUSG00000079429	Transcript	ENSMUST00000113130	protein_coding	-	11/41	-	-	-	-	-	-	-	-	-	1	-	MGI	-	5	P2	-
88236665	1:88236664-88236664	G	missense_variant	MODERATE	Mroh2a	ENSMUSG00000079429	Transcript	ENSMUST00000113130	protein_coding	12/42	-	-	-	1459	1247	416	I/S	aTt/aGt	-	-	1	-	MGI	-	5	P2	deleterious(0)
88236695	1:88236694-88236694	G	missense_variant	MODERATE	Mroh2a	ENSMUSG00000079429	Transcript	ENSMUST00000113130	protein_coding	12/42	-	-	-	1489	1277	426	P/R	cCc/cGc	-	-	1	-	MGI	-	5	P2	-
88237457	1:88237456-88237456	A	intron_variant	MODIFIER	Mroh2a	ENSMUSG00000079429	Transcript	ENSMUST00000113130	protein_coding	-	12/41	-	-	-	-	-	-	-	-	-	1	-	MGI	-	5	P2	-
88237491	1:88237490-88237490	T	synonymous_variant	LOW	Mroh2a	ENSMUSG00000079429	Transcript	ENSMUST00000113130	protein_coding	13/42	-	-	-	1544	1332	444	L	ctC/ctT	-	-	1	-	MGI	-	5	P2	-
88237541	1:88237540-88237540	A	missense_variant	MODERATE	Mroh2a	ENSMUSG00000079429	Transcript	ENSMUST00000113130	protein_coding	13/42	-	-	-	1594	1382	461	A/D	gCc/gAc	-	-	1	-	MGI	-	5	P2	deleterious(0.02)
88237813	1:88237812-88237812	T	intron_variant	MODIFIER	Mroh2a	ENSMUSG00000079429	Transcript	ENSMUST00000113130	protein_coding	-	13/41	-	-	-	-	-	-	-	-	-	1	-	MGI	-	5	P2	-
88237852	1:88237851-88237851	T	stop_gained	HIGH	Mroh2a	ENSMUSG00000079429	Transcript	ENSMUST00000113130	protein_coding	14/42	-	-	-	1653	1441	481	G/*	Gga/Tga	-	-	1	-	MGI	-	5	P2	-
88237853	1:88237852-88237852	C	missense_variant	MODERATE	Mroh2a	ENSMUSG00000079429	Transcript	ENSMUST00000113130	protein_coding	14/42	-	-	-	1654	1442	481	Q/P	cAa/cCa	-	-	1	-	MGI	-	5	P2	tolerated(0.35)
88238850	1:88238849-88238849	T	intron_variant	MODIFIER	Mroh2a	ENSMUSG00000079429	Transcript	ENSMUST00000113130	protein_coding	-	14/41	-	-	-	-	-	-	-	-	-	1	-	MGI	-	5	P2	-
88238851	1:88238850-88238850	G	intron_variant	MODIFIER	Mroh2a	ENSMUSG00000079429	Transcript	ENSMUST00000113130	protein_coding	-	14/41	-	-	-	-	-	-	-	-	-	1	-	MGI	-	5	P2	-
88238889	1:88238888-88238888	C	splice_region_variant,intron_variant	LOW	Mroh2a	ENSMUSG00000079429	Transcript	ENSMUST00000113130	protein_coding	-	14/41	-	-	-	-	-	-	-	-	-	1	-	MGI	-	5	P2	-
88238947	1:88238946-88238946	G	missense_variant	MODERATE	Mroh2a	ENSMUSG00000079429	Transcript	ENSMUST00000113130	protein_coding	15/42	-	-	-	1810	1598	533	E/G	gAa/gGa	-	-	1	-	MGI	-	5	P2	tolerated(0.14)
88238983	1:88238982-88238982	T	missense_variant	MODERATE	Mroh2a	ENSMUSG00000079429	Transcript	ENSMUST00000113130	protein_coding	15/42	-	-	-	1846	1634	545	A/V	gCc/gTc	-	-	1	-	MGI	-	5	P2	tolerated(0.07)
88239000	1:88238999-88238999	T	missense_variant	MODERATE	Mroh2a	ENSMUSG00000079429	Transcript	ENSMUST00000113130	protein_coding	15/42	-	-	-	1863	1651	551	G/C	Ggc/Tgc	-	-	1	-	MGI	-	5	P2	deleterious(0.01)
88239006	1:88239005-88239005	C	missense_variant	MODERATE	Mroh2a	ENSMUSG00000079429	Transcript	ENSMUST00000113130	protein_coding	15/42	-	-	-	1869	1657	553	N/H	Aac/Cac	-	-	1	-	MGI	-	5	P2	deleterious(0.03)
88240124	1:88240123-88240123	C	synonymous_variant	LOW	Mroh2a	ENSMUSG00000079429	Transcript	ENSMUST00000113130	protein_coding	16/42	-	-	-	1910	1698	566	D	gaT/gaC	-	-	1	-	MGI	-	5	P2	-
88240149	1:88240148-88240148	T	missense_variant	MODERATE	Mroh2a	ENSMUSG00000079429	Transcript	ENSMUST00000113130	protein_coding	16/42	-	-	-	1935	1723	575	P/S	Ccc/Tcc	-	-	1	-	MGI	-	5	P2	deleterious(0.01)
88240225	1:88240224-88240224	T	intron_variant	MODIFIER	Mroh2a	ENSMUSG00000079429	Transcript	ENSMUST00000113130	protein_coding	-	16/41	-	-	-	-	-	-	-	-	-	1	-	MGI	-	5	P2	-
88240703	1:88240702-88240702	A	synonymous_variant	LOW	Mroh2a	ENSMUSG00000079429	Transcript	ENSMUST00000113130	protein_coding	17/42	-	-	-	1970	1758	586	K	aaG/aaA	-	-	1	-	MGI	-	5	P2	-
88240709	1:88240708-88240708	T	missense_variant	MODERATE	Mroh2a	ENSMUSG00000079429	Transcript	ENSMUST00000113130	protein_coding	17/42	-	-	-	1976	1764	588	E/D	gaG/gaT	-	-	1	-	MGI	-	5	P2	tolerated(0.07)
88240802	1:88240801-88240801	T	synonymous_variant	LOW	Mroh2a	ENSMUSG00000079429	Transcript	ENSMUST00000113130	protein_coding	17/42	-	-	-	2069	1857	619	L	ctC/ctT	-	-	1	-	MGI	-	5	P2	-
88240839	1:88240838-88240838	A	intron_variant	MODIFIER	Mroh2a	ENSMUSG00000079429	Transcript	ENSMUST00000113130	protein_coding	-	17/41	-	-	-	-	-	-	-	-	-	1	-	MGI	-	5	P2	-
88241093	1:88241092-88241092	T	missense_variant	MODERATE	Mroh2a	ENSMUSG00000079429	Transcript	ENSMUST00000113130	protein_coding	18/42	-	-	-	2110	1898	633	T/I	aCc/aTc	-	-	1	-	MGI	-	5	P2	deleterious(0)
88241510	1:88241509-88241509	T	intron_variant	MODIFIER	Mroh2a	ENSMUSG00000079429	Transcript	ENSMUST00000113130	protein_coding	-	18/41	-	-	-	-	-	-	-	-	-	1	-	MGI	-	5	P2	-
88241525	1:88241524-88241524	T	intron_variant	MODIFIER	Mroh2a	ENSMUSG00000079429	Transcript	ENSMUST00000113130	protein_coding	-	18/41	-	-	-	-	-	-	-	-	-	1	-	MGI	-	5	P2	-
88241584	1:88241583-88241583	A	stop_gained	HIGH	Mroh2a	ENSMUSG00000079429	Transcript	ENSMUST00000113130	protein_coding	19/42	-	-	-	2182	1970	657	W/*	tGg/tAg	-	-	1	-	MGI	-	5	P2	-
88241590	1:88241589-88241589	G	missense_variant	MODERATE	Mroh2a	ENSMUSG00000079429	Transcript	ENSMUST00000113130	protein_coding	19/42	-	-	-	2188	1976	659	Q/R	cAa/cGa	-	-	1	-	MGI	-	5	P2	deleterious(0.01)
88241618	1:88241617-88241617	C	missense_variant	MODERATE	Mroh2a	ENSMUSG00000079429	Transcript	ENSMUST00000113130	protein_coding	19/42	-	-	-	2216	2004	668	Q/H	caA/caC	-	-	1	-	MGI	-	5	P2	deleterious(0)
88242508	1:88242507-88242507	C	missense_variant	MODERATE	Mroh2a	ENSMUSG00000079429	Transcript	ENSMUST00000113130	protein_coding	20/42	-	-	-	2353	2141	714	I/T	aTt/aCt	-	-	1	-	MGI	-	5	P2	deleterious(0.04)
88242511	1:88242510-88242510	C	missense_variant	MODERATE	Mroh2a	ENSMUSG00000079429	Transcript	ENSMUST00000113130	protein_coding	20/42	-	-	-	2356	2144	715	V/A	gTt/gCt	-	-	1	-	MGI	-	5	P2	deleterious(0)
88242537	1:88242536-88242536	T	intron_variant	MODIFIER	Mroh2a	ENSMUSG00000079429	Transcript	ENSMUST00000113130	protein_coding	-	20/41	-	-	-	-	-	-	-	-	-	1	-	MGI	-	5	P2	-
88242558	1:88242557-88242557	T	intron_variant	MODIFIER	Mroh2a	ENSMUSG00000079429	Transcript	ENSMUST00000113130	protein_coding	-	20/41	-	-	-	-	-	-	-	-	-	1	-	MGI	-	5	P2	-
88242576	1:88242575-88242575	T	intron_variant	MODIFIER	Mroh2a	ENSMUSG00000079429	Transcript	ENSMUST00000113130	protein_coding	-	20/41	-	-	-	-	-	-	-	-	-	1	-	MGI	-	5	P2	-
88242654	1:88242653-88242653	T	intron_variant	MODIFIER	Mroh2a	ENSMUSG00000079429	Transcript	ENSMUST00000113130	protein_coding	-	20/41	-	-	-	-	-	-	-	-	-	1	-	MGI	-	5	P2	-
88242655	1:88242654-88242654	G	intron_variant	MODIFIER	Mroh2a	ENSMUSG00000079429	Transcript	ENSMUST00000113130	protein_coding	-	20/41	-	-	-	-	-	-	-	-	-	1	-	MGI	-	5	P2	-
88242692	1:88242691-88242691	A	missense_variant	MODERATE	Mroh2a	ENSMUSG00000079429	Transcript	ENSMUST00000113130	protein_coding	21/42	-	-	-	2392	2180	727	R/Q	cGg/cAg	-	-	1	-	MGI	-	5	P2	deleterious(0.01)
88242760	1:88242759-88242759	T	missense_variant	MODERATE	Mroh2a	ENSMUSG00000079429	Transcript	ENSMUST00000113130	protein_coding	21/42	-	-	-	2460	2248	750	P/S	Ccg/Tcg	-	-	1	-	MGI	-	5	P2	-
88242764	1:88242763-88242763	G	missense_variant	MODERATE	Mroh2a	ENSMUSG00000079429	Transcript	ENSMUST00000113130	protein_coding	21/42	-	-	-	2464	2252	751	E/G	gAa/gGa	-	-	1	-	MGI	-	5	P2	deleterious(0)
88242779	1:88242778-88242778	T	missense_variant	MODERATE	Mroh2a	ENSMUSG00000079429	Transcript	ENSMUST00000113130	protein_coding	21/42	-	-	-	2479	2267	756	T/I	aCc/aTc	-	-	1	-	MGI	-	5	P2	-
88242807	1:88242806-88242806	G	intron_variant	MODIFIER	Mroh2a	ENSMUSG00000079429	Transcript	ENSMUST00000113130	protein_coding	-	21/41	-	-	-	-	-	-	-	-	-	1	-	MGI	-	5	P2	-
88242835	1:88242834-88242834	C	intron_variant	MODIFIER	Mroh2a	ENSMUSG00000079429	Transcript	ENSMUST00000113130	protein_coding	-	21/41	-	-	-	-	-	-	-	-	-	1	-	MGI	-	5	P2	-
88242839	1:88242838-88242838	G	intron_variant	MODIFIER	Mroh2a	ENSMUSG00000079429	Transcript	ENSMUST00000113130	protein_coding	-	21/41	-	-	-	-	-	-	-	-	-	1	-	MGI	-	5	P2	-
88243950	1:88243949-88243949	A	missense_variant	MODERATE	Mroh2a	ENSMUSG00000079429	Transcript	ENSMUST00000113130	protein_coding	22/42	-	-	-	2511	2299	767	G/R	Gga/Aga	-	-	1	-	MGI	-	5	P2	-
88244002	1:88244001-88244001	T	missense_variant	MODERATE	Mroh2a	ENSMUSG00000079429	Transcript	ENSMUST00000113130	protein_coding	22/42	-	-	-	2563	2351	784	S/F	tCc/tTc	-	-	1	-	MGI	-	5	P2	deleterious(0.02)
88244014	1:88244013-88244013	A	missense_variant	MODERATE	Mroh2a	ENSMUSG00000079429	Transcript	ENSMUST00000113130	protein_coding	22/42	-	-	-	2575	2363	788	R/Q	cGg/cAg	-	-	1	-	MGI	-	5	P2	-
88244118	1:88244117-88244117	C	intron_variant	MODIFIER	Mroh2a	ENSMUSG00000079429	Transcript	ENSMUST00000113130	protein_coding	-	22/41	-	-	-	-	-	-	-	-	-	1	-	MGI	-	5	P2	-
88244970	1:88244969-88244969	T	missense_variant	MODERATE	Mroh2a	ENSMUSG00000079429	Transcript	ENSMUST00000113130	protein_coding	23/42	-	-	-	2671	2459	820	R/M	aGg/aTg	-	-	1	-	MGI	-	5	P2	-
88244995	1:88244994-88244994	T	missense_variant	MODERATE	Mroh2a	ENSMUSG00000079429	Transcript	ENSMUST00000113130	protein_coding	23/42	-	-	-	2696	2484	828	K/N	aaG/aaT	-	-	1	-	MGI	-	5	P2	-
88245949	1:88245948-88245948	A	intron_variant	MODIFIER	Mroh2a	ENSMUSG00000079429	Transcript	ENSMUST00000113130	protein_coding	-	23/41	-	-	-	-	-	-	-	-	-	1	-	MGI	-	5	P2	-
88245989	1:88245988-88245988	C	splice_region_variant,synonymous_variant	LOW	Mroh2a	ENSMUSG00000079429	Transcript	ENSMUST00000113130	protein_coding	24/42	-	-	-	2769	2557	853	L	Ttg/Ctg	-	-	1	-	MGI	-	5	P2	-
88246017	1:88246016-88246016	T	missense_variant	MODERATE	Mroh2a	ENSMUSG00000079429	Transcript	ENSMUST00000113130	protein_coding	24/42	-	-	-	2797	2585	862	P/L	cCc/cTc	-	-	1	-	MGI	-	5	P2	deleterious(0)
88246065	1:88246064-88246064	G	missense_variant	MODERATE	Mroh2a	ENSMUSG00000079429	Transcript	ENSMUST00000113130	protein_coding	24/42	-	-	-	2845	2633	878	Q/R	cAa/cGa	-	-	1	-	MGI	-	5	P2	deleterious(0)
88247123	1:88247122-88247122	C	intron_variant	MODIFIER	Mroh2a	ENSMUSG00000079429	Transcript	ENSMUST00000113130	protein_coding	-	24/41	-	-	-	-	-	-	-	-	-	1	-	MGI	-	5	P2	-
88247139	1:88247138-88247138	A	missense_variant,splice_region_variant	MODERATE	Mroh2a	ENSMUSG00000079429	Transcript	ENSMUST00000113130	protein_coding	25/42	-	-	-	2851	2639	880	R/K	aGg/aAg	-	-	1	-	MGI	-	5	P2	tolerated(1)
88247140	1:88247139-88247139	C	synonymous_variant	LOW	Mroh2a	ENSMUSG00000079429	Transcript	ENSMUST00000113130	protein_coding	25/42	-	-	-	2852	2640	880	T	acA/acC	-	-	1	-	MGI	-	5	P2	-
88247172	1:88247171-88247171	G	missense_variant	MODERATE	Mroh2a	ENSMUSG00000079429	Transcript	ENSMUST00000113130	protein_coding	25/42	-	-	-	2884	2672	891	K/R	aAa/aGa	-	-	1	-	MGI	-	5	P2	tolerated(0.35)
88247232	1:88247231-88247231	C	missense_variant	MODERATE	Mroh2a	ENSMUSG00000079429	Transcript	ENSMUST00000113130	protein_coding	25/42	-	-	-	2944	2732	911	I/T	aTt/aCt	-	-	1	-	MGI	-	5	P2	tolerated(0.2)
88247237	1:88247236-88247236	T	missense_variant	MODERATE	Mroh2a	ENSMUSG00000079429	Transcript	ENSMUST00000113130	protein_coding	25/42	-	-	-	2949	2737	913	P/S	Cct/Tct	-	-	1	-	MGI	-	5	P2	-
88247763	1:88247762-88247762	G	synonymous_variant	LOW	Mroh2a	ENSMUSG00000079429	Transcript	ENSMUST00000113130	protein_coding	26/42	-	-	-	2972	2760	920	K	aaA/aaG	-	-	1	-	MGI	-	5	P2	-
88247852	1:88247851-88247851	C	splice_region_variant,intron_variant	LOW	Mroh2a	ENSMUSG00000079429	Transcript	ENSMUST00000113130	protein_coding	-	26/41	-	-	-	-	-	-	-	-	-	1	-	MGI	-	5	P2	-
88248555	1:88248554-88248554	A	splice_region_variant,synonymous_variant	LOW	Mroh2a	ENSMUSG00000079429	Transcript	ENSMUST00000113130	protein_coding	27/42	-	-	-	3056	2844	948	L	ctC/ctA	-	-	1	-	MGI	-	5	P2	-
88248584	1:88248583-88248583	A	missense_variant	MODERATE	Mroh2a	ENSMUSG00000079429	Transcript	ENSMUST00000113130	protein_coding	27/42	-	-	-	3085	2873	958	G/E	gGg/gAg	-	-	1	-	MGI	-	5	P2	-
88248614	1:88248613-88248613	C	missense_variant	MODERATE	Mroh2a	ENSMUSG00000079429	Transcript	ENSMUST00000113130	protein_coding	27/42	-	-	-	3115	2903	968	L/P	cTt/cCt	-	-	1	-	MGI	-	5	P2	tolerated(0.18)
88248621	1:88248620-88248620	T	synonymous_variant	LOW	Mroh2a	ENSMUSG00000079429	Transcript	ENSMUST00000113130	protein_coding	27/42	-	-	-	3122	2910	970	H	caC/caT	-	-	1	-	MGI	-	5	P2	-
88249686	1:88249685-88249685	T	intron_variant	MODIFIER	Mroh2a	ENSMUSG00000079429	Transcript	ENSMUST00000113130	protein_coding	-	27/41	-	-	-	-	-	-	-	-	-	1	-	MGI	-	5	P2	-
88249700	1:88249699-88249699	C	splice_region_variant,intron_variant	LOW	Mroh2a	ENSMUSG00000079429	Transcript	ENSMUST00000113130	protein_coding	-	27/41	-	-	-	-	-	-	-	-	-	1	-	MGI	-	5	P2	-
88249744	1:88249743-88249743	T	missense_variant	MODERATE	Mroh2a	ENSMUSG00000079429	Transcript	ENSMUST00000113130	protein_coding	28/42	-	-	-	3199	2987	996	P/L	cCc/cTc	-	-	1	-	MGI	-	5	P2	-
88249832	1:88249831-88249831	A	splice_region_variant,intron_variant	LOW	Mroh2a	ENSMUSG00000079429	Transcript	ENSMUST00000113130	protein_coding	-	28/41	-	-	-	-	-	-	-	-	-	1	-	MGI	-	5	P2	-
88249861	1:88249860-88249860	G	intron_variant	MODIFIER	Mroh2a	ENSMUSG00000079429	Transcript	ENSMUST00000113130	protein_coding	-	28/41	-	-	-	-	-	-	-	-	-	1	-	MGI	-	5	P2	-
88249869	1:88249868-88249868	C	intron_variant	MODIFIER	Mroh2a	ENSMUSG00000079429	Transcript	ENSMUST00000113130	protein_coding	-	28/41	-	-	-	-	-	-	-	-	-	1	-	MGI	-	5	P2	-
88250266	1:88250265-88250265	G	missense_variant,splice_region_variant	MODERATE	Mroh2a	ENSMUSG00000079429	Transcript	ENSMUST00000113130	protein_coding	29/42	-	-	-	3283	3071	1024	E/G	gAa/gGa	-	-	1	-	MGI	-	5	P2	tolerated(0.13)
88250268	1:88250267-88250267	A	missense_variant,splice_region_variant	MODERATE	Mroh2a	ENSMUSG00000079429	Transcript	ENSMUST00000113130	protein_coding	29/42	-	-	-	3285	3073	1025	G/S	Ggc/Agc	-	-	1	-	MGI	-	5	P2	-
88250342	1:88250341-88250341	A	synonymous_variant	LOW	Mroh2a	ENSMUSG00000079429	Transcript	ENSMUST00000113130	protein_coding	29/42	-	-	-	3359	3147	1049	T	acG/acA	-	-	1	-	MGI	-	5	P2	-
88250393	1:88250392-88250392	A	intron_variant	MODIFIER	Mroh2a	ENSMUSG00000079429	Transcript	ENSMUST00000113130	protein_coding	-	29/41	-	-	-	-	-	-	-	-	-	1	-	MGI	-	5	P2	-
88250425	1:88250424-88250424	T	intron_variant	MODIFIER	Mroh2a	ENSMUSG00000079429	Transcript	ENSMUST00000113130	protein_coding	-	29/41	-	-	-	-	-	-	-	-	-	1	-	MGI	-	5	P2	-
88250436	1:88250435-88250435	C	intron_variant	MODIFIER	Mroh2a	ENSMUSG00000079429	Transcript	ENSMUST00000113130	protein_coding	-	29/41	-	-	-	-	-	-	-	-	-	1	-	MGI	-	5	P2	-
88251229	1:88251228-88251228	C	intron_variant	MODIFIER	Mroh2a	ENSMUSG00000079429	Transcript	ENSMUST00000113130	protein_coding	-	29/41	-	-	-	-	-	-	-	-	-	1	-	MGI	-	5	P2	-
88251267	1:88251266-88251266	T	missense_variant	MODERATE	Mroh2a	ENSMUSG00000079429	Transcript	ENSMUST00000113130	protein_coding	30/42	-	-	-	3423	3211	1071	G/C	Ggc/Tgc	-	-	1	-	MGI	-	5	P2	-
88251289	1:88251288-88251288	T	missense_variant	MODERATE	Mroh2a	ENSMUSG00000079429	Transcript	ENSMUST00000113130	protein_coding	30/42	-	-	-	3445	3233	1078	T/I	aCc/aTc	-	-	1	-	MGI	-	5	P2	-
88251346	1:88251345-88251345	T	missense_variant	MODERATE	Mroh2a	ENSMUSG00000079429	Transcript	ENSMUST00000113130	protein_coding	30/42	-	-	-	3502	3290	1097	A/V	gCc/gTc	-	-	1	-	MGI	-	5	P2	-
88251365	1:88251364-88251364	T	synonymous_variant	LOW	Mroh2a	ENSMUSG00000079429	Transcript	ENSMUST00000113130	protein_coding	30/42	-	-	-	3521	3309	1103	F	ttC/ttT	-	-	1	-	MGI	-	5	P2	-
88251374	1:88251373-88251373	T	synonymous_variant	LOW	Mroh2a	ENSMUSG00000079429	Transcript	ENSMUST00000113130	protein_coding	30/42	-	-	-	3530	3318	1106	I	atC/atT	-	-	1	-	MGI	-	5	P2	-
88251385	1:88251384-88251384	T	missense_variant	MODERATE	Mroh2a	ENSMUSG00000079429	Transcript	ENSMUST00000113130	protein_coding	30/42	-	-	-	3541	3329	1110	G/V	gGg/gTg	-	-	1	-	MGI	-	5	P2	tolerated(0.1)
88251421	1:88251420-88251420	TTGGA	intron_variant	MODIFIER	Mroh2a	ENSMUSG00000079429	Transcript	ENSMUST00000113130	protein_coding	-	30/41	-	-	-	-	-	-	-	-	-	1	-	MGI	-	5	P2	-
88252313	1:88252312-88252312	G	intron_variant	MODIFIER	Mroh2a	ENSMUSG00000079429	Transcript	ENSMUST00000113130	protein_coding	-	30/41	-	-	-	-	-	-	-	-	-	1	-	MGI	-	5	P2	-
88252383	1:88252382-88252382	C	missense_variant	MODERATE	Mroh2a	ENSMUSG00000079429	Transcript	ENSMUST00000113130	protein_coding	31/42	-	-	-	3601	3389	1130	V/A	gTt/gCt	-	-	1	-	MGI	-	5	P2	tolerated(0.18)
88252458	1:88252457-88252457	G	missense_variant	MODERATE	Mroh2a	ENSMUSG00000079429	Transcript	ENSMUST00000113130	protein_coding	31/42	-	-	-	3676	3464	1155	K/R	aAa/aGa	-	-	1	-	MGI	-	5	P2	deleterious(0)
88252477	1:88252476-88252476	T	synonymous_variant	LOW	Mroh2a	ENSMUSG00000079429	Transcript	ENSMUST00000113130	protein_coding	31/42	-	-	-	3695	3483	1161	P	ccC/ccT	-	-	1	-	MGI	-	5	P2	-
88254834	1:88254833-88254833	T	intron_variant	MODIFIER	Mroh2a	ENSMUSG00000079429	Transcript	ENSMUST00000113130	protein_coding	-	31/41	-	-	-	-	-	-	-	-	-	1	-	MGI	-	5	P2	-
88254845	1:88254844-88254844	C	intron_variant	MODIFIER	Mroh2a	ENSMUSG00000079429	Transcript	ENSMUST00000113130	protein_coding	-	31/41	-	-	-	-	-	-	-	-	-	1	-	MGI	-	5	P2	-
88254906	1:88254905-88254905	C	missense_variant	MODERATE	Mroh2a	ENSMUSG00000079429	Transcript	ENSMUST00000113130	protein_coding	32/42	-	-	-	3757	3545	1182	E/A	gAa/gCa	-	-	1	-	MGI	-	5	P2	-
88254935	1:88254934-88254934	T	missense_variant	MODERATE	Mroh2a	ENSMUSG00000079429	Transcript	ENSMUST00000113130	protein_coding	32/42	-	-	-	3786	3574	1192	G/W	Ggg/Tgg	-	-	1	-	MGI	-	5	P2	deleterious(0)
88254948	1:88254947-88254947	A	missense_variant	MODERATE	Mroh2a	ENSMUSG00000079429	Transcript	ENSMUST00000113130	protein_coding	32/42	-	-	-	3799	3587	1196	R/K	aGg/aAg	-	-	1	-	MGI	-	5	P2	tolerated(0.53)
88254965	1:88254964-88254964	T	missense_variant	MODERATE	Mroh2a	ENSMUSG00000079429	Transcript	ENSMUST00000113130	protein_coding	32/42	-	-	-	3816	3604	1202	N/Y	Aat/Tat	-	-	1	-	MGI	-	5	P2	deleterious(0.01)
88255048	1:88255047-88255047	T	intron_variant	MODIFIER	Mroh2a	ENSMUSG00000079429	Transcript	ENSMUST00000113130	protein_coding	-	32/41	-	-	-	-	-	-	-	-	-	1	-	MGI	-	5	P2	-
88255050	1:88255049-88255049	C	intron_variant	MODIFIER	Mroh2a	ENSMUSG00000079429	Transcript	ENSMUST00000113130	protein_coding	-	32/41	-	-	-	-	-	-	-	-	-	1	-	MGI	-	5	P2	-
88255203	1:88255202-88255202	A	missense_variant	MODERATE	Mroh2a	ENSMUSG00000079429	Transcript	ENSMUST00000113130	protein_coding	33/42	-	-	-	3982	3770	1257	G/E	gGg/gAg	-	-	1	-	MGI	-	5	P2	tolerated(0.49)
88255245	1:88255244-88255244	C	missense_variant	MODERATE	Mroh2a	ENSMUSG00000079429	Transcript	ENSMUST00000113130	protein_coding	33/42	-	-	-	4024	3812	1271	V/A	gTt/gCt	-	-	1	-	MGI	-	5	P2	tolerated(0.08)
88255275	1:88255274-88255274	T	missense_variant	MODERATE	Mroh2a	ENSMUSG00000079429	Transcript	ENSMUST00000113130	protein_coding	33/42	-	-	-	4054	3842	1281	T/I	aCc/aTc	-	-	1	-	MGI	-	5	P2	deleterious(0.02)
88255539	1:88255538-88255538	A	splice_region_variant,intron_variant	LOW	Mroh2a	ENSMUSG00000079429	Transcript	ENSMUST00000113130	protein_coding	-	33/41	-	-	-	-	-	-	-	-	-	1	-	MGI	-	5	P2	-
88255565	1:88255564-88255564	A	missense_variant	MODERATE	Mroh2a	ENSMUSG00000079429	Transcript	ENSMUST00000113130	protein_coding	34/42	-	-	-	4085	3873	1291	H/Q	caC/caA	-	-	1	-	MGI	-	5	P2	-
88255607	1:88255606-88255606	C	synonymous_variant	LOW	Mroh2a	ENSMUSG00000079429	Transcript	ENSMUST00000113130	protein_coding	34/42	-	-	-	4127	3915	1305	A	gcT/gcC	-	-	1	-	MGI	-	5	P2	-
88255633	1:88255632-88255632	A	missense_variant	MODERATE	Mroh2a	ENSMUSG00000079429	Transcript	ENSMUST00000113130	protein_coding	34/42	-	-	-	4153	3941	1314	R/Q	cGg/cAg	-	-	1	-	MGI	-	5	P2	deleterious(0.02)
88255655	1:88255654-88255654	G	missense_variant	MODERATE	Mroh2a	ENSMUSG00000079429	Transcript	ENSMUST00000113130	protein_coding	34/42	-	-	-	4175	3963	1321	F/L	ttC/ttG	-	-	1	-	MGI	-	5	P2	tolerated(0.25)
88256029	1:88256028-88256028	A	intron_variant	MODIFIER	Mroh2a	ENSMUSG00000079429	Transcript	ENSMUST00000113130	protein_coding	-	34/41	-	-	-	-	-	-	-	-	-	1	-	MGI	-	5	P2	-
88256051	1:88256050-88256050	A	splice_region_variant,intron_variant	LOW	Mroh2a	ENSMUSG00000079429	Transcript	ENSMUST00000113130	protein_coding	-	34/41	-	-	-	-	-	-	-	-	-	1	-	MGI	-	5	P2	-
88256090	1:88256089-88256089	A	missense_variant	MODERATE	Mroh2a	ENSMUSG00000079429	Transcript	ENSMUST00000113130	protein_coding	35/42	-	-	-	4234	4022	1341	R/Q	cGg/cAg	-	-	1	-	MGI	-	5	P2	-
88256096	1:88256095-88256095	A	missense_variant	MODERATE	Mroh2a	ENSMUSG00000079429	Transcript	ENSMUST00000113130	protein_coding	35/42	-	-	-	4240	4028	1343	R/Q	cGg/cAg	-	-	1	-	MGI	-	5	P2	deleterious(0)
88256127	1:88256126-88256126	A	synonymous_variant	LOW	Mroh2a	ENSMUSG00000079429	Transcript	ENSMUST00000113130	protein_coding	35/42	-	-	-	4271	4059	1353	S	tcG/tcA	-	-	1	-	MGI	-	5	P2	-
88256155	1:88256154-88256154	T	missense_variant	MODERATE	Mroh2a	ENSMUSG00000079429	Transcript	ENSMUST00000113130	protein_coding	35/42	-	-	-	4299	4087	1363	P/S	Ccg/Tcg	-	-	1	-	MGI	-	5	P2	deleterious(0.02)
88256166	1:88256165-88256165	T	frameshift_variant	HIGH	Mroh2a	ENSMUSG00000079429	Transcript	ENSMUST00000113130	protein_coding	35/42	-	-	-	4310-4311	4098-4099	1366-1367	-/X	-/T	-	-	1	-	MGI	-	5	P2	-
88256392	1:88256391-88256391	C	intron_variant	MODIFIER	Mroh2a	ENSMUSG00000079429	Transcript	ENSMUST00000113130	protein_coding	-	35/41	-	-	-	-	-	-	-	-	-	1	-	MGI	-	5	P2	-
88256413	1:88256412-88256412	T	missense_variant	MODERATE	Mroh2a	ENSMUSG00000079429	Transcript	ENSMUST00000113130	protein_coding	36/42	-	-	-	4329	4117	1373	P/S	Cca/Tca	-	-	1	-	MGI	-	5	P2	tolerated(0.07)
88256468	1:88256467-88256467	C	missense_variant	MODERATE	Mroh2a	ENSMUSG00000079429	Transcript	ENSMUST00000113130	protein_coding	36/42	-	-	-	4384	4172	1391	V/A	gTt/gCt	-	-	1	-	MGI	-	5	P2	deleterious(0.01)
88256545	1:88256544-88256544	A	missense_variant	MODERATE	Mroh2a	ENSMUSG00000079429	Transcript	ENSMUST00000113130	protein_coding	36/42	-	-	-	4461	4249	1417	G/R	Ggg/Agg	-	-	1	-	MGI	-	5	P2	-
88256705	1:88256704-88256704	T	synonymous_variant	LOW	Mroh2a	ENSMUSG00000079429	Transcript	ENSMUST00000113130	protein_coding	37/42	-	-	-	4520	4308	1436	G	ggC/ggT	-	-	1	-	MGI	-	5	P2	-
88256727	1:88256726-88256726	T	missense_variant	MODERATE	Mroh2a	ENSMUSG00000079429	Transcript	ENSMUST00000113130	protein_coding	37/42	-	-	-	4542	4330	1444	P/S	Ccg/Tcg	-	-	1	-	MGI	-	5	P2	tolerated(0.82)
88256754	1:88256753-88256753	C	missense_variant	MODERATE	Mroh2a	ENSMUSG00000079429	Transcript	ENSMUST00000113130	protein_coding	37/42	-	-	-	4569	4357	1453	F/L	Ttc/Ctc	-	-	1	-	MGI	-	5	P2	tolerated(0.07)
88256798	1:88256797-88256797	A	synonymous_variant	LOW	Mroh2a	ENSMUSG00000079429	Transcript	ENSMUST00000113130	protein_coding	37/42	-	-	-	4613	4401	1467	E	gaG/gaA	-	-	1	-	MGI	-	5	P2	-
88257683	1:88257682-88257682	T	downstream_gene_variant	MODIFIER	Hjurp	ENSMUSG00000044783	Transcript	ENSMUST00000054674	protein_coding	-	-	-	-	-	-	-	-	-	-	4789	-1	-	MGI	-	1	P2	-
88257739	1:88257738-88257738	C	downstream_gene_variant	MODIFIER	Hjurp	ENSMUSG00000044783	Transcript	ENSMUST00000054674	protein_coding	-	-	-	-	-	-	-	-	-	-	4733	-1	-	MGI	-	1	P2	-
88257802	1:88257801-88257801	C	downstream_gene_variant	MODIFIER	Hjurp	ENSMUSG00000044783	Transcript	ENSMUST00000054674	protein_coding	-	-	-	-	-	-	-	-	-	-	4670	-1	-	MGI	-	1	P2	-
88258551	1:88258550-88258550	A	downstream_gene_variant	MODIFIER	Hjurp	ENSMUSG00000044783	Transcript	ENSMUST00000054674	protein_coding	-	-	-	-	-	-	-	-	-	-	3921	-1	-	MGI	-	1	P2	-
88258552	1:88258551-88258551	G	downstream_gene_variant	MODIFIER	Hjurp	ENSMUSG00000044783	Transcript	ENSMUST00000054674	protein_coding	-	-	-	-	-	-	-	-	-	-	3920	-1	-	MGI	-	1	P2	-
88258633	1:88258632-88258632	T	downstream_gene_variant	MODIFIER	Hjurp	ENSMUSG00000044783	Transcript	ENSMUST00000054674	protein_coding	-	-	-	-	-	-	-	-	-	-	3839	-1	-	MGI	-	1	P2	-
88258708	1:88258707-88258707	T	downstream_gene_variant	MODIFIER	Hjurp	ENSMUSG00000044783	Transcript	ENSMUST00000054674	protein_coding	-	-	-	-	-	-	-	-	-	-	3764	-1	-	MGI	-	1	P2	-
88258743	1:88258742-88258742	A	downstream_gene_variant	MODIFIER	Hjurp	ENSMUSG00000044783	Transcript	ENSMUST00000054674	protein_coding	-	-	-	-	-	-	-	-	-	-	3729	-1	-	MGI	-	1	P2	-
88258754	1:88258753-88258753	G	downstream_gene_variant	MODIFIER	Hjurp	ENSMUSG00000044783	Transcript	ENSMUST00000054674	protein_coding	-	-	-	-	-	-	-	-	-	-	3718	-1	-	MGI	-	1	P2	-
88258759	1:88258758-88258758	C	downstream_gene_variant	MODIFIER	Hjurp	ENSMUSG00000044783	Transcript	ENSMUST00000054674	protein_coding	-	-	-	-	-	-	-	-	-	-	3713	-1	-	MGI	-	1	P2	-
88259220	1:88259219-88259219	A	downstream_gene_variant	MODIFIER	Hjurp	ENSMUSG00000044783	Transcript	ENSMUST00000054674	protein_coding	-	-	-	-	-	-	-	-	-	-	3252	-1	-	MGI	-	1	P2	-
88259483	1:88259482-88259482	T	downstream_gene_variant	MODIFIER	Hjurp	ENSMUSG00000044783	Transcript	ENSMUST00000054674	protein_coding	-	-	-	-	-	-	-	-	-	-	2989	-1	-	MGI	-	1	P2	-
88259499	1:88259498-88259498	A	downstream_gene_variant	MODIFIER	Hjurp	ENSMUSG00000044783	Transcript	ENSMUST00000054674	protein_coding	-	-	-	-	-	-	-	-	-	-	2973	-1	-	MGI	-	1	P2	-
88259537	1:88259536-88259536	C	downstream_gene_variant	MODIFIER	Hjurp	ENSMUSG00000044783	Transcript	ENSMUST00000054674	protein_coding	-	-	-	-	-	-	-	-	-	-	2935	-1	-	MGI	-	1	P2	-
88259567	1:88259566-88259566	G	downstream_gene_variant	MODIFIER	Hjurp	ENSMUSG00000044783	Transcript	ENSMUST00000054674	protein_coding	-	-	-	-	-	-	-	-	-	-	2905	-1	-	MGI	-	1	P2	-
88259589	1:88259588-88259588	T	downstream_gene_variant	MODIFIER	Hjurp	ENSMUSG00000044783	Transcript	ENSMUST00000054674	protein_coding	-	-	-	-	-	-	-	-	-	-	2883	-1	-	MGI	-	1	P2	-
88259973	1:88259972-88259972	T	downstream_gene_variant	MODIFIER	Hjurp	ENSMUSG00000044783	Transcript	ENSMUST00000054674	protein_coding	-	-	-	-	-	-	-	-	-	-	2499	-1	-	MGI	-	1	P2	-
88260048	1:88260047-88260047	A	downstream_gene_variant	MODIFIER	Hjurp	ENSMUSG00000044783	Transcript	ENSMUST00000054674	protein_coding	-	-	-	-	-	-	-	-	-	-	2424	-1	-	MGI	-	1	P2	-
88260056	1:88260055-88260055	T	downstream_gene_variant	MODIFIER	Hjurp	ENSMUSG00000044783	Transcript	ENSMUST00000054674	protein_coding	-	-	-	-	-	-	-	-	-	-	2416	-1	-	MGI	-	1	P2	-
88265185	1:88265184-88265184	A	synonymous_variant	LOW	Hjurp	ENSMUSG00000044783	Transcript	ENSMUST00000054674	protein_coding	8/8	-	-	-	2165	2001	667	P	ccC/ccT	-	-	-1	-	MGI	-	1	P2	-
88265258	1:88265257-88265257	G	missense_variant	MODERATE	Hjurp	ENSMUSG00000044783	Transcript	ENSMUST00000054674	protein_coding	8/8	-	-	-	2092	1928	643	F/S	tTc/tCc	-	-	-1	-	MGI	-	1	P2	tolerated(0.16)
88265309	1:88265308-88265308	G	missense_variant	MODERATE	Hjurp	ENSMUSG00000044783	Transcript	ENSMUST00000054674	protein_coding	8/8	-	-	-	2041	1877	626	G/A	gGa/gCa	-	-	-1	-	MGI	-	1	P2	-
88265472	1:88265471-88265471	T	missense_variant	MODERATE	Hjurp	ENSMUSG00000044783	Transcript	ENSMUST00000054674	protein_coding	8/8	-	-	-	1878	1714	572	E/K	Gag/Aag	-	-	-1	-	MGI	-	1	P2	-
88265570	1:88265569-88265569	A	missense_variant	MODERATE	Hjurp	ENSMUSG00000044783	Transcript	ENSMUST00000054674	protein_coding	8/8	-	-	-	1780	1616	539	N/I	aAc/aTc	-	-	-1	-	MGI	-	1	P2	tolerated(0.17)
88265673	1:88265672-88265672	A	missense_variant	MODERATE	Hjurp	ENSMUSG00000044783	Transcript	ENSMUST00000054674	protein_coding	8/8	-	-	-	1677	1513	505	A/S	Gca/Tca	-	-	-1	-	MGI	-	1	P2	-
88265846	1:88265845-88265845	C	missense_variant	MODERATE	Hjurp	ENSMUSG00000044783	Transcript	ENSMUST00000054674	protein_coding	8/8	-	-	-	1504	1340	447	F/C	tTt/tGt	-	-	-1	-	MGI	-	1	P2	tolerated(0.2)
88265892	1:88265891-88265891	G	missense_variant	MODERATE	Hjurp	ENSMUSG00000044783	Transcript	ENSMUST00000054674	protein_coding	8/8	-	-	-	1458	1294	432	A/P	Gct/Cct	-	-	-1	-	MGI	-	1	P2	tolerated(0.08)
88265980	1:88265979-88265979	G	missense_variant	MODERATE	Hjurp	ENSMUSG00000044783	Transcript	ENSMUST00000054674	protein_coding	8/8	-	-	-	1370	1206	402	Q/H	caA/caC	-	-	-1	-	MGI	-	1	P2	tolerated(0.46)
88266046	1:88266045-88266045	C	synonymous_variant	LOW	Hjurp	ENSMUSG00000044783	Transcript	ENSMUST00000054674	protein_coding	8/8	-	-	-	1304	1140	380	V	gtT/gtG	-	-	-1	-	MGI	-	1	P2	-
88266121	1:88266120-88266120	A	synonymous_variant	LOW	Hjurp	ENSMUSG00000044783	Transcript	ENSMUST00000054674	protein_coding	8/8	-	-	-	1229	1065	355	S	tcC/tcT	-	-	-1	-	MGI	-	1	P2	-
88266195	1:88266194-88266194	A	missense_variant	MODERATE	Hjurp	ENSMUSG00000044783	Transcript	ENSMUST00000054674	protein_coding	8/8	-	-	-	1155	991	331	L/F	Ctt/Ttt	-	-	-1	-	MGI	-	1	P2	deleterious(0.01)
88266241	1:88266240-88266240	T	synonymous_variant	LOW	Hjurp	ENSMUSG00000044783	Transcript	ENSMUST00000054674	protein_coding	8/8	-	-	-	1109	945	315	P	ccC/ccA	-	-	-1	-	MGI	-	1	P2	-
88266255	1:88266254-88266254	T	missense_variant	MODERATE	Hjurp	ENSMUSG00000044783	Transcript	ENSMUST00000054674	protein_coding	8/8	-	-	-	1095	931	311	A/T	Gcc/Acc	-	-	-1	-	MGI	-	1	P2	deleterious(0.04)
88266400	1:88266399-88266399	A	synonymous_variant	LOW	Hjurp	ENSMUSG00000044783	Transcript	ENSMUST00000054674	protein_coding	8/8	-	-	-	950	786	262	P	ccC/ccT	-	-	-1	-	MGI	-	1	P2	-
88266452	1:88266451-88266451	T	missense_variant	MODERATE	Hjurp	ENSMUSG00000044783	Transcript	ENSMUST00000054674	protein_coding	8/8	-	-	-	898	734	245	G/D	gGt/gAt	-	-	-1	-	MGI	-	1	P2	-
88266524	1:88266523-88266523	T	frameshift_variant	HIGH	Hjurp	ENSMUSG00000044783	Transcript	ENSMUST00000054674	protein_coding	8/8	-	-	-	825-826	661-662	221	L/HX	ctt/cAtt	-	-	-1	-	MGI	-	1	P2	-
88266561	1:88266560-88266560	G	synonymous_variant	LOW	Hjurp	ENSMUSG00000044783	Transcript	ENSMUST00000054674	protein_coding	8/8	-	-	-	789	625	209	L	Ttg/Ctg	-	-	-1	-	MGI	-	1	P2	-
88266592	1:88266591-88266591	A	synonymous_variant	LOW	Hjurp	ENSMUSG00000044783	Transcript	ENSMUST00000054674	protein_coding	8/8	-	-	-	758	594	198	G	ggG/ggT	-	-	-1	-	MGI	-	1	P2	-
88266616	1:88266615-88266615	C	synonymous_variant	LOW	Hjurp	ENSMUSG00000044783	Transcript	ENSMUST00000054674	protein_coding	8/8	-	-	-	734	570	190	E	gaA/gaG	-	-	-1	-	MGI	-	1	P2	-
88266696	1:88266695-88266695	C	intron_variant	MODIFIER	Hjurp	ENSMUSG00000044783	Transcript	ENSMUST00000054674	protein_coding	-	7/7	-	-	-	-	-	-	-	-	-	-1	-	MGI	-	1	P2	-
88267915	1:88267914-88267914	C	intron_variant	MODIFIER	Hjurp	ENSMUSG00000044783	Transcript	ENSMUST00000054674	protein_coding	-	7/7	-	-	-	-	-	-	-	-	-	-1	-	MGI	-	1	P2	-
88268037	1:88268036-88268036	G	intron_variant	MODIFIER	Hjurp	ENSMUSG00000044783	Transcript	ENSMUST00000054674	protein_coding	-	6/7	-	-	-	-	-	-	-	-	-	-1	-	MGI	-	1	P2	-
88269283	1:88269282-88269282	C	intron_variant	MODIFIER	Hjurp	ENSMUSG00000044783	Transcript	ENSMUST00000054674	protein_coding	-	6/7	-	-	-	-	-	-	-	-	-	-1	-	MGI	-	1	P2	-
88269285	1:88269284-88269284	T	intron_variant	MODIFIER	Hjurp	ENSMUSG00000044783	Transcript	ENSMUST00000054674	protein_coding	-	6/7	-	-	-	-	-	-	-	-	-	-1	-	MGI	-	1	P2	-
88269331	1:88269330-88269330	C	synonymous_variant	LOW	Hjurp	ENSMUSG00000044783	Transcript	ENSMUST00000054674	protein_coding	6/8	-	-	-	602	438	146	E	gaA/gaG	-	-	-1	-	MGI	-	1	P2	-
88270169	1:88270168-88270168	G	intron_variant	MODIFIER	Hjurp	ENSMUSG00000044783	Transcript	ENSMUST00000054674	protein_coding	-	5/7	-	-	-	-	-	-	-	-	-	-1	-	MGI	-	1	P2	-
88270170	1:88270169-88270169	G	intron_variant	MODIFIER	Hjurp	ENSMUSG00000044783	Transcript	ENSMUST00000054674	protein_coding	-	5/7	-	-	-	-	-	-	-	rs252030215	-	-1	-	MGI	-	1	P2	-
88270269	1:88270268-88270268	G	synonymous_variant	LOW	Hjurp	ENSMUSG00000044783	Transcript	ENSMUST00000054674	protein_coding	5/8	-	-	-	452	288	96	F	ttT/ttC	-	-	-1	-	MGI	-	1	P2	-
88270274	1:88270273-88270273	T	missense_variant	MODERATE	Hjurp	ENSMUSG00000044783	Transcript	ENSMUST00000054674	protein_coding	5/8	-	-	-	447	283	95	G/S	Ggc/Agc	-	-	-1	-	MGI	-	1	P2	-
88270304	1:88270303-88270303	AGC	splice_region_variant,intron_variant	LOW	Hjurp	ENSMUSG00000044783	Transcript	ENSMUST00000054674	protein_coding	-	4/7	-	-	-	-	-	-	-	-	-	-1	-	MGI	-	1	P2	-
88272667	1:88272666-88272666	T	intron_variant	MODIFIER	Hjurp	ENSMUSG00000044783	Transcript	ENSMUST00000054674	protein_coding	-	4/7	-	-	-	-	-	-	-	-	-	-1	-	MGI	-	1	P2	-
88272675	1:88272674-88272674	C	intron_variant	MODIFIER	Hjurp	ENSMUSG00000044783	Transcript	ENSMUST00000054674	protein_coding	-	4/7	-	-	-	-	-	-	-	-	-	-1	-	MGI	-	1	P2	-
88272689	1:88272688-88272688	C	intron_variant	MODIFIER	Hjurp	ENSMUSG00000044783	Transcript	ENSMUST00000054674	protein_coding	-	4/7	-	-	-	-	-	-	-	-	-	-1	-	MGI	-	1	P2	-
88272730	1:88272729-88272729	G	missense_variant,splice_region_variant	MODERATE	Hjurp	ENSMUSG00000044783	Transcript	ENSMUST00000054674	protein_coding	4/8	-	-	-	420	256	86	Y/H	Tat/Cat	-	-	-1	-	MGI	-	1	P2	tolerated(0.15)
88272802	1:88272801-88272801	C	intron_variant	MODIFIER	Hjurp	ENSMUSG00000044783	Transcript	ENSMUST00000054674	protein_coding	-	3/7	-	-	-	-	-	-	-	-	-	-1	-	MGI	-	1	P2	-
88272805	1:88272804-88272804	A	intron_variant	MODIFIER	Hjurp	ENSMUSG00000044783	Transcript	ENSMUST00000054674	protein_coding	-	3/7	-	-	-	-	-	-	-	-	-	-1	-	MGI	-	1	P2	-
88275012	1:88275011-88275011	T	intron_variant	MODIFIER	Hjurp	ENSMUSG00000044783	Transcript	ENSMUST00000054674	protein_coding	-	3/7	-	-	-	-	-	-	-	-	-	-1	-	MGI	-	1	P2	-
88277167	1:88277166-88277166	C	intron_variant	MODIFIER	Hjurp	ENSMUSG00000044783	Transcript	ENSMUST00000054674	protein_coding	-	2/7	-	-	-	-	-	-	-	-	-	-1	-	MGI	-	1	P2	-
88277179	1:88277178-88277178	C	intron_variant	MODIFIER	Hjurp	ENSMUSG00000044783	Transcript	ENSMUST00000054674	protein_coding	-	2/7	-	-	-	-	-	-	-	-	-	-1	-	MGI	-	1	P2	-
88277188	1:88277187-88277187	G	intron_variant	MODIFIER	Hjurp	ENSMUSG00000044783	Transcript	ENSMUST00000054674	protein_coding	-	2/7	-	-	-	-	-	-	-	-	-	-1	-	MGI	-	1	P2	-
88277220	1:88277219-88277219	T	missense_variant,splice_region_variant	MODERATE	Hjurp	ENSMUSG00000044783	Transcript	ENSMUST00000054674	protein_coding	2/8	-	-	-	327	163	55	G/R	Ggg/Agg	-	-	-1	-	MGI	-	1	P2	deleterious(0)
88277238	1:88277237-88277237	C	missense_variant	MODERATE	Hjurp	ENSMUSG00000044783	Transcript	ENSMUST00000054674	protein_coding	2/8	-	-	-	309	145	49	T/A	Acc/Gcc	-	-	-1	-	MGI	-	1	P2	deleterious(0)
88277304	1:88277303-88277303	G	intron_variant	MODIFIER	Hjurp	ENSMUSG00000044783	Transcript	ENSMUST00000054674	protein_coding	-	1/7	-	-	-	-	-	-	-	-	-	-1	-	MGI	-	1	P2	-
88277368	1:88277367-88277367	A	splice_region_variant,intron_variant	LOW	Hjurp	ENSMUSG00000044783	Transcript	ENSMUST00000054674	protein_coding	-	1/7	-	-	-	-	-	-	-	-	-	-1	-	MGI	-	1	P2	-
88277410	1:88277409-88277409	A	missense_variant	MODERATE	Hjurp	ENSMUSG00000044783	Transcript	ENSMUST00000054674	protein_coding	1/8	-	-	-	225	61	21	R/C	Cgc/Tgc	-	-	-1	-	MGI	-	1	P2	deleterious(0)
88277413	1:88277412-88277412	T	missense_variant	MODERATE	Hjurp	ENSMUSG00000044783	Transcript	ENSMUST00000054674	protein_coding	1/8	-	-	-	222	58	20	C/S	Tgc/Agc	-	-	-1	-	MGI	-	1	P2	-
88277422	1:88277421-88277421	A	stop_gained	HIGH	Hjurp	ENSMUSG00000044783	Transcript	ENSMUST00000054674	protein_coding	1/8	-	-	-	213	49	17	E/*	Gaa/Taa	-	-	-1	-	MGI	-	1	P2	-
88277434	1:88277433-88277433	C	stop_lost	HIGH	Hjurp	ENSMUSG00000044783	Transcript	ENSMUST00000054674	protein_coding	1/8	-	-	-	201	37	13	*/E	Tag/Gag	-	-	-1	-	MGI	-	1	P2	-
88277442	1:88277441-88277441	A	missense_variant	MODERATE	Hjurp	ENSMUSG00000044783	Transcript	ENSMUST00000054674	protein_coding	1/8	-	-	-	193	29	10	K/M	aAg/aTg	-	-	-1	-	MGI	-	1	P2	tolerated(0.11)
88277475	1:88277474-88277474	G	5_prime_UTR_variant	MODIFIER	Hjurp	ENSMUSG00000044783	Transcript	ENSMUST00000054674	protein_coding	1/8	-	-	-	160	-	-	-	-	-	-	-1	-	MGI	-	1	P2	-
91225127	1:91225126-91225126	G	3_prime_UTR_variant	MODIFIER	Ramp1	ENSMUSG00000034353	Transcript	ENSMUST00000097648	protein_coding	3/3	-	-	-	2255	-	-	-	-	-	-	1	-	MGI	-	1	P1	-
128262787	1:128262786-128262786	T	splice_region_variant,intron_variant	LOW	Ubxn4	ENSMUSG00000026353	Transcript	ENSMUST00000027592	protein_coding	-	7/12	-	-	-	-	-	-	-	-	-	1	-	MGI	-	1	P1	-
133101464	1:133101462-133101463	-	intron_variant	MODIFIER	Pik3c2b	ENSMUSG00000026447	Transcript	ENSMUST00000077730	protein_coding	-	28/32	-	-	-	-	-	-	-	-	-	1	-	MGI	-	5	P1	-
133298946	1:133298945-133298945	C	synonymous_variant	LOW	Plekha6	ENSMUSG00000041757	Transcript	ENSMUST00000038295	protein_coding	26/27	-	-	-	3563	3432	1144	P	ccA/ccC	-	-	1	-	MGI	-	1	-	-
134328829	1:134328828-134328828	G	intron_variant	MODIFIER	Ppfia4	ENSMUSG00000026458	Transcript	ENSMUST00000168515	protein_coding	-	2/28	-	-	-	-	-	-	-	-	-	-1	-	MGI	-	1	P2	-
134328836	1:134328835-134328835	G	intron_variant	MODIFIER	Ppfia4	ENSMUSG00000026458	Transcript	ENSMUST00000168515	protein_coding	-	2/28	-	-	-	-	-	-	-	-	-	-1	-	MGI	-	1	P2	-
138116931	1:138116930-138116930	T	intron_variant	MODIFIER	Ptprc	ENSMUSG00000026395	Transcript	ENSMUST00000183301	protein_coding	-	7/32	-	-	-	-	-	-	-	-	-	-1	-	MGI	-	5	A2	-
153740522	1:153740520-153740521	-	intron_variant	MODIFIER	Rgs16	ENSMUSG00000026475	Transcript	ENSMUST00000027748	protein_coding	-	1/4	-	-	-	-	-	-	-	-	-	1	-	MGI	-	1	P1	-
153825327	1:153825326-153825326	A	missense_variant	MODERATE	Rgsl1	ENSMUSG00000042641	Transcript	ENSMUST00000124558	protein_coding	6/21	-	-	-	1409	1381	461	T/S	Act/Tct	-	-	-1	-	MGI	-	5	P1	-
155958727	1:155958726-155958726	A	splice_region_variant,intron_variant	LOW	Cep350	ENSMUSG00000033671	Transcript	ENSMUST00000138762	protein_coding	-	4/37	-	-	-	-	-	-	-	-	-	-1	-	MGI	-	5	P1	-
158580399	1:158580398-158580398	G	intron_variant	MODIFIER	Astn1	ENSMUSG00000026587	Transcript	ENSMUST00000193042	protein_coding	-	11/22	-	-	-	-	-	-	-	-	-	1	-	MGI	-	1	-	-
164809075	1:164809074-164809074	G	intron_variant	MODIFIER	Dpt	ENSMUSG00000026574	Transcript	ENSMUST00000027861	protein_coding	-	2/3	-	-	-	-	-	-	-	-	-	1	-	MGI	-	1	P1	-
164809081	1:164809080-164809080	G	intron_variant	MODIFIER	Dpt	ENSMUSG00000026574	Transcript	ENSMUST00000027861	protein_coding	-	2/3	-	-	-	-	-	-	-	-	-	1	-	MGI	-	1	P1	-
171279111	1:171279110-171279110	G	intron_variant	MODIFIER	Ppox	ENSMUSG00000062729	Transcript	ENSMUST00000073120	protein_coding	-	7/12	-	-	-	-	-	-	-	-	-	-1	-	MGI	-	1	P1	-
171344433	1:171344432-171344432	G	missense_variant	MODERATE	Nit1	ENSMUSG00000013997	Transcript	ENSMUST00000111295	protein_coding	3/7	-	-	-	273	197	66	L/S	tTg/tCg	-	-	-1	-	MGI	-	1	P1	deleterious(0)
171344579	1:171344578-171344578	C	intron_variant	MODIFIER	Nit1	ENSMUSG00000013997	Transcript	ENSMUST00000111295	protein_coding	-	2/6	-	-	-	-	-	-	-	-	-	-1	-	MGI	-	1	P1	-
171357963	1:171357962-171357962	G	missense_variant	MODERATE	Pfdn2	ENSMUSG00000006412	Transcript	ENSMUST00000135941	protein_coding	4/4	-	-	-	443	401	134	E/G	gAa/gGa	-	-	1	-	MGI	-	1	P1	tolerated(0.34)
171358047	1:171358044-171358046	-	3_prime_UTR_variant	MODIFIER	Pfdn2	ENSMUSG00000006412	Transcript	ENSMUST00000135941	protein_coding	4/4	-	-	-	526-527	-	-	-	-	-	-	1	-	MGI	-	1	P1	-
173349126	1:173349124-173349125	-	upstream_gene_variant	MODIFIER	Aim2	ENSMUSG00000037860	Transcript	ENSMUST00000147604	protein_coding	-	-	-	-	-	-	-	-	-	-	1754	1	-	MGI	-	5	P1	-
174609704	1:174609703-174609703	C	missense_variant	MODERATE	Fmn2	ENSMUSG00000028354	Transcript	ENSMUST00000030039	protein_coding	5/18	-	-	-	3460	3239	1080	Q/P	cAa/cCa	-	-	1	-	MGI	-	1	P1	-
174609707	1:174609706-174609706	C	missense_variant	MODERATE	Fmn2	ENSMUSG00000028354	Transcript	ENSMUST00000030039	protein_coding	5/18	-	-	-	3463	3242	1081	L/P	cTt/cCt	-	-	1	-	MGI	-	1	P1	-
178319237	1:178319236-178319236	G	intron_variant	MODIFIER	Cox20	ENSMUSG00000026500	Transcript	ENSMUST00000027781	protein_coding	-	1/3	-	-	-	-	-	-	-	-	-	1	-	MGI	-	1	P1	-
195166209	1:195166208-195166208	C	intron_variant	MODIFIER	Cr2	ENSMUSG00000026616	Transcript	ENSMUST00000082321	protein_coding	-	1/18	-	-	-	-	-	-	-	-	-	-1	-	MGI	-	1	-	-
25468069	10:25468068-25468068	T	intron_variant	MODIFIER	Epb41l2	ENSMUSG00000019978	Transcript	ENSMUST00000053748	protein_coding	-	4/19	-	-	-	-	-	-	-	-	-	1	-	MGI	-	1	P1	-
25468077	10:25468076-25468076	T	intron_variant	MODIFIER	Epb41l2	ENSMUSG00000019978	Transcript	ENSMUST00000053748	protein_coding	-	4/19	-	-	-	-	-	-	-	-	-	1	-	MGI	-	1	P1	-
42823858	10:42823857-42823857	T	intron_variant	MODIFIER	Sec63	ENSMUSG00000019802	Transcript	ENSMUST00000019937	protein_coding	-	18/20	-	-	-	-	-	-	-	-	-	1	-	MGI	-	1	P1	-
58228013	10:58228012-58228012	G	upstream_gene_variant	MODIFIER	AW822073	ENSMUSG00000058537	Transcript	ENSMUST00000204003	protein_coding	-	-	-	-	-	-	-	-	-	-	3082	-1	-	MGI	-	-	P1	-
58228035	10:58228034-58228034	A	upstream_gene_variant	MODIFIER	AW822073	ENSMUSG00000058537	Transcript	ENSMUST00000204003	protein_coding	-	-	-	-	-	-	-	-	-	-	3104	-1	-	MGI	-	-	P1	-
58228194	10:58228193-58228193	A	upstream_gene_variant	MODIFIER	AW822073	ENSMUSG00000058537	Transcript	ENSMUST00000204003	protein_coding	-	-	-	-	-	-	-	-	-	-	3263	-1	-	MGI	-	-	P1	-
58228227	10:58228226-58228226	G	upstream_gene_variant	MODIFIER	AW822073	ENSMUSG00000058537	Transcript	ENSMUST00000204003	protein_coding	-	-	-	-	-	-	-	-	-	-	3296	-1	-	MGI	-	-	P1	-
58228273	10:58228272-58228272	A	upstream_gene_variant	MODIFIER	AW822073	ENSMUSG00000058537	Transcript	ENSMUST00000204003	protein_coding	-	-	-	-	-	-	-	-	-	-	3342	-1	-	MGI	-	-	P1	-
58228333	10:58228332-58228332	C	upstream_gene_variant	MODIFIER	AW822073	ENSMUSG00000058537	Transcript	ENSMUST00000204003	protein_coding	-	-	-	-	-	-	-	-	-	-	3402	-1	-	MGI	-	-	P1	-
58228360	10:58228359-58228359	G	upstream_gene_variant	MODIFIER	AW822073	ENSMUSG00000058537	Transcript	ENSMUST00000204003	protein_coding	-	-	-	-	-	-	-	-	-	-	3429	-1	-	MGI	-	-	P1	-
58228363	10:58228362-58228362	T	upstream_gene_variant	MODIFIER	AW822073	ENSMUSG00000058537	Transcript	ENSMUST00000204003	protein_coding	-	-	-	-	-	-	-	-	-	-	3432	-1	-	MGI	-	-	P1	-
58228374	10:58228373-58228373	A	upstream_gene_variant	MODIFIER	AW822073	ENSMUSG00000058537	Transcript	ENSMUST00000204003	protein_coding	-	-	-	-	-	-	-	-	-	-	3443	-1	-	MGI	-	-	P1	-
58230988	10:58230987-58230987	A	downstream_gene_variant	MODIFIER	Gm4981	ENSMUSG00000075045	Transcript	ENSMUST00000099726	protein_coding	-	-	-	-	-	-	-	-	-	-	3861	-1	-	MGI	-	-	P1	-
58231067	10:58231066-58231066	A	downstream_gene_variant	MODIFIER	Gm4981	ENSMUSG00000075045	Transcript	ENSMUST00000099726	protein_coding	-	-	-	-	-	-	-	-	-	-	3782	-1	-	MGI	-	-	P1	-
58231097	10:58231096-58231096	C	downstream_gene_variant	MODIFIER	Gm4981	ENSMUSG00000075045	Transcript	ENSMUST00000099726	protein_coding	-	-	-	-	-	-	-	-	-	-	3752	-1	-	MGI	-	-	P1	-
58231127	10:58231126-58231126	C	downstream_gene_variant	MODIFIER	Gm4981	ENSMUSG00000075045	Transcript	ENSMUST00000099726	protein_coding	-	-	-	-	-	-	-	-	-	-	3722	-1	-	MGI	-	-	P1	-
58231154	10:58231153-58231153	G	downstream_gene_variant	MODIFIER	Gm4981	ENSMUSG00000075045	Transcript	ENSMUST00000099726	protein_coding	-	-	-	-	-	-	-	-	-	-	3695	-1	-	MGI	-	-	P1	-
58231157	10:58231156-58231156	T	downstream_gene_variant	MODIFIER	Gm4981	ENSMUSG00000075045	Transcript	ENSMUST00000099726	protein_coding	-	-	-	-	-	-	-	-	-	-	3692	-1	-	MGI	-	-	P1	-
58231168	10:58231167-58231167	A	downstream_gene_variant	MODIFIER	Gm4981	ENSMUSG00000075045	Transcript	ENSMUST00000099726	protein_coding	-	-	-	-	-	-	-	-	-	-	3681	-1	-	MGI	-	-	P1	-
58231225	10:58231224-58231224	T	downstream_gene_variant	MODIFIER	Gm4981	ENSMUSG00000075045	Transcript	ENSMUST00000099726	protein_coding	-	-	-	-	-	-	-	-	-	-	3624	-1	-	MGI	-	-	P1	-
58231226	10:58231225-58231225	C	downstream_gene_variant	MODIFIER	Gm4981	ENSMUSG00000075045	Transcript	ENSMUST00000099726	protein_coding	-	-	-	-	-	-	-	-	-	-	3623	-1	-	MGI	-	-	P1	-
58231344	10:58231343-58231343	G	downstream_gene_variant	MODIFIER	Gm4981	ENSMUSG00000075045	Transcript	ENSMUST00000099726	protein_coding	-	-	-	-	-	-	-	-	-	-	3505	-1	-	MGI	-	-	P1	-
58231489	10:58231488-58231488	A	downstream_gene_variant	MODIFIER	Gm4981	ENSMUSG00000075045	Transcript	ENSMUST00000099726	protein_coding	-	-	-	-	-	-	-	-	-	-	3360	-1	-	MGI	-	-	P1	-
58231743	10:58231742-58231742	A	downstream_gene_variant	MODIFIER	Gm4981	ENSMUSG00000075045	Transcript	ENSMUST00000099726	protein_coding	-	-	-	-	-	-	-	-	-	-	3106	-1	-	MGI	-	-	P1	-
58231784	10:58231783-58231783	T	downstream_gene_variant	MODIFIER	Gm4981	ENSMUSG00000075045	Transcript	ENSMUST00000099726	protein_coding	-	-	-	-	-	-	-	-	-	-	3065	-1	-	MGI	-	-	P1	-
58231793	10:58231792-58231792	C	downstream_gene_variant	MODIFIER	Gm4981	ENSMUSG00000075045	Transcript	ENSMUST00000099726	protein_coding	-	-	-	-	-	-	-	-	-	-	3056	-1	-	MGI	-	-	P1	-
58231924	10:58231923-58231923	C	downstream_gene_variant	MODIFIER	Gm4981	ENSMUSG00000075045	Transcript	ENSMUST00000099726	protein_coding	-	-	-	-	-	-	-	-	-	-	2925	-1	-	MGI	-	-	P1	-
58231988	10:58231987-58231987	C	downstream_gene_variant	MODIFIER	Gm4981	ENSMUSG00000075045	Transcript	ENSMUST00000099726	protein_coding	-	-	-	-	-	-	-	-	-	-	2861	-1	-	MGI	-	-	P1	-
58232028	10:58232027-58232027	C	downstream_gene_variant	MODIFIER	Gm4981	ENSMUSG00000075045	Transcript	ENSMUST00000099726	protein_coding	-	-	-	-	-	-	-	-	-	-	2821	-1	-	MGI	-	-	P1	-
58232062	10:58232061-58232061	T	downstream_gene_variant	MODIFIER	Gm4981	ENSMUSG00000075045	Transcript	ENSMUST00000099726	protein_coding	-	-	-	-	-	-	-	-	-	-	2787	-1	-	MGI	-	-	P1	-
58232102	10:58232101-58232101	C	downstream_gene_variant	MODIFIER	Gm4981	ENSMUSG00000075045	Transcript	ENSMUST00000099726	protein_coding	-	-	-	-	-	-	-	-	-	-	2747	-1	-	MGI	-	-	P1	-
58232104	10:58232103-58232103	T	downstream_gene_variant	MODIFIER	Gm4981	ENSMUSG00000075045	Transcript	ENSMUST00000099726	protein_coding	-	-	-	-	-	-	-	-	-	-	2745	-1	-	MGI	-	-	P1	-
58232305	10:58232304-58232304	A	downstream_gene_variant	MODIFIER	Gm4981	ENSMUSG00000075045	Transcript	ENSMUST00000099726	protein_coding	-	-	-	-	-	-	-	-	-	-	2544	-1	-	MGI	-	-	P1	-
58232561	10:58232560-58232560	T	downstream_gene_variant	MODIFIER	Gm4981	ENSMUSG00000075045	Transcript	ENSMUST00000099726	protein_coding	-	-	-	-	-	-	-	-	-	-	2288	-1	-	MGI	-	-	P1	-
58232565	10:58232564-58232564	G	downstream_gene_variant	MODIFIER	Gm4981	ENSMUSG00000075045	Transcript	ENSMUST00000099726	protein_coding	-	-	-	-	-	-	-	-	-	-	2284	-1	-	MGI	-	-	P1	-
58232608	10:58232607-58232607	G	downstream_gene_variant	MODIFIER	Gm4981	ENSMUSG00000075045	Transcript	ENSMUST00000099726	protein_coding	-	-	-	-	-	-	-	-	-	-	2241	-1	-	MGI	-	-	P1	-
59890233	10:59890232-59890232	G	intron_variant	MODIFIER	Dnajb12	ENSMUSG00000020109	Transcript	ENSMUST00000146590	protein_coding	-	2/8	-	-	-	-	-	-	-	-	-	1	-	MGI	-	1	P1	-
61300450	10:61300449-61300449	G	missense_variant	MODERATE	Prf1	ENSMUSG00000037202	Transcript	ENSMUST00000035419	protein_coding	2/3	-	-	-	558	503	168	F/C	tTt/tGt	-	-	1	-	MGI	-	1	P1	deleterious(0)
69927845	10:69927844-69927844	T	intron_variant	MODIFIER	Ank3	ENSMUSG00000069601	Transcript	ENSMUST00000182884	protein_coding	-	25/42	-	-	-	-	-	-	-	-	-	1	-	MGI	-	1	P4	-
70542598	10:70542597-70542597	C	intron_variant	MODIFIER	Fam13c	ENSMUSG00000043259	Transcript	ENSMUST00000062883	protein_coding	-	8/13	-	-	-	-	-	-	-	-	-	1	-	MGI	-	1	P3	-
70927801	10:70927800-70927800	G	intron_variant	MODIFIER	Bicc1	ENSMUSG00000014329	Transcript	ENSMUST00000143791	protein_coding	-	20/20	-	-	-	-	-	-	-	-	-	-1	-	MGI	-	1	P1	-
75430152	10:75430151-75430151	G	intron_variant	MODIFIER	Upb1	ENSMUSG00000033427	Transcript	ENSMUST00000039925	protein_coding	-	6/9	-	-	-	-	-	-	-	-	-	1	-	MGI	-	1	P1	-
75430160	10:75430159-75430159	G	intron_variant	MODIFIER	Upb1	ENSMUSG00000033427	Transcript	ENSMUST00000039925	protein_coding	-	6/9	-	-	-	-	-	-	-	-	-	1	-	MGI	-	1	P1	-
75937468	10:75937467-75937467	C	intron_variant	MODIFIER	Chchd10	ENSMUSG00000049422	Transcript	ENSMUST00000058906	protein_coding	-	3/3	-	-	-	-	-	-	-	-	-	1	-	MGI	-	1	P1	-
76357163	10:76357162-76357162	A	splice_region_variant,intron_variant	LOW	Pcnt	ENSMUSG00000001151	Transcript	ENSMUST00000001179	protein_coding	-	36/41	-	-	-	-	-	-	-	-	-	-1	-	MGI	-	2	P1	-
77059925	10:77059924-77059924	T	missense_variant	MODERATE	Col18a1	ENSMUSG00000001435	Transcript	ENSMUST00000105409	protein_coding	33/41	-	-	-	3423	3394	1132	P/T	Ccc/Acc	-	-	-1	-	MGI	-	1	P2	deleterious(0.01)
79480304	10:79480303-79480303	G	missense_variant	MODERATE	Vmn2r83	ENSMUSG00000091381	Transcript	ENSMUST00000167976	protein_coding	4/6	-	-	-	1547	1532	511	E/G	gAa/gGa	-	-	1	-	MGI	-	5	P1	-
80704032	10:80704031-80704031	C	upstream_gene_variant	MODIFIER	Mob3a	ENSMUSG00000003348	Transcript	ENSMUST00000003438	protein_coding	-	-	-	-	-	-	-	-	-	-	2211	-1	-	MGI	-	1	P1	-
81178152	10:81178151-81178151	C	missense_variant	MODERATE	Eef2	ENSMUSG00000034994	Transcript	ENSMUST00000047864	protein_coding	3/14	-	-	-	413	317	106	Q/P	cAa/cCa	-	-	1	-	MGI	-	1	P1	-
81280729	10:81280728-81280728	C	intron_variant	MODIFIER	Tjp3	ENSMUSG00000034917	Transcript	ENSMUST00000045744	protein_coding	-	6/20	-	-	-	-	-	-	-	-	-	-1	-	MGI	-	1	P1	-
83191821	10:83191820-83191820	G	3_prime_UTR_variant	MODIFIER	Chst11	ENSMUSG00000034612	Transcript	ENSMUST00000040110	protein_coding	3/3	-	-	-	1447	-	-	-	-	-	-	1	-	MGI	-	1	P1	-
86047691	10:86047690-86047690	C	intron_variant	MODIFIER	Fbxo7	ENSMUSG00000001786	Transcript	ENSMUST00000130320	protein_coding	-	8/8	-	-	-	-	-	-	-	-	-	1	-	MGI	-	1	P1	-
86047694	10:86047693-86047693	C	intron_variant	MODIFIER	Fbxo7	ENSMUSG00000001786	Transcript	ENSMUST00000130320	protein_coding	-	8/8	-	-	-	-	-	-	-	-	-	1	-	MGI	-	1	P1	-
86047702	10:86047701-86047701	C	intron_variant	MODIFIER	Fbxo7	ENSMUSG00000001786	Transcript	ENSMUST00000130320	protein_coding	-	8/8	-	-	-	-	-	-	-	-	-	1	-	MGI	-	1	P1	-
88894305	10:88894304-88894304	T	intron_variant	MODIFIER	Slc5a8	ENSMUSG00000020062	Transcript	ENSMUST00000020255	protein_coding	-	2/14	-	-	-	-	-	-	-	-	-	1	-	MGI	-	1	P1	-
93217887	10:93217885-93217886	-	intron_variant	MODIFIER	Cdk17	ENSMUSG00000020015	Transcript	ENSMUST00000069965	protein_coding	-	4/16	-	-	-	-	-	-	-	-	-	1	-	MGI	-	1	P1	-
99757784	10:99757783-99757783	C	3_prime_UTR_variant	MODIFIER	Csl	ENSMUSG00000046934	Transcript	ENSMUST00000056085	protein_coding	1/1	-	-	-	1876	-	-	-	-	-	-	-1	-	MGI	-	-	P1	-
102512587	10:102512585-102512586	-	splice_donor_variant	HIGH	Rassf9	ENSMUSG00000044921	Transcript	ENSMUST00000055355	protein_coding	-	1/1	-	-	-	-	-	-	-	-	-	1	-	MGI	-	1	P1	-
117701627	10:117701626-117701626	A	intron_variant	MODIFIER	Mdm2	ENSMUSG00000020184	Transcript	ENSMUST00000020408	protein_coding	-	5/11	-	-	-	-	-	-	-	-	-	-1	-	MGI	-	1	P1	-
119930063	10:119930062-119930062	G	intron_variant	MODIFIER	Grip1	ENSMUSG00000034813	Transcript	ENSMUST00000138410	protein_coding	-	3/24	-	-	-	-	-	-	-	-	-	1	-	MGI	-	1	-	-
120928031	10:120928030-120928030	A	splice_region_variant,intron_variant	LOW	Lemd3	ENSMUSG00000048661	Transcript	ENSMUST00000119944	protein_coding	-	9/12	-	-	-	-	-	-	-	-	-	-1	-	MGI	-	1	P2	-
128241561	10:128241560-128241560	C	intron_variant	MODIFIER	Timeless	ENSMUSG00000039994	Transcript	ENSMUST00000055539	protein_coding	-	6/28	-	-	-	-	-	-	-	-	-	1	-	MGI	-	1	P3	-
128241567	10:128241566-128241566	C	intron_variant	MODIFIER	Timeless	ENSMUSG00000039994	Transcript	ENSMUST00000055539	protein_coding	-	6/28	-	-	-	-	-	-	-	-	-	1	-	MGI	-	1	P3	-
3132249	11:3132248-3132248	A	synonymous_variant	LOW	Sfi1	ENSMUSG00000023764	Transcript	ENSMUST00000081318	protein_coding	32/33	-	-	-	3655	3514	1172	L	Cta/Tta	-	-	-1	-	MGI	-	1	P2	-
3133205	11:3133204-3133204	T	missense_variant	MODERATE	Sfi1	ENSMUSG00000023764	Transcript	ENSMUST00000081318	protein_coding	30/33	-	-	-	3364	3223	1075	A/T	Gca/Aca	-	-	-1	-	MGI	-	1	P2	tolerated(0.08)
3186080	11:3186079-3186079	A	synonymous_variant	LOW	Sfi1	ENSMUSG00000023764	Transcript	ENSMUST00000081318	protein_coding	4/33	-	-	-	393	252	84	T	acC/acT	-	-	-1	-	MGI	-	1	P2	-
3187209	11:3187208-3187208	A	intron_variant	MODIFIER	Sfi1	ENSMUSG00000023764	Transcript	ENSMUST00000081318	protein_coding	-	3/32	-	-	-	-	-	-	-	-	-	-1	-	MGI	-	1	P2	-
3187221	11:3187220-3187220	A	intron_variant	MODIFIER	Sfi1	ENSMUSG00000023764	Transcript	ENSMUST00000081318	protein_coding	-	3/32	-	-	-	-	-	-	-	-	-	-1	-	MGI	-	1	P2	-
3187227	11:3187226-3187226	T	intron_variant	MODIFIER	Sfi1	ENSMUSG00000023764	Transcript	ENSMUST00000081318	protein_coding	-	3/32	-	-	-	-	-	-	-	-	-	-1	-	MGI	-	1	P2	-
3187266	11:3187265-3187265	T	missense_variant	MODERATE	Sfi1	ENSMUSG00000023764	Transcript	ENSMUST00000081318	protein_coding	3/33	-	-	-	310	169	57	D/N	Gac/Aac	-	-	-1	-	MGI	-	1	P2	tolerated(0.87)
3187367	11:3187366-3187366	C	missense_variant	MODERATE	Sfi1	ENSMUSG00000023764	Transcript	ENSMUST00000081318	protein_coding	3/33	-	-	-	209	68	23	N/S	aAc/aGc	-	-	-1	-	MGI	-	1	P2	tolerated(0.11)
3187442	11:3187440-3187441	-	intron_variant	MODIFIER	Sfi1	ENSMUSG00000023764	Transcript	ENSMUST00000081318	protein_coding	-	2/32	-	-	-	-	-	-	-	-	-	-1	-	MGI	-	1	P2	-
3188885	11:3188884-3188884	C	intron_variant	MODIFIER	Sfi1	ENSMUSG00000023764	Transcript	ENSMUST00000081318	protein_coding	-	2/32	-	-	-	-	-	-	-	-	-	-1	-	MGI	-	1	P2	-
3188892	11:3188891-3188891	G	intron_variant	MODIFIER	Sfi1	ENSMUSG00000023764	Transcript	ENSMUST00000081318	protein_coding	-	2/32	-	-	-	-	-	-	-	-	-	-1	-	MGI	-	1	P2	-
3516940	11:3516939-3516939	G	intron_variant	MODIFIER	Selenom	ENSMUSG00000075702	Transcript	ENSMUST00000094469	protein_coding	-	4/4	-	-	-	-	-	-	-	-	-	1	-	MGI	-	1	P1	-
5964523	11:5964520-5964522	-	intron_variant	MODIFIER	Ykt6	ENSMUSG00000002741	Transcript	ENSMUST00000002818	protein_coding	-	5/6	-	-	-	-	-	-	-	-	-	1	-	MGI	-	1	P1	-
29742091	11:29742090-29742090	G	downstream_gene_variant	MODIFIER	Eml6	ENSMUSG00000044072	Transcript	ENSMUST00000058902	protein_coding	-	-	-	-	-	-	-	-	-	-	958	-1	-	MGI	-	5	P1	-
36039966	11:36039965-36039965	G	intron_variant	MODIFIER	Tenm2	ENSMUSG00000049336	Transcript	ENSMUST00000102801	protein_coding	-	26/30	-	-	-	-	-	-	-	-	-	-1	-	MGI	-	5	P2	-
46554257	11:46554256-46554256	A	intron_variant,non_coding_transcript_variant	MODIFIER	Gm12171	ENSMUSG00000086981	Transcript	ENSMUST00000150895	lincRNA	-	2/3	-	-	-	-	-	-	-	-	-	1	-	MGI	-	5	-	-
50950957	11:50950956-50950956	G	missense_variant	MODERATE	Prop1	ENSMUSG00000044542	Transcript	ENSMUST00000051159	protein_coding	3/3	-	-	-	983	622	208	T/P	Acc/Ccc	-	-	-1	-	MGI	-	1	P1	-
51651118	11:51651117-51651117	G	upstream_gene_variant	MODIFIER	N4bp3	ENSMUSG00000001053	Transcript	ENSMUST00000001080	protein_coding	-	-	-	-	-	-	-	-	-	-	275	-1	-	MGI	-	1	P1	-
53979573	11:53979572-53979572	C	missense_variant	MODERATE	Slc22a21	ENSMUSG00000063652	Transcript	ENSMUST00000076493	protein_coding	1/10	-	-	-	761	286	96	R/G	Agg/Ggg	-	-	-1	-	MGI	-	1	P1	-
55514788	11:55514787-55514787	C	3_prime_UTR_variant	MODIFIER	Glra1	ENSMUSG00000000263	Transcript	ENSMUST00000075603	protein_coding	9/9	-	-	-	1488	-	-	-	-	-	-	-1	-	MGI	-	1	A1	-
55514796	11:55514795-55514795	C	3_prime_UTR_variant	MODIFIER	Glra1	ENSMUSG00000000263	Transcript	ENSMUST00000075603	protein_coding	9/9	-	-	-	1480	-	-	-	-	-	-	-1	-	MGI	-	1	A1	-
55514801	11:55514800-55514800	C	3_prime_UTR_variant	MODIFIER	Glra1	ENSMUSG00000000263	Transcript	ENSMUST00000075603	protein_coding	9/9	-	-	-	1475	-	-	-	-	-	-	-1	-	MGI	-	1	A1	-
61307479	11:61307478-61307478	A	intron_variant	MODIFIER	Slc47a2	ENSMUSG00000069855	Transcript	ENSMUST00000093029	protein_coding	-	14/16	-	-	-	-	-	-	-	-	-	-1	-	MGI	-	1	P2	-
67367740	11:67367739-67367739	T	intron_variant	MODIFIER	Myh13	ENSMUSG00000060180	Transcript	ENSMUST00000108684	protein_coding	-	36/39	-	-	-	-	-	-	-	-	-	1	-	MGI	-	5	P1	-
69230048	11:69230047-69230047	C	intron_variant	MODIFIER	Gucy2e	ENSMUSG00000020890	Transcript	ENSMUST00000021259	protein_coding	-	8/18	-	-	-	-	-	-	-	rs214344478	-	-1	-	MGI	-	5	P1	-
69331194	11:69331193-69331193	A	intron_variant	MODIFIER	Kcnab3	ENSMUSG00000018470	Transcript	ENSMUST00000018614	protein_coding	-	10/13	-	-	-	-	-	-	-	-	-	1	-	MGI	-	1	P1	-
70024059	11:70024058-70024058	C	intron_variant	MODIFIER	Dlg4	ENSMUSG00000020886	Transcript	ENSMUST00000018700	protein_coding	-	1/19	-	-	-	-	-	-	-	-	-	1	-	MGI	-	1	P3	-
72317419	11:72317418-72317418	T	missense_variant	MODERATE	Fbxo39	ENSMUSG00000070388	Transcript	ENSMUST00000108504	protein_coding	2/4	-	-	-	766	595	199	N/Y	Aac/Tac	-	-	1	-	MGI	-	5	P1	deleterious(0)
73067695	11:73067694-73067694	T	intron_variant	MODIFIER	Ncbp3	ENSMUSG00000020783	Transcript	ENSMUST00000021135	protein_coding	-	6/12	-	-	-	-	-	-	-	-	-	1	-	MGI	-	1	P1	-
74909678	11:74909676-74909677	-	intron_variant	MODIFIER	Srr	ENSMUSG00000001323	Transcript	ENSMUST00000065211	protein_coding	-	7/8	-	-	-	-	-	-	-	-	-	-1	-	MGI	-	1	P1	-
78320548	11:78320547-78320547	C	intron_variant	MODIFIER	Spag5	ENSMUSG00000002055	Transcript	ENSMUST00000045026	protein_coding	-	18/23	-	-	-	-	-	-	-	rs245451868	-	1	-	MGI	-	1	P1	-
78618341	11:78618340-78618340	A	intron_variant	MODIFIER	Nlk	ENSMUSG00000017376	Transcript	ENSMUST00000142739	protein_coding	-	2/10	-	-	-	-	-	-	-	-	-	-1	-	MGI	-	1	P1	-
79242038	11:79242037-79242037	G	missense_variant	MODERATE	Wsb1	ENSMUSG00000017677	Transcript	ENSMUST00000017821	protein_coding	6/9	-	-	-	1110	831	277	E/D	gaA/gaC	-	-	-1	-	MGI	-	1	P1	-
80812710	11:80812709-80812709	G	intron_variant	MODIFIER	Tmem98	ENSMUSG00000035413	Transcript	ENSMUST00000040865	protein_coding	-	2/6	-	-	-	-	-	-	-	-	-	1	-	MGI	-	1	P1	-
80812716	11:80812715-80812715	G	intron_variant	MODIFIER	Tmem98	ENSMUSG00000035413	Transcript	ENSMUST00000040865	protein_coding	-	2/6	-	-	-	-	-	-	-	-	-	1	-	MGI	-	1	P1	-
82723781	11:82723780-82723780	T	intron_variant	MODIFIER	Cct6b	ENSMUSG00000020698	Transcript	ENSMUST00000021040	protein_coding	-	11/13	-	-	-	-	-	-	-	-	-	-1	-	MGI	-	1	P1	-
87568984	11:87568983-87568983	G	missense_variant	MODERATE	Gm11492	ENSMUSG00000090107	Transcript	ENSMUST00000060360	protein_coding	2/2	-	-	-	1705	1556	519	V/G	gTt/gGt	-	-	1	-	MGI	-	5	P1	-
87568990	11:87568989-87568989	G	missense_variant	MODERATE	Gm11492	ENSMUSG00000090107	Transcript	ENSMUST00000060360	protein_coding	2/2	-	-	-	1711	1562	521	V/G	gTt/gGt	-	-	1	-	MGI	-	5	P1	-
88966861	11:88966860-88966860	T	upstream_gene_variant	MODIFIER	Coil	ENSMUSG00000033983	Transcript	ENSMUST00000107898	protein_coding	-	-	-	-	-	-	-	-	-	-	3392	1	-	MGI	-	5	P1	-
88966894	11:88966893-88966893	C	upstream_gene_variant	MODIFIER	Coil	ENSMUSG00000033983	Transcript	ENSMUST00000107898	protein_coding	-	-	-	-	-	-	-	-	-	-	3359	1	-	MGI	-	5	P1	-
94779788	11:94779787-94779787	C	intron_variant	MODIFIER	Tmem92	ENSMUSG00000075610	Transcript	ENSMUST00000162809	protein_coding	-	2/4	-	-	-	-	-	-	-	-	-	-1	-	MGI	-	1	A2	-
95267364	11:95267363-95267363	C	splice_region_variant,intron_variant	LOW	Tac4	ENSMUSG00000020872	Transcript	ENSMUST00000021242	protein_coding	-	2/3	-	-	-	-	-	-	-	-	-	1	-	MGI	-	1	P1	-
95726775	11:95726774-95726774	A	intron_variant	MODIFIER	Zfp652	ENSMUSG00000075595	Transcript	ENSMUST00000107717	protein_coding	-	1/5	-	-	-	-	-	-	-	-	-	1	-	MGI	-	5	P1	-
97836231	11:97836230-97836230	A	stop_retained_variant	LOW	Lasp1	ENSMUSG00000038366	Transcript	ENSMUST00000043843	protein_coding	7/7	-	-	-	1006	777	259	*	taG/taA	-	-	1	-	MGI	-	1	P1	-
98451767	11:98451766-98451766	C	intron_variant	MODIFIER	Grb7	ENSMUSG00000019312	Transcript	ENSMUST00000019456	protein_coding	-	5/14	-	-	-	-	-	-	-	-	-	1	-	MGI	-	1	P1	-
98451772	11:98451771-98451771	C	intron_variant	MODIFIER	Grb7	ENSMUSG00000019312	Transcript	ENSMUST00000019456	protein_coding	-	5/14	-	-	-	-	-	-	-	-	-	1	-	MGI	-	1	P1	-
100380701	11:100380699-100380700	-	intron_variant	MODIFIER	Jup	ENSMUSG00000001552	Transcript	ENSMUST00000001592	protein_coding	-	5/13	-	-	-	-	-	-	-	-	-	-1	-	MGI	-	1	P1	-
101419747	11:101419746-101419746	G	upstream_gene_variant	MODIFIER	Aarsd1	ENSMUSG00000075528	Transcript	ENSMUST00000070395	protein_coding	-	-	-	-	-	-	-	-	-	-	2131	-1	-	MGI	-	1	P1	-
101419754	11:101419753-101419753	G	upstream_gene_variant	MODIFIER	Aarsd1	ENSMUSG00000075528	Transcript	ENSMUST00000070395	protein_coding	-	-	-	-	-	-	-	-	-	-	2138	-1	-	MGI	-	1	P1	-
102313889	11:102313888-102313888	C	intron_variant	MODIFIER	Ubtf	ENSMUSG00000020923	Transcript	ENSMUST00000174302	protein_coding	-	5/20	-	-	-	-	-	-	-	-	-	-1	-	MGI	-	5	P1	-
102939718	11:102939717-102939717	G	3_prime_UTR_variant	MODIFIER	C1ql1	ENSMUSG00000045532	Transcript	ENSMUST00000057849	protein_coding	2/2	-	-	-	1020	-	-	-	-	-	-	-1	-	MGI	-	1	P1	-
102939720	11:102939719-102939719	G	3_prime_UTR_variant	MODIFIER	C1ql1	ENSMUSG00000045532	Transcript	ENSMUST00000057849	protein_coding	2/2	-	-	-	1018	-	-	-	-	-	-	-1	-	MGI	-	1	P1	-
104350555	11:104350554-104350554	G	missense_variant	MODERATE	Kansl1	ENSMUSG00000018412	Transcript	ENSMUST00000106977	protein_coding	7/14	-	-	-	2588	1938	646	E/D	gaA/gaC	-	-	-1	-	MGI	-	1	-	tolerated(0.36)
106375491	11:106375490-106375490	T	downstream_gene_variant	MODIFIER	Icam2	ENSMUSG00000001029	Transcript	ENSMUST00000001055	protein_coding	-	-	-	-	-	-	-	-	-	-	2166	-1	-	MGI	-	1	P1	-
106833933	11:106833931-106833932	-	intron_variant	MODIFIER	Smurf2	ENSMUSG00000018363	Transcript	ENSMUST00000092517	protein_coding	-	13/18	-	-	-	-	-	-	-	-	-	-1	-	MGI	-	1	P1	-
115777421	11:115777420-115777420	G	intron_variant	MODIFIER	Tmem94	ENSMUSG00000020747	Transcript	ENSMUST00000093912	protein_coding	-	2/31	-	-	-	-	-	-	-	-	-	1	-	MGI	-	1	P1	-
116070211	11:116070210-116070210	C	intron_variant	MODIFIER	Unc13d	ENSMUSG00000057948	Transcript	ENSMUST00000075036	protein_coding	-	15/32	-	-	-	-	-	-	-	-	-	-1	-	MGI	-	5	P2	-
116294364	11:116294363-116294363	C	intron_variant	MODIFIER	Exoc7	ENSMUSG00000020792	Transcript	ENSMUST00000021147	protein_coding	-	11/19	-	-	-	-	-	-	-	-	-	-1	-	MGI	-	1	-	-
116294370	11:116294369-116294369	C	intron_variant	MODIFIER	Exoc7	ENSMUSG00000020792	Transcript	ENSMUST00000021147	protein_coding	-	11/19	-	-	-	-	-	-	-	-	-	-1	-	MGI	-	1	-	-
116294375	11:116294374-116294374	C	intron_variant	MODIFIER	Exoc7	ENSMUSG00000020792	Transcript	ENSMUST00000021147	protein_coding	-	11/19	-	-	-	-	-	-	-	-	-	-1	-	MGI	-	1	-	-
119084653	11:119084652-119084652	G	intron_variant	MODIFIER	Cbx4	ENSMUSG00000039989	Transcript	ENSMUST00000026665	protein_coding	-	2/4	-	-	-	-	-	-	-	-	-	-1	-	MGI	-	1	P1	-
119470084	11:119470083-119470083	T	intron_variant	MODIFIER	Rnf213	ENSMUSG00000070327	Transcript	ENSMUST00000093902	protein_coding	-	51/66	-	-	-	-	-	-	-	-	-	1	-	MGI	-	5	P5	-
120095293	11:120095292-120095292	C	upstream_gene_variant	MODIFIER	Ndufaf8	ENSMUSG00000078572	Transcript	ENSMUST00000106223	protein_coding	-	-	-	-	-	-	-	-	-	-	3636	1	-	MGI	-	1	P1	-
3237994	12:3237993-3237993	C	intron_variant,non_coding_transcript_variant	MODIFIER	Rab10os	ENSMUSG00000079179	Transcript	ENSMUST00000049684	antisense	-	3/6	-	-	-	-	-	-	-	-	-	1	-	MGI	-	1	-	-
8724215	12:8724214-8724214	G	intron_variant	MODIFIER	Pum2	ENSMUSG00000020594	Transcript	ENSMUST00000168361	protein_coding	-	10/20	-	-	-	-	-	-	-	-	-	1	-	MGI	-	5	P3	-
8724220	12:8724219-8724219	G	intron_variant	MODIFIER	Pum2	ENSMUSG00000020594	Transcript	ENSMUST00000168361	protein_coding	-	10/20	-	-	-	-	-	-	-	-	-	1	-	MGI	-	5	P3	-
16824627	12:16824626-16824626	A	stop_gained	HIGH	E2f6	ENSMUSG00000057469	Transcript	ENSMUST00000020908	protein_coding	6/7	-	-	-	951	708	236	W/*	tgG/tgA	-	-	1	-	MGI	-	1	P1	-
31535220	12:31535219-31535219	G	intron_variant	MODIFIER	Slc26a4	ENSMUSG00000020651	Transcript	ENSMUST00000001253	protein_coding	-	13/20	-	-	-	-	-	-	-	-	-	-1	-	MGI	-	1	P1	-
31535224	12:31535223-31535223	G	intron_variant	MODIFIER	Slc26a4	ENSMUSG00000020651	Transcript	ENSMUST00000001253	protein_coding	-	13/20	-	-	-	-	-	-	-	-	-	-1	-	MGI	-	1	P1	-
32846887	12:32846886-32846886	G	intron_variant	MODIFIER	Nampt	ENSMUSG00000020572	Transcript	ENSMUST00000020886	protein_coding	-	9/10	-	-	-	-	-	-	-	-	-	1	-	MGI	-	1	P1	-
59021642	12:59021641-59021641	C	intron_variant	MODIFIER	Gemin2	ENSMUSG00000060121	Transcript	ENSMUST00000021379	protein_coding	-	6/9	-	-	-	-	-	-	-	-	-	1	-	MGI	-	1	P1	-
65020307	12:65020306-65020306	T	splice_region_variant,intron_variant	LOW	Fam179b	ENSMUSG00000035614	Transcript	ENSMUST00000066296	protein_coding	-	18/19	-	-	-	-	-	-	-	-	-	1	-	MGI	-	1	P1	-
69850787	12:69850785-69850786	-	intron_variant	MODIFIER	Map4k5	ENSMUSG00000034761	Transcript	ENSMUST00000110570	protein_coding	-	7/31	-	-	-	-	-	-	-	-	-	-1	-	MGI	-	5	P5	-
86881761	12:86881760-86881760	A	missense_variant	MODERATE	Irf2bpl	ENSMUSG00000034168	Transcript	ENSMUST00000038422	protein_coding	1/1	-	-	-	3055	2138	713	P/L	cCt/cTt	-	-	-1	-	MGI	-	-	P1	deleterious(0)
87438358	12:87438356-87438357	-	intron_variant	MODIFIER	Alkbh1	ENSMUSG00000079036	Transcript	ENSMUST00000162961	protein_coding	-	3/5	-	-	-	-	-	-	-	-	-	-1	-	MGI	-	1	P1	-
87877181	12:87877180-87877180	A	3_prime_UTR_variant	MODIFIER	Gm2016	ENSMUSG00000072905	Transcript	ENSMUST00000110147	protein_coding	2/2	-	-	-	1087	-	-	-	-	-	-	1	-	MGI	-	1	P1	-
91648768	12:91648767-91648767	G	missense_variant	MODERATE	Ston2	ENSMUSG00000020961	Transcript	ENSMUST00000052969	protein_coding	5/7	-	-	-	1361	866	289	L/S	tTg/tCg	-	-	-1	-	MGI	-	1	P1	deleterious_low_confidence(0.01)
91648809	12:91648808-91648808	T	synonymous_variant	LOW	Ston2	ENSMUSG00000020961	Transcript	ENSMUST00000052969	protein_coding	5/7	-	-	-	1320	825	275	R	cgG/cgA	-	-	-1	-	MGI	-	1	P1	-
91648856	12:91648855-91648855	T	missense_variant	MODERATE	Ston2	ENSMUSG00000020961	Transcript	ENSMUST00000052969	protein_coding	5/7	-	-	-	1273	778	260	P/T	Ccc/Acc	-	-	-1	-	MGI	-	1	P1	tolerated(1)
100347906	12:100347905-100347905	C	intron_variant	MODIFIER	Ttc7b	ENSMUSG00000033530	Transcript	ENSMUST00000062957	protein_coding	-	17/19	-	-	-	-	-	-	-	-	-	-1	-	MGI	-	1	P1	-
101065090	12:101065089-101065089	A	splice_region_variant,intron_variant	LOW	Smek1	ENSMUSG00000041846	Transcript	ENSMUST00000163095	protein_coding	-	2/14	-	-	-	-	-	-	-	-	-	-1	-	MGI	-	5	-	-
102228862	12:102228861-102228861	T	intron_variant	MODIFIER	Slc24a4	ENSMUSG00000041771	Transcript	ENSMUST00000079020	protein_coding	-	8/16	-	-	-	-	-	-	-	-	-	1	-	MGI	-	1	P2	-
108686139	12:108686138-108686138	G	intron_variant	MODIFIER	Evl	ENSMUSG00000021262	Transcript	ENSMUST00000021689	protein_coding	-	12/13	-	-	-	-	-	-	-	-	-	1	-	MGI	-	1	P1	-
112600426	12:112600425-112600425	G	intron_variant	MODIFIER	Inf2	ENSMUSG00000037679	Transcript	ENSMUST00000101029	protein_coding	-	2/22	-	-	-	-	-	-	-	-	-	1	-	MGI	-	1	P1	-
112938607	12:112938606-112938606	G	intron_variant	MODIFIER	Nudt14	ENSMUSG00000002804	Transcript	ENSMUST00000002881	protein_coding	-	3/4	-	-	-	-	-	-	-	-	-	-1	-	MGI	-	1	P1	-
3932610	13:3932609-3932609	C	intron_variant	MODIFIER	Tubal3	ENSMUSG00000021216	Transcript	ENSMUST00000021639	protein_coding	-	3/3	-	-	-	-	-	-	-	-	-	1	-	MGI	-	1	P1	-
11687106	13:11687105-11687105	G	intron_variant	MODIFIER	Ryr2	ENSMUSG00000021313	Transcript	ENSMUST00000021750	protein_coding	-	59/104	-	-	-	-	-	-	-	-	-	-1	-	MGI	-	1	P2	-
11687115	13:11687114-11687114	G	intron_variant	MODIFIER	Ryr2	ENSMUSG00000021313	Transcript	ENSMUST00000021750	protein_coding	-	59/104	-	-	-	-	-	-	-	-	-	-1	-	MGI	-	1	P2	-
12278765	13:12278764-12278764	C	intron_variant	MODIFIER	Actn2	ENSMUSG00000052374	Transcript	ENSMUST00000064204	protein_coding	-	15/20	-	-	-	-	-	-	-	-	-	-1	-	MGI	-	1	P1	-
12278771	13:12278770-12278770	C	intron_variant	MODIFIER	Actn2	ENSMUSG00000052374	Transcript	ENSMUST00000064204	protein_coding	-	15/20	-	-	-	-	-	-	-	-	-	-1	-	MGI	-	1	P1	-
12796849	13:12796848-12796848	C	missense_variant	MODERATE	Prl2c3	ENSMUSG00000056457	Transcript	ENSMUST00000099805	protein_coding	2/5	-	-	-	256	190	64	K/E	Aaa/Gaa	-	-	-1	-	MGI	-	1	P1	-
30382132	13:30382131-30382131	C	3_prime_UTR_variant	MODIFIER	Agtr1a	ENSMUSG00000049115	Transcript	ENSMUST00000066412	protein_coding	3/3	-	-	-	1463	-	-	-	-	-	-	1	-	MGI	-	1	P1	-
40706395	13:40706394-40706394	G	3_prime_UTR_variant	MODIFIER	Gm9979	ENSMUSG00000055732	Transcript	ENSMUST00000069457	protein_coding	2/2	-	-	-	1450-1451	-	-	-	-	-	-	1	-	MGI	-	1	P1	-
40707104	13:40707103-40707103	C	3_prime_UTR_variant	MODIFIER	Gm9979	ENSMUSG00000055732	Transcript	ENSMUST00000069457	protein_coding	2/2	-	-	-	2159	-	-	-	-	-	-	1	-	MGI	-	1	P1	-
40707107	13:40707106-40707106	C	3_prime_UTR_variant	MODIFIER	Gm9979	ENSMUSG00000055732	Transcript	ENSMUST00000069457	protein_coding	2/2	-	-	-	2162	-	-	-	-	-	-	1	-	MGI	-	1	P1	-
41163386	13:41163385-41163385	T	intron_variant	MODIFIER	Sycp2l	ENSMUSG00000038651	Transcript	ENSMUST00000145810	protein_coding	-	5/5	-	-	-	-	-	-	-	-	-	1	cds_start_NF	MGI	-	2	A2	-
43037400	13:43037399-43037399	A	intron_variant	MODIFIER	Phactr1	ENSMUSG00000054728	Transcript	ENSMUST00000148891	protein_coding	-	2/12	-	-	-	-	-	-	-	-	-	1	-	MGI	-	1	-	-
45514383	13:45514382-45514382	C	intron_variant	MODIFIER	Gmpr	ENSMUSG00000000253	Transcript	ENSMUST00000000260	protein_coding	-	1/8	-	-	-	-	-	-	-	-	-	1	-	MGI	-	1	P1	-
45514390	13:45514389-45514389	C	splice_region_variant,intron_variant	LOW	Gmpr	ENSMUSG00000000253	Transcript	ENSMUST00000000260	protein_coding	-	1/8	-	-	-	-	-	-	-	-	-	1	-	MGI	-	1	P1	-
53117204	13:53117203-53117203	T	missense_variant	MODERATE	Ror2	ENSMUSG00000021464	Transcript	ENSMUST00000021918	protein_coding	7/9	-	-	-	1362	1115	372	G/E	gGg/gAg	-	-	-1	-	MGI	-	1	P2	tolerated(1)
73665667	13:73665666-73665666	A	synonymous_variant	LOW	Slc6a18	ENSMUSG00000021612	Transcript	ENSMUST00000022105	protein_coding	11/12	-	-	-	1621	1527	509	R	cgG/cgT	-	-	-1	-	MGI	-	1	P3	-
76641695	13:76641694-76641694	G	intron_variant	MODIFIER	Mctp1	ENSMUSG00000021596	Transcript	ENSMUST00000109583	protein_coding	-	1/20	-	-	-	-	-	-	-	-	-	1	-	MGI	-	5	P2	-
100154911	13:100154910-100154910	A	missense_variant	MODERATE	Naip2	ENSMUSG00000078945	Transcript	ENSMUST00000117913	protein_coding	12/16	-	-	-	3702	3519	1173	Q/H	caA/caT	-	-	-1	-	MGI	-	1	P2	-
100154960	13:100154959-100154959	C	missense_variant	MODERATE	Naip2	ENSMUSG00000078945	Transcript	ENSMUST00000117913	protein_coding	12/16	-	-	-	3653	3470	1157	N/S	aAc/aGc	-	-	-1	-	MGI	-	1	P2	-
100161909	13:100161908-100161908	T	missense_variant	MODERATE	Naip2	ENSMUSG00000078945	Transcript	ENSMUST00000117913	protein_coding	11/16	-	-	-	1802	1619	540	F/Y	tTc/tAc	-	-	-1	-	MGI	-	1	P2	-
113346664	13:113346663-113346663	G	intron_variant	MODIFIER	BC067074	ENSMUSG00000021763	Transcript	ENSMUST00000136755	protein_coding	-	6/8	-	-	-	-	-	-	-	-	-	1	cds_start_NF	MGI	-	5	P1	-
113346668	13:113346667-113346667	G	intron_variant	MODIFIER	BC067074	ENSMUSG00000021763	Transcript	ENSMUST00000136755	protein_coding	-	6/8	-	-	-	-	-	-	-	-	-	1	cds_start_NF	MGI	-	5	P1	-
119488348	13:119488347-119488347	G	downstream_gene_variant	MODIFIER	4833420G17Rik	ENSMUSG00000062822	Transcript	ENSMUST00000026519	protein_coding	-	-	-	-	-	-	-	-	-	-	2230	1	-	MGI	-	1	P1	-
119488435	13:119488434-119488434	T	downstream_gene_variant	MODIFIER	4833420G17Rik	ENSMUSG00000062822	Transcript	ENSMUST00000026519	protein_coding	-	-	-	-	-	-	-	-	-	-	2317	1	-	MGI	-	1	P1	-
7916142	14:7916141-7916141	G	intron_variant	MODIFIER	Flnb	ENSMUSG00000025278	Transcript	ENSMUST00000052678	protein_coding	-	27/45	-	-	-	-	-	-	-	-	-	1	-	MGI	-	5	P1	-
18030448	14:18030447-18030447	G	intron_variant	MODIFIER	Thrb	ENSMUSG00000021779	Transcript	ENSMUST00000022304	protein_coding	-	6/6	-	-	-	-	-	-	-	-	-	1	-	MGI	-	1	P3	-
19599644	14:19599643-19599643	A	missense_variant	MODERATE	Gm5458	ENSMUSG00000095024	Transcript	ENSMUST00000096121	protein_coding	4/5	-	-	-	575	512	171	G/V	gGg/gTg	-	-	-1	-	MGI	-	1	P2	-
19599667	14:19599666-19599666	G	synonymous_variant	LOW	Gm5458	ENSMUSG00000095024	Transcript	ENSMUST00000096121	protein_coding	4/5	-	-	-	552	489	163	L	ctT/ctC	-	-	-1	-	MGI	-	1	P2	-
19599692	14:19599691-19599691	T	missense_variant	MODERATE	Gm5458	ENSMUSG00000095024	Transcript	ENSMUST00000096121	protein_coding	4/5	-	-	-	527	464	155	P/Q	cCa/cAa	-	-	-1	-	MGI	-	1	P2	deleterious(0)
20264141	14:20264140-20264140	G	intron_variant	MODIFIER	Kcnk16	ENSMUSG00000023387	Transcript	ENSMUST00000024155	protein_coding	-	3/4	-	-	-	-	-	-	-	-	-	-1	-	MGI	-	5	P1	-
20333500	14:20333499-20333499	T	intron_variant	MODIFIER	Ecd	ENSMUSG00000021810	Transcript	ENSMUST00000022344	protein_coding	-	7/13	-	-	-	-	-	-	-	-	-	-1	-	MGI	-	1	P1	-
20448498	14:20448497-20448497	C	intron_variant	MODIFIER	Cfap70	ENSMUSG00000039543	Transcript	ENSMUST00000056073	protein_coding	-	2/28	-	-	-	-	-	-	-	-	-	-1	-	MGI	-	1	P4	-
26772526	14:26772525-26772525	T	splice_region_variant,intron_variant	LOW	Dnah12	ENSMUSG00000021879	Transcript	ENSMUST00000022433	protein_coding	-	25/42	-	-	-	-	-	-	-	-	-	1	cds_end_NF	MGI	-	5	P1	-
27362784	14:27362783-27362783	T	splice_region_variant,intron_variant	LOW	Arhgef3	ENSMUSG00000021895	Transcript	ENSMUST00000049206	protein_coding	-	2/10	-	-	-	-	-	-	-	-	-	1	-	MGI	-	1	P1	-
31208330	14:31208329-31208329	C	5_prime_UTR_variant	MODIFIER	Tnnc1	ENSMUSG00000091898	Transcript	ENSMUST00000169169	protein_coding	1/6	-	-	-	18	-	-	-	-	-	-	1	-	MGI	-	1	P1	-
47664248	14:47664247-47664247	C	missense_variant	MODERATE	Ktn1	ENSMUSG00000021843	Transcript	ENSMUST00000187839	protein_coding	2/43	-	-	-	622	461	154	Q/P	cAa/cCa	-	-	1	-	MGI	-	5	P3	-
47664254	14:47664253-47664253	C	missense_variant	MODERATE	Ktn1	ENSMUSG00000021843	Transcript	ENSMUST00000187839	protein_coding	2/43	-	-	-	628	467	156	Q/P	cAa/cCa	-	-	1	-	MGI	-	5	P3	-
47664259	14:47664258-47664258	C	missense_variant	MODERATE	Ktn1	ENSMUSG00000021843	Transcript	ENSMUST00000187839	protein_coding	2/43	-	-	-	633	472	158	F/L	Ttc/Ctc	-	-	1	-	MGI	-	5	P3	-
53716828	14:53716827-53716827	C	intron_variant	MODIFIER	Trav7-6	ENSMUSG00000096138	Transcript	ENSMUST00000103641	TR_V_gene	-	1/1	-	-	-	-	-	-	-	-	-	1	cds_end_NF	MGI	-	-	P5	-
54961013	14:54961012-54961012	C	missense_variant	MODERATE	Myh6	ENSMUSG00000040752	Transcript	ENSMUST00000081857	protein_coding	12/39	-	-	-	1310	1074	358	I/M	atT/atG	-	-	-1	-	MGI	-	1	P1	-
55659175	14:55659174-55659174	C	intron_variant	MODIFIER	Mdp1	ENSMUSG00000002329	Transcript	ENSMUST00000002400	protein_coding	-	5/5	-	-	-	-	-	-	-	-	-	-1	-	MGI	-	1	P1	-
65642014	14:65642013-65642013	G	intron_variant	MODIFIER	Nuggc	ENSMUSG00000061356	Transcript	ENSMUST00000079469	protein_coding	-	17/18	-	-	-	-	-	-	-	-	-	1	-	MGI	-	5	P2	-
65642020	14:65642019-65642019	G	intron_variant	MODIFIER	Nuggc	ENSMUSG00000061356	Transcript	ENSMUST00000079469	protein_coding	-	17/18	-	-	-	-	-	-	-	-	-	1	-	MGI	-	5	P2	-
72540429	14:72540428-72540428	T	stop_gained	HIGH	Fndc3a	ENSMUSG00000033487	Transcript	ENSMUST00000089017	protein_coding	26/26	-	-	-	3661	3336	1112	W/*	tgG/tgA	-	-	-1	-	MGI	-	1	P1	-
4053870	15:4053868-4053869	-	splice_region_variant,intron_variant	LOW	Oxct1	ENSMUSG00000022186	Transcript	ENSMUST00000110690	protein_coding	-	5/16	-	-	-	-	-	-	-	-	-	1	-	MGI	-	1	P1	-
9100144	15:9100142-9100143	-	frameshift_variant,splice_region_variant	HIGH	Nadk2	ENSMUSG00000022253	Transcript	ENSMUST00000067760	protein_coding	9/14	-	-	-	1170	928	310	G/X	Ggg/gg	-	-	1	-	MGI	-	5	-	-
74540592	15:74540591-74540591	G	intron_variant	MODIFIER	Adgrb1	ENSMUSG00000034730	Transcript	ENSMUST00000042035	protein_coding	-	6/30	-	-	-	-	-	-	-	-	-	1	-	MGI	-	1	P1	-
74540597	15:74540596-74540596	G	intron_variant	MODIFIER	Adgrb1	ENSMUSG00000034730	Transcript	ENSMUST00000042035	protein_coding	-	6/30	-	-	-	-	-	-	-	-	-	1	-	MGI	-	1	P1	-
74572891	15:74572890-74572890	G	intron_variant	MODIFIER	Adgrb1	ENSMUSG00000034730	Transcript	ENSMUST00000042035	protein_coding	-	22/30	-	-	-	-	-	-	-	-	-	1	-	MGI	-	1	P1	-
76103537	15:76103536-76103536	A	intergenic_variant	MODIFIER	-	-	-	-	-	-	-	-	-	-	-	-	-	-	-	-	-	-	-	-	-	-	-
76105082	15:76105081-76105081	A	intergenic_variant	MODIFIER	-	-	-	-	-	-	-	-	-	-	-	-	-	-	-	-	-	-	-	-	-	-	-
76111888	15:76111887-76111887	A	intergenic_variant	MODIFIER	-	-	-	-	-	-	-	-	-	-	-	-	-	-	-	-	-	-	-	-	-	-	-
76454630	15:76454628-76454629	-	intron_variant	MODIFIER	Bop1	ENSMUSG00000022557	Transcript	ENSMUST00000023217	protein_coding	-	10/15	-	-	-	-	-	-	-	-	-	-1	-	MGI	-	1	P1	-
76455626	15:76455624-76455625	-	intron_variant	MODIFIER	Bop1	ENSMUSG00000022557	Transcript	ENSMUST00000023217	protein_coding	-	5/15	-	-	-	-	-	-	-	-	-	-1	-	MGI	-	1	P1	-
78929618	15:78929616-78929617	-	intron_variant	MODIFIER	Lgals1	ENSMUSG00000068220	Transcript	ENSMUST00000089377	protein_coding	-	2/3	-	-	-	-	-	-	-	-	-	1	-	MGI	-	1	P1	-
79539470	15:79539468-79539469	-	intron_variant	MODIFIER	Ddx17	ENSMUSG00000055065	Transcript	ENSMUST00000054014	protein_coding	-	5/12	-	-	-	-	-	-	-	-	-	-1	-	MGI	-	1	P1	-
80929044	15:80929043-80929043	C	intron_variant	MODIFIER	Tnrc6b	ENSMUSG00000047888	Transcript	ENSMUST00000067689	protein_coding	-	24/24	-	-	-	-	-	-	-	-	-	1	-	MGI	-	5	P1	-
81711993	15:81711992-81711992	C	intron_variant	MODIFIER	Rangap1	ENSMUSG00000022391	Transcript	ENSMUST00000170134	protein_coding	-	9/16	-	-	-	-	-	-	-	-	-	-1	-	MGI	-	1	P1	-
85836211	15:85836210-85836210	G	intron_variant	MODIFIER	Ttc38	ENSMUSG00000035944	Transcript	ENSMUST00000146088	protein_coding	-	4/13	-	-	-	-	-	-	-	-	-	1	-	MGI	-	1	P1	-
85836218	15:85836217-85836217	G	intron_variant	MODIFIER	Ttc38	ENSMUSG00000035944	Transcript	ENSMUST00000146088	protein_coding	-	4/13	-	-	-	-	-	-	-	-	-	1	-	MGI	-	1	P1	-
89162903	15:89162902-89162902	C	intron_variant	MODIFIER	Plxnb2	ENSMUSG00000036606	Transcript	ENSMUST00000060808	protein_coding	-	12/35	-	-	-	-	-	-	-	-	-	-1	-	MGI	-	5	P1	-
89185965	15:89185963-89185964	-	intron_variant	MODIFIER	Dennd6b	ENSMUSG00000015377	Transcript	ENSMUST00000078953	protein_coding	-	16/19	-	-	-	-	-	-	-	-	-	-1	-	MGI	-	1	P1	-
90984766	15:90984765-90984765	C	missense_variant	MODERATE	Kif21a	ENSMUSG00000022629	Transcript	ENSMUST00000088614	protein_coding	10/37	-	-	-	1684	1438	480	Y/D	Tat/Gat	-	-	-1	-	MGI	-	5	P2	deleterious(0)
91860536	15:91860535-91860535	C	intron_variant	MODIFIER	Smgc	ENSMUSG00000047295	Transcript	ENSMUST00000088555	protein_coding	-	17/17	-	-	-	-	-	-	-	-	-	1	-	MGI	-	1	P2	-
92302901	15:92302900-92302900	A	intron_variant	MODIFIER	Cntn1	ENSMUSG00000055022	Transcript	ENSMUST00000169825	protein_coding	-	17/23	-	-	-	-	-	-	-	-	-	1	-	MGI	-	5	P1	-
93508551	15:93508550-93508550	T	splice_region_variant,intron_variant	LOW	Prickle1	ENSMUSG00000036158	Transcript	ENSMUST00000109255	protein_coding	-	5/7	-	-	-	-	-	-	-	-	-	-1	-	MGI	-	1	P1	-
98651443	15:98651442-98651442	G	intron_variant	MODIFIER	Ddx23	ENSMUSG00000003360	Transcript	ENSMUST00000003450	protein_coding	-	7/16	-	-	-	-	-	-	-	-	-	-1	-	MGI	-	5	P1	-
101438489	15:101438488-101438488	C	missense_variant	MODERATE	Krt87	ENSMUSG00000047641	Transcript	ENSMUST00000081945	protein_coding	1/9	-	-	-	317	283	95	T/A	Acc/Gcc	-	-	-1	-	MGI	-	1	P1	deleterious(0)
101438531	15:101438530-101438530	C	missense_variant	MODERATE	Krt87	ENSMUSG00000047641	Transcript	ENSMUST00000081945	protein_coding	1/9	-	-	-	275	241	81	P/A	Ccc/Gcc	-	-	-1	-	MGI	-	1	P1	tolerated(0.16)
101438543	15:101438542-101438542	A	missense_variant	MODERATE	Krt87	ENSMUSG00000047641	Transcript	ENSMUST00000081945	protein_coding	1/9	-	-	-	263	229	77	R/W	Cgg/Tgg	-	-	-1	-	MGI	-	1	P1	deleterious(0)
11147247	16:11147246-11147246	C	intron_variant	MODIFIER	Zc3h7a	ENSMUSG00000037965	Transcript	ENSMUST00000037633	protein_coding	-	16/22	-	-	-	-	-	-	-	-	-	-1	-	MGI	-	1	P1	-
11162678	16:11162677-11162677	A	missense_variant,splice_region_variant	MODERATE	Zc3h7a	ENSMUSG00000037965	Transcript	ENSMUST00000037633	protein_coding	3/23	-	-	-	279	71	24	P/L	cCt/cTt	-	-	-1	-	MGI	-	1	P1	deleterious(0)
11220900	16:11220899-11220899	G	intron_variant	MODIFIER	Gspt1	ENSMUSG00000062203	Transcript	ENSMUST00000080030	protein_coding	-	14/14	-	-	-	-	-	-	-	-	-	-1	-	MGI	-	1	P3	-
11220907	16:11220906-11220906	G	intron_variant	MODIFIER	Gspt1	ENSMUSG00000062203	Transcript	ENSMUST00000080030	protein_coding	-	14/14	-	-	-	-	-	-	-	-	-	-1	-	MGI	-	1	P3	-
18066753	16:18066752-18066752	T	downstream_gene_variant	MODIFIER	Prodh	ENSMUSG00000003526	Transcript	ENSMUST00000003620	protein_coding	-	-	-	-	-	-	-	-	-	-	4974	-1	-	MGI	-	1	P2	-
19624512	16:19624511-19624511	G	missense_variant	MODERATE	Olfr171	ENSMUSG00000060480	Transcript	ENSMUST00000079891	protein_coding	1/1	-	-	-	591	591	197	E/D	gaA/gaC	-	-	-1	-	MGI	-	-	P2	deleterious(0.01)
21937926	16:21937925-21937925	C	splice_region_variant,intron_variant	LOW	Tmem41a	ENSMUSG00000022856	Transcript	ENSMUST00000023562	protein_coding	-	3/4	-	-	-	-	-	-	-	-	-	-1	-	MGI	-	1	P1	-
23110740	16:23110739-23110739	T	downstream_gene_variant	MODIFIER	Rfc4	ENSMUSG00000022881	Transcript	ENSMUST00000023598	protein_coding	-	-	-	-	-	-	-	-	-	-	3203	-1	-	MGI	-	1	P1	-
23431399	16:23431398-23431398	T	missense_variant	MODERATE	Rtp1	ENSMUSG00000033383	Transcript	ENSMUST00000038730	protein_coding	2/2	-	-	-	558	512	171	A/V	gCc/gTc	-	-	1	-	MGI	-	1	P1	deleterious(0)
29433933	16:29433932-29433932	C	intron_variant	MODIFIER	Atp13a4	ENSMUSG00000038094	Transcript	ENSMUST00000182627	protein_coding	-	18/29	-	-	-	-	-	-	-	-	-	-1	-	MGI	-	5	P1	-
29433938	16:29433937-29433937	C	intron_variant	MODIFIER	Atp13a4	ENSMUSG00000038094	Transcript	ENSMUST00000182627	protein_coding	-	18/29	-	-	-	-	-	-	-	-	-	-1	-	MGI	-	5	P1	-
32753955	16:32753954-32753954	A	missense_variant	MODERATE	Muc4	ENSMUSG00000079620	Transcript	ENSMUST00000096106	protein_coding	3/27	-	-	-	4323	3829	1277	P/T	Cca/Aca	-	-	1	-	MGI	-	5	P5	-
32754043	16:32754042-32754042	T	missense_variant	MODERATE	Muc4	ENSMUSG00000079620	Transcript	ENSMUST00000096106	protein_coding	3/27	-	-	-	4411	3917	1306	S/F	tCc/tTc	-	-	1	-	MGI	-	5	P5	deleterious_low_confidence(0.02)
32754050	16:32754049-32754049	G	synonymous_variant	LOW	Muc4	ENSMUSG00000079620	Transcript	ENSMUST00000096106	protein_coding	3/27	-	-	-	4418	3924	1308	T	acC/acG	-	-	1	-	MGI	-	5	P5	-
32754054	16:32754053-32754053	T	missense_variant	MODERATE	Muc4	ENSMUSG00000079620	Transcript	ENSMUST00000096106	protein_coding	3/27	-	-	-	4422	3928	1310	G/C	Ggt/Tgt	-	-	1	-	MGI	-	5	P5	tolerated_low_confidence(0.06)
32754126	16:32754125-32754125	T	missense_variant	MODERATE	Muc4	ENSMUSG00000079620	Transcript	ENSMUST00000096106	protein_coding	3/27	-	-	-	4494	4000	1334	P/S	Cca/Tca	-	-	1	-	MGI	-	5	P5	-
32754333	16:32754332-32754332	A	missense_variant	MODERATE	Muc4	ENSMUSG00000079620	Transcript	ENSMUST00000096106	protein_coding	4/27	-	-	-	4699	4205	1402	V/D	gTt/gAt	-	-	1	-	MGI	-	5	P5	deleterious_low_confidence(0.05)
32755635	16:32755634-32755634	G	missense_variant	MODERATE	Muc4	ENSMUSG00000079620	Transcript	ENSMUST00000096106	protein_coding	4/27	-	-	-	6001	5507	1836	V/G	gTt/gGt	-	-	1	-	MGI	-	5	P5	-
32755690	16:32755689-32755689	A	synonymous_variant	LOW	Muc4	ENSMUSG00000079620	Transcript	ENSMUST00000096106	protein_coding	4/27	-	-	-	6056	5562	1854	T	acC/acA	-	-	1	-	MGI	-	5	P5	-
32755717	16:32755716-32755716	C	synonymous_variant	LOW	Muc4	ENSMUSG00000079620	Transcript	ENSMUST00000096106	protein_coding	4/27	-	-	-	6083	5589	1863	T	acG/acC	-	-	1	-	MGI	-	5	P5	-
35573269	16:35573268-35573268	C	intron_variant	MODIFIER	Sema5b	ENSMUSG00000052133	Transcript	ENSMUST00000050625	protein_coding	-	1/21	-	-	-	-	-	-	-	-	-	1	-	MGI	-	1	P1	-
36081426	16:36081425-36081425	G	intron_variant	MODIFIER	Ccdc58	ENSMUSG00000075229	Transcript	ENSMUST00000164916	protein_coding	-	1/4	-	-	-	-	-	-	-	-	-	1	-	MGI	-	1	P1	-
36081433	16:36081432-36081432	G	intron_variant	MODIFIER	Ccdc58	ENSMUSG00000075229	Transcript	ENSMUST00000164916	protein_coding	-	1/4	-	-	-	-	-	-	-	-	-	1	-	MGI	-	1	P1	-
36081441	16:36081440-36081440	G	intron_variant	MODIFIER	Ccdc58	ENSMUSG00000075229	Transcript	ENSMUST00000164916	protein_coding	-	1/4	-	-	-	-	-	-	-	-	-	1	-	MGI	-	1	P1	-
36772445	16:36772444-36772444	G	synonymous_variant	LOW	Slc15a2	ENSMUSG00000022899	Transcript	ENSMUST00000023616	protein_coding	6/22	-	-	-	800	630	210	I	atT/atC	-	-	-1	-	MGI	-	1	P2	-
55818540	16:55818539-55818539	G	splice_region_variant,intron_variant	LOW	Nfkbiz	ENSMUSG00000035356	Transcript	ENSMUST00000036273	protein_coding	-	6/13	-	-	-	-	-	-	-	-	-	-1	-	MGI	-	1	P3	-
55818548	16:55818547-55818547	G	intron_variant	MODIFIER	Nfkbiz	ENSMUSG00000035356	Transcript	ENSMUST00000036273	protein_coding	-	6/13	-	-	-	-	-	-	-	-	-	-1	-	MGI	-	1	P3	-
79034364	16:79034362-79034363	-	intron_variant	MODIFIER	Tmprss15	ENSMUSG00000022857	Transcript	ENSMUST00000023566	protein_coding	-	12/27	-	-	-	-	-	-	-	-	-	-1	-	MGI	-	1	P3	-
93608784	16:93608783-93608783	C	splice_region_variant,intron_variant	LOW	Cbr1	ENSMUSG00000051483	Transcript	ENSMUST00000039659	protein_coding	-	1/2	-	-	-	-	-	-	-	-	-	1	-	MGI	-	1	P1	-
93608785	16:93608784-93608784	C	splice_region_variant,intron_variant	LOW	Cbr1	ENSMUSG00000051483	Transcript	ENSMUST00000039659	protein_coding	-	1/2	-	-	-	-	-	-	-	-	-	1	-	MGI	-	1	P1	-
6466923	17:6466922-6466922	G	intron_variant,non_coding_transcript_variant	MODIFIER	Gm26848	ENSMUSG00000097723	Transcript	ENSMUST00000181052	lincRNA	-	1/1	-	-	-	-	-	-	-	-	-	1	-	MGI	-	5	-	-
6653292	17:6653291-6653291	C	intron_variant	MODIFIER	Dynlt1f	ENSMUSG00000095677	Transcript	ENSMUST00000179554	protein_coding	-	2/4	-	-	-	-	-	-	-	-	-	-1	-	MGI	-	1	P1	-
12985969	17:12985968-12985968	G	intron_variant	MODIFIER	Wtap	ENSMUSG00000060475	Transcript	ENSMUST00000159551	protein_coding	-	1/7	-	-	-	-	-	-	-	-	-	-1	-	MGI	-	5	P1	-
12985975	17:12985974-12985974	G	intron_variant	MODIFIER	Wtap	ENSMUSG00000060475	Transcript	ENSMUST00000159551	protein_coding	-	1/7	-	-	-	-	-	-	-	-	-	-1	-	MGI	-	5	P1	-
20814619	17:20814618-20814618	G	missense_variant	MODERATE	Vmn1r229	ENSMUSG00000061150	Transcript	ENSMUST00000076759	protein_coding	1/1	-	-	-	124	124	42	F/V	Ttc/Gtc	-	-	1	-	MGI	-	-	P1	tolerated(0.11)
21692361	17:21692359-21692360	-	downstream_gene_variant	MODIFIER	Gm10226	ENSMUSG00000067929	Transcript	ENSMUST00000072133	protein_coding	-	-	-	-	-	-	-	-	-	-	246	1	-	MGI	-	-	P1	-
22689871	17:22689870-22689870	G	missense_variant	MODERATE	Gm9805	ENSMUSG00000046088	Transcript	ENSMUST00000055305	protein_coding	1/1	-	-	-	100	100	34	N/D	Aat/Gat	-	-	1	-	MGI	-	-	P1	deleterious_low_confidence(0)
23290916	17:23290915-23290915	T	downstream_gene_variant	MODIFIER	Vmn2r114	ENSMUSG00000091945	Transcript	ENSMUST00000168033	protein_coding	-	-	-	-	-	-	-	-	-	-	19	-1	-	MGI	-	1	P1	-
23290933	17:23290931-23290932	-	downstream_gene_variant	MODIFIER	Vmn2r114	ENSMUSG00000091945	Transcript	ENSMUST00000168033	protein_coding	-	-	-	-	-	-	-	-	-	-	2	-1	-	MGI	-	1	P1	-
23290950	17:23290949-23290949	T	synonymous_variant	LOW	Vmn2r114	ENSMUSG00000091945	Transcript	ENSMUST00000168033	protein_coding	6/6	-	-	-	2556	2556	852	R	cgG/cgA	-	-	-1	-	MGI	-	1	P1	-
23290965	17:23290964-23290964	A	synonymous_variant	LOW	Vmn2r114	ENSMUSG00000091945	Transcript	ENSMUST00000168033	protein_coding	6/6	-	-	-	2541	2541	847	A	gcC/gcT	-	-	-1	-	MGI	-	1	P1	-
23290983	17:23290982-23290982	T	synonymous_variant	LOW	Vmn2r114	ENSMUSG00000091945	Transcript	ENSMUST00000168033	protein_coding	6/6	-	-	-	2523	2523	841	S	tcC/tcA	-	-	-1	-	MGI	-	1	P1	-
23291056	17:23291055-23291055	T	missense_variant	MODERATE	Vmn2r114	ENSMUSG00000091945	Transcript	ENSMUST00000168033	protein_coding	6/6	-	-	-	2450	2450	817	F/Y	tTc/tAc	-	-	-1	-	MGI	-	1	P1	deleterious(0)
23291064	17:23291063-23291063	G	synonymous_variant	LOW	Vmn2r114	ENSMUSG00000091945	Transcript	ENSMUST00000168033	protein_coding	6/6	-	-	-	2442	2442	814	I	atT/atC	-	-	-1	-	MGI	-	1	P1	-
23291078	17:23291077-23291077	T	missense_variant	MODERATE	Vmn2r114	ENSMUSG00000091945	Transcript	ENSMUST00000168033	protein_coding	6/6	-	-	-	2428	2428	810	E/K	Gag/Aag	-	-	-1	-	MGI	-	1	P1	deleterious(0)
23291094	17:23291093-23291093	T	synonymous_variant	LOW	Vmn2r114	ENSMUSG00000091945	Transcript	ENSMUST00000168033	protein_coding	6/6	-	-	-	2412	2412	804	R	agG/agA	-	-	-1	-	MGI	-	1	P1	-
23291106	17:23291105-23291105	T	synonymous_variant	LOW	Vmn2r114	ENSMUSG00000091945	Transcript	ENSMUST00000168033	protein_coding	6/6	-	-	-	2400	2400	800	R	agG/agA	-	-	-1	-	MGI	-	1	P1	-
23291197	17:23291196-23291196	A	missense_variant	MODERATE	Vmn2r114	ENSMUSG00000091945	Transcript	ENSMUST00000168033	protein_coding	6/6	-	-	-	2309	2309	770	P/L	cCt/cTt	-	-	-1	-	MGI	-	1	P1	-
23291238	17:23291237-23291237	T	synonymous_variant	LOW	Vmn2r114	ENSMUSG00000091945	Transcript	ENSMUST00000168033	protein_coding	6/6	-	-	-	2268	2268	756	L	ctT/ctA	-	-	-1	-	MGI	-	1	P1	-
23291353	17:23291352-23291352	G	missense_variant	MODERATE	Vmn2r114	ENSMUSG00000091945	Transcript	ENSMUST00000168033	protein_coding	6/6	-	-	-	2153	2153	718	G/A	gGt/gCt	-	-	-1	-	MGI	-	1	P1	-
23311052	17:23311051-23311051	A	synonymous_variant	LOW	Vmn2r114	ENSMUSG00000091945	Transcript	ENSMUST00000168033	protein_coding	2/6	-	-	-	381	381	127	P	ccC/ccT	-	-	-1	-	MGI	-	1	P1	-
23311071	17:23311070-23311070	A	missense_variant	MODERATE	Vmn2r114	ENSMUSG00000091945	Transcript	ENSMUST00000168033	protein_coding	2/6	-	-	-	362	362	121	P/L	cCa/cTa	-	-	-1	-	MGI	-	1	P1	tolerated(0.4)
23311081	17:23311080-23311080	A	synonymous_variant	LOW	Vmn2r114	ENSMUSG00000091945	Transcript	ENSMUST00000168033	protein_coding	2/6	-	-	-	352	352	118	L	Ctg/Ttg	-	-	-1	-	MGI	-	1	P1	-
23311257	17:23311256-23311256	A	intron_variant	MODIFIER	Vmn2r114	ENSMUSG00000091945	Transcript	ENSMUST00000168033	protein_coding	-	1/5	-	-	-	-	-	-	-	-	-	-1	-	MGI	-	1	P1	-
23311263	17:23311262-23311262	G	intron_variant	MODIFIER	Vmn2r114	ENSMUSG00000091945	Transcript	ENSMUST00000168033	protein_coding	-	1/5	-	-	-	-	-	-	-	-	-	-1	-	MGI	-	1	P1	-
23345037	17:23345036-23345036	C	intron_variant	MODIFIER	Vmn2r115	ENSMUSG00000091076	Transcript	ENSMUST00000168175	protein_coding	-	1/5	-	-	-	-	-	-	-	-	-	1	-	MGI	-	1	P1	-
23345041	17:23345040-23345040	A	intron_variant	MODIFIER	Vmn2r115	ENSMUSG00000091076	Transcript	ENSMUST00000168175	protein_coding	-	1/5	-	-	-	-	-	-	-	-	-	1	-	MGI	-	1	P1	-
23345068	17:23345067-23345067	T	missense_variant	MODERATE	Vmn2r115	ENSMUSG00000091076	Transcript	ENSMUST00000168175	protein_coding	2/6	-	-	-	212	212	71	T/I	aCc/aTc	-	-	1	-	MGI	-	1	P1	tolerated(0.08)
23345849	17:23345848-23345848	C	synonymous_variant	LOW	Vmn2r115	ENSMUSG00000091076	Transcript	ENSMUST00000168175	protein_coding	3/6	-	-	-	708	708	236	T	acA/acC	-	-	1	-	MGI	-	1	P1	-
23345867	17:23345866-23345866	G	synonymous_variant	LOW	Vmn2r115	ENSMUSG00000091076	Transcript	ENSMUST00000168175	protein_coding	3/6	-	-	-	726	726	242	V	gtA/gtG	-	-	1	-	MGI	-	1	P1	-
23345893	17:23345892-23345892	A	stop_gained	HIGH	Vmn2r115	ENSMUSG00000091076	Transcript	ENSMUST00000168175	protein_coding	3/6	-	-	-	752	752	251	W/*	tGg/tAg	-	-	1	-	MGI	-	1	P1	-
23345904	17:23345903-23345903	G	missense_variant	MODERATE	Vmn2r115	ENSMUSG00000091076	Transcript	ENSMUST00000168175	protein_coding	3/6	-	-	-	763	763	255	K/E	Aaa/Gaa	-	-	1	-	MGI	-	1	P1	tolerated(0.37)
23345956	17:23345955-23345955	T	missense_variant	MODERATE	Vmn2r115	ENSMUSG00000091076	Transcript	ENSMUST00000168175	protein_coding	3/6	-	-	-	815	815	272	T/I	aCc/aTc	-	-	1	-	MGI	-	1	P1	-
23345959	17:23345958-23345958	C	missense_variant	MODERATE	Vmn2r115	ENSMUSG00000091076	Transcript	ENSMUST00000168175	protein_coding	3/6	-	-	-	818	818	273	I/T	aTt/aCt	-	-	1	-	MGI	-	1	P1	deleterious(0.02)
23345997	17:23345996-23345996	A	missense_variant	MODERATE	Vmn2r115	ENSMUSG00000091076	Transcript	ENSMUST00000168175	protein_coding	3/6	-	-	-	856	856	286	G/R	Gga/Aga	-	-	1	-	MGI	-	1	P1	-
23346136	17:23346135-23346135	T	missense_variant	MODERATE	Vmn2r115	ENSMUSG00000091076	Transcript	ENSMUST00000168175	protein_coding	3/6	-	-	-	995	995	332	G/V	gGg/gTg	-	-	1	-	MGI	-	1	P1	deleterious(0.04)
23346161	17:23346160-23346160	G	synonymous_variant	LOW	Vmn2r115	ENSMUSG00000091076	Transcript	ENSMUST00000168175	protein_coding	3/6	-	-	-	1020	1020	340	L	ttA/ttG	-	-	1	-	MGI	-	1	P1	-
23346176	17:23346175-23346175	T	synonymous_variant	LOW	Vmn2r115	ENSMUSG00000091076	Transcript	ENSMUST00000168175	protein_coding	3/6	-	-	-	1035	1035	345	C	tgC/tgT	-	-	1	-	MGI	-	1	P1	-
23346206	17:23346205-23346205	T	stop_lost	HIGH	Vmn2r115	ENSMUSG00000091076	Transcript	ENSMUST00000168175	protein_coding	3/6	-	-	-	1065	1065	355	*/C	tgA/tgT	-	-	1	-	MGI	-	1	P1	-
23346227	17:23346226-23346226	C	synonymous_variant	LOW	Vmn2r115	ENSMUSG00000091076	Transcript	ENSMUST00000168175	protein_coding	3/6	-	-	-	1086	1086	362	V	gtT/gtC	-	-	1	-	MGI	-	1	P1	-
23346264	17:23346263-23346263	T	missense_variant	MODERATE	Vmn2r115	ENSMUSG00000091076	Transcript	ENSMUST00000168175	protein_coding	3/6	-	-	-	1123	1123	375	P/S	Ccc/Tcc	-	-	1	-	MGI	-	1	P1	-
23346265	17:23346264-23346264	A	missense_variant	MODERATE	Vmn2r115	ENSMUSG00000091076	Transcript	ENSMUST00000168175	protein_coding	3/6	-	-	-	1124	1124	375	S/Y	tCc/tAc	-	-	1	-	MGI	-	1	P1	tolerated(0.16)
23346278	17:23346277-23346277	A	synonymous_variant	LOW	Vmn2r115	ENSMUSG00000091076	Transcript	ENSMUST00000168175	protein_coding	3/6	-	-	-	1137	1137	379	L	ttG/ttA	-	-	1	-	MGI	-	1	P1	-
23346339	17:23346338-23346338	C	missense_variant	MODERATE	Vmn2r115	ENSMUSG00000091076	Transcript	ENSMUST00000168175	protein_coding	3/6	-	-	-	1198	1198	400	N/H	Aat/Cat	-	-	1	-	MGI	-	1	P1	deleterious(0)
23346346	17:23346345-23346345	G	missense_variant	MODERATE	Vmn2r115	ENSMUSG00000091076	Transcript	ENSMUST00000168175	protein_coding	3/6	-	-	-	1205	1205	402	V/G	gTt/gGt	-	-	1	-	MGI	-	1	P1	deleterious(0)
23346438	17:23346437-23346437	G	missense_variant	MODERATE	Vmn2r115	ENSMUSG00000091076	Transcript	ENSMUST00000168175	protein_coding	3/6	-	-	-	1297	1297	433	K/E	Aaa/Gaa	-	-	1	-	MGI	-	1	P1	tolerated(0.05)
23347866	17:23347865-23347865	T	missense_variant	MODERATE	Vmn2r115	ENSMUSG00000091076	Transcript	ENSMUST00000168175	protein_coding	4/6	-	-	-	1350	1350	450	E/D	gaA/gaT	-	-	1	-	MGI	-	1	P1	-
23347873	17:23347872-23347872	G	missense_variant	MODERATE	Vmn2r115	ENSMUSG00000091076	Transcript	ENSMUST00000168175	protein_coding	4/6	-	-	-	1357	1357	453	N/D	Aat/Gat	-	-	1	-	MGI	-	1	P1	tolerated(0.15)
23347898	17:23347897-23347897	A	missense_variant	MODERATE	Vmn2r115	ENSMUSG00000091076	Transcript	ENSMUST00000168175	protein_coding	4/6	-	-	-	1382	1382	461	R/Q	cGg/cAg	-	-	1	-	MGI	-	1	P1	-
23347900	17:23347899-23347899	T	stop_gained	HIGH	Vmn2r115	ENSMUSG00000091076	Transcript	ENSMUST00000168175	protein_coding	4/6	-	-	-	1384	1384	462	K/*	Aaa/Taa	-	-	1	-	MGI	-	1	P1	-
23347937	17:23347936-23347936	G	missense_variant	MODERATE	Vmn2r115	ENSMUSG00000091076	Transcript	ENSMUST00000168175	protein_coding	4/6	-	-	-	1421	1421	474	L/R	cTt/cGt	-	-	1	-	MGI	-	1	P1	deleterious(0.05)
23347947	17:23347946-23347946	C	synonymous_variant	LOW	Vmn2r115	ENSMUSG00000091076	Transcript	ENSMUST00000168175	protein_coding	4/6	-	-	-	1431	1431	477	G	ggT/ggC	-	-	1	-	MGI	-	1	P1	-
23347951	17:23347950-23347950	G	missense_variant	MODERATE	Vmn2r115	ENSMUSG00000091076	Transcript	ENSMUST00000168175	protein_coding	4/6	-	-	-	1435	1435	479	K/E	Aaa/Gaa	-	-	1	-	MGI	-	1	P1	deleterious(0)
23348034	17:23348033-23348033	T	missense_variant	MODERATE	Vmn2r115	ENSMUSG00000091076	Transcript	ENSMUST00000168175	protein_coding	4/6	-	-	-	1518	1518	506	K/N	aaG/aaT	-	-	1	-	MGI	-	1	P1	deleterious(0.01)
23348040	17:23348039-23348039	A	synonymous_variant	LOW	Vmn2r115	ENSMUSG00000091076	Transcript	ENSMUST00000168175	protein_coding	4/6	-	-	-	1524	1524	508	R	agG/agA	-	-	1	-	MGI	-	1	P1	-
23359241	17:23359240-23359240	A	missense_variant	MODERATE	Vmn2r115	ENSMUSG00000091076	Transcript	ENSMUST00000168175	protein_coding	6/6	-	-	-	1686	1686	562	D/E	gaC/gaA	-	-	1	-	MGI	-	1	P1	tolerated(0.13)
23359297	17:23359296-23359296	T	missense_variant	MODERATE	Vmn2r115	ENSMUSG00000091076	Transcript	ENSMUST00000168175	protein_coding	6/6	-	-	-	1742	1742	581	T/I	aCc/aTc	-	-	1	-	MGI	-	1	P1	deleterious(0)
23359307	17:23359306-23359306	T	synonymous_variant	LOW	Vmn2r115	ENSMUSG00000091076	Transcript	ENSMUST00000168175	protein_coding	6/6	-	-	-	1752	1752	584	D	gaC/gaT	-	-	1	-	MGI	-	1	P1	-
23359326	17:23359325-23359325	T	missense_variant	MODERATE	Vmn2r115	ENSMUSG00000091076	Transcript	ENSMUST00000168175	protein_coding	6/6	-	-	-	1771	1771	591	P/S	Ccc/Tcc	-	-	1	-	MGI	-	1	P1	-
23359349	17:23359348-23359348	T	synonymous_variant	LOW	Vmn2r115	ENSMUSG00000091076	Transcript	ENSMUST00000168175	protein_coding	6/6	-	-	-	1794	1794	598	S	tcG/tcT	-	-	1	-	MGI	-	1	P1	-
23359359	17:23359358-23359358	C	missense_variant	MODERATE	Vmn2r115	ENSMUSG00000091076	Transcript	ENSMUST00000168175	protein_coding	6/6	-	-	-	1804	1804	602	F/L	Ttt/Ctt	-	-	1	-	MGI	-	1	P1	tolerated(0.05)
23359397	17:23359396-23359396	T	synonymous_variant	LOW	Vmn2r115	ENSMUSG00000091076	Transcript	ENSMUST00000168175	protein_coding	6/6	-	-	-	1842	1842	614	T	acC/acT	-	-	1	-	MGI	-	1	P1	-
23359417	17:23359416-23359416	G	missense_variant	MODERATE	Vmn2r115	ENSMUSG00000091076	Transcript	ENSMUST00000168175	protein_coding	6/6	-	-	-	1862	1862	621	T/S	aCc/aGc	-	-	1	-	MGI	-	1	P1	deleterious(0)
23359450	17:23359449-23359449	C	missense_variant	MODERATE	Vmn2r115	ENSMUSG00000091076	Transcript	ENSMUST00000168175	protein_coding	6/6	-	-	-	1895	1895	632	Q/P	cAa/cCa	-	-	1	-	MGI	-	1	P1	deleterious(0)
23359516	17:23359515-23359515	G	missense_variant	MODERATE	Vmn2r115	ENSMUSG00000091076	Transcript	ENSMUST00000168175	protein_coding	6/6	-	-	-	1961	1961	654	Q/R	cAa/cGa	-	-	1	-	MGI	-	1	P1	deleterious(0.03)
23359523	17:23359522-23359522	G	missense_variant	MODERATE	Vmn2r115	ENSMUSG00000091076	Transcript	ENSMUST00000168175	protein_coding	6/6	-	-	-	1968	1968	656	I/M	atA/atG	-	-	1	-	MGI	-	1	P1	deleterious(0.02)
23359573	17:23359572-23359572	A	missense_variant	MODERATE	Vmn2r115	ENSMUSG00000091076	Transcript	ENSMUST00000168175	protein_coding	6/6	-	-	-	2018	2018	673	R/K	aGg/aAg	-	-	1	-	MGI	-	1	P1	deleterious(0)
23359779	17:23359778-23359778	A	missense_variant	MODERATE	Vmn2r115	ENSMUSG00000091076	Transcript	ENSMUST00000168175	protein_coding	6/6	-	-	-	2224	2224	742	G/S	Ggt/Agt	-	-	1	-	MGI	-	1	P1	deleterious(0)
23359824	17:23359823-23359823	A	missense_variant	MODERATE	Vmn2r115	ENSMUSG00000091076	Transcript	ENSMUST00000168175	protein_coding	6/6	-	-	-	2269	2269	757	L/M	Ttg/Atg	-	-	1	-	MGI	-	1	P1	deleterious(0.04)
23387236	17:23387235-23387235	T	missense_variant	MODERATE	Vmn2r116	ENSMUSG00000090966	Transcript	ENSMUST00000164856	protein_coding	3/6	-	-	-	1120	1120	374	P/S	Ccc/Tcc	-	-	1	-	MGI	-	1	P1	-
23387237	17:23387236-23387236	A	missense_variant	MODERATE	Vmn2r116	ENSMUSG00000090966	Transcript	ENSMUST00000164856	protein_coding	3/6	-	-	-	1121	1121	374	S/Y	tCc/tAc	-	-	1	-	MGI	-	1	P1	tolerated(0.17)
23401648	17:23401647-23401647	T	missense_variant	MODERATE	Vmn2r116	ENSMUSG00000090966	Transcript	ENSMUST00000164856	protein_coding	6/6	-	-	-	2354	2354	785	R/L	cGg/cTg	-	-	1	-	MGI	-	1	P1	-
23401678	17:23401677-23401677	A	missense_variant	MODERATE	Vmn2r116	ENSMUSG00000090966	Transcript	ENSMUST00000164856	protein_coding	6/6	-	-	-	2384	2384	795	T/N	aCc/aAc	-	-	1	-	MGI	-	1	P1	deleterious(0)
23471205	17:23471204-23471204	G	missense_variant	MODERATE	Vmn2r117	ENSMUSG00000091407	Transcript	ENSMUST00000171996	protein_coding	5/6	-	-	-	1627	1627	543	S/P	Tct/Cct	-	-	-1	-	MGI	-	1	P1	-
23471210	17:23471209-23471209	A	missense_variant	MODERATE	Vmn2r117	ENSMUSG00000091407	Transcript	ENSMUST00000171996	protein_coding	5/6	-	-	-	1622	1622	541	P/L	cCc/cTc	-	-	-1	-	MGI	-	1	P1	tolerated(0.1)
23471241	17:23471240-23471240	A	stop_gained	HIGH	Vmn2r117	ENSMUSG00000091407	Transcript	ENSMUST00000171996	protein_coding	5/6	-	-	-	1591	1591	531	R/*	Cga/Tga	-	-	-1	-	MGI	-	1	P1	-
23471274	17:23471273-23471273	A	missense_variant	MODERATE	Vmn2r117	ENSMUSG00000091407	Transcript	ENSMUST00000171996	protein_coding	5/6	-	-	-	1558	1558	520	S/C	Agt/Tgt	-	-	-1	-	MGI	-	1	P1	-
23471334	17:23471333-23471333	C	intron_variant	MODIFIER	Vmn2r117	ENSMUSG00000091407	Transcript	ENSMUST00000171996	protein_coding	-	4/5	-	-	-	-	-	-	-	-	-	-1	-	MGI	-	1	P1	-
23471344	17:23471343-23471343	C	intron_variant	MODIFIER	Vmn2r117	ENSMUSG00000091407	Transcript	ENSMUST00000171996	protein_coding	-	4/5	-	-	-	-	-	-	-	-	-	-1	-	MGI	-	1	P1	-
23475408	17:23475407-23475407	A	missense_variant	MODERATE	Vmn2r117	ENSMUSG00000091407	Transcript	ENSMUST00000171996	protein_coding	4/6	-	-	-	1465	1465	489	L/F	Ctt/Ttt	-	-	-1	-	MGI	-	1	P1	-
23475429	17:23475428-23475428	G	missense_variant	MODERATE	Vmn2r117	ENSMUSG00000091407	Transcript	ENSMUST00000171996	protein_coding	4/6	-	-	-	1444	1444	482	I/L	Ata/Cta	-	-	-1	-	MGI	-	1	P1	tolerated(0.26)
23477616	17:23477615-23477615	A	missense_variant	MODERATE	Vmn2r117	ENSMUSG00000091407	Transcript	ENSMUST00000171996	protein_coding	3/6	-	-	-	817	817	273	L/F	Ctt/Ttt	-	-	-1	-	MGI	-	1	P1	deleterious(0.01)
23477770	17:23477769-23477769	C	synonymous_variant	LOW	Vmn2r117	ENSMUSG00000091407	Transcript	ENSMUST00000171996	protein_coding	3/6	-	-	-	663	663	221	E	gaA/gaG	-	-	-1	-	MGI	-	1	P1	-
23477773	17:23477772-23477772	C	synonymous_variant	LOW	Vmn2r117	ENSMUSG00000091407	Transcript	ENSMUST00000171996	protein_coding	3/6	-	-	-	660	660	220	E	gaA/gaG	-	-	-1	-	MGI	-	1	P1	-
23477781	17:23477780-23477780	A	missense_variant	MODERATE	Vmn2r117	ENSMUSG00000091407	Transcript	ENSMUST00000171996	protein_coding	3/6	-	-	-	652	652	218	H/Y	Cat/Tat	-	-	-1	-	MGI	-	1	P1	deleterious(0.01)
23477804	17:23477803-23477803	G	missense_variant	MODERATE	Vmn2r117	ENSMUSG00000091407	Transcript	ENSMUST00000171996	protein_coding	3/6	-	-	-	629	629	210	L/S	tTg/tCg	-	-	-1	-	MGI	-	1	P1	deleterious(0)
23477837	17:23477836-23477836	A	missense_variant	MODERATE	Vmn2r117	ENSMUSG00000091407	Transcript	ENSMUST00000171996	protein_coding	3/6	-	-	-	596	596	199	P/L	cCg/cTg	-	-	-1	-	MGI	-	1	P1	-
23477840	17:23477839-23477839	T	missense_variant	MODERATE	Vmn2r117	ENSMUSG00000091407	Transcript	ENSMUST00000171996	protein_coding	3/6	-	-	-	593	593	198	G/D	gGc/gAc	-	-	-1	-	MGI	-	1	P1	deleterious(0)
23477883	17:23477882-23477882	A	missense_variant	MODERATE	Vmn2r117	ENSMUSG00000091407	Transcript	ENSMUST00000171996	protein_coding	3/6	-	-	-	550	550	184	H/Y	Cat/Tat	-	-	-1	-	MGI	-	1	P1	-
23479505	17:23479504-23479504	G	missense_variant	MODERATE	Vmn2r117	ENSMUSG00000091407	Transcript	ENSMUST00000171996	protein_coding	1/6	-	-	-	94	94	32	D/H	Gat/Cat	-	-	-1	-	MGI	-	1	P1	deleterious(0.04)
23479544	17:23479543-23479543	T	missense_variant	MODERATE	Vmn2r117	ENSMUSG00000091407	Transcript	ENSMUST00000171996	protein_coding	1/6	-	-	-	55	55	19	Y/N	Tat/Aat	-	-	-1	-	MGI	-	1	P1	tolerated(0.54)
23479546	17:23479545-23479545	C	missense_variant	MODERATE	Vmn2r117	ENSMUSG00000091407	Transcript	ENSMUST00000171996	protein_coding	1/6	-	-	-	53	53	18	F/C	tTt/tGt	-	-	-1	-	MGI	-	1	P1	tolerated(1)
24107288	17:24107287-24107287	A	intron_variant	MODIFIER	Pdpk1	ENSMUSG00000024122	Transcript	ENSMUST00000102927	protein_coding	-	2/13	-	-	-	-	-	-	-	-	-	-1	-	MGI	-	1	P1	-
24565883	17:24565882-24565882	T	stop_gained	HIGH	Pkd1	ENSMUSG00000032855	Transcript	ENSMUST00000035565	protein_coding	6/46	-	-	-	1610	1297	433	K/*	Aag/Tag	-	-	1	-	MGI	-	1	P1	-
28051684	17:28051683-28051683	C	intron_variant	MODIFIER	Anks1	ENSMUSG00000024219	Transcript	ENSMUST00000025058	protein_coding	-	16/24	-	-	-	-	-	-	-	-	-	1	-	MGI	-	1	A2	-
29252227	17:29252226-29252226	C	intron_variant	MODIFIER	Ppil1	ENSMUSG00000024007	Transcript	ENSMUST00000024802	protein_coding	-	3/3	-	-	-	-	-	-	-	-	-	-1	-	MGI	-	1	P1	-
34670515	17:34670514-34670514	C	upstream_gene_variant	MODIFIER	Tnxb	ENSMUSG00000033327	Transcript	ENSMUST00000168533	protein_coding	-	-	-	-	-	-	-	-	-	-	21	1	-	MGI	-	1	-	-
34804012	17:34804011-34804011	G	intron_variant	MODIFIER	Cyp21a1	ENSMUSG00000024365	Transcript	ENSMUST00000025223	protein_coding	-	2/9	-	-	-	-	-	-	-	-	-	-1	-	MGI	-	1	P1	-
34832416	17:34832415-34832415	C	intron_variant	MODIFIER	Stk19	ENSMUSG00000061207	Transcript	ENSMUST00000077477	protein_coding	-	3/6	-	-	-	-	-	-	-	-	-	-1	-	MGI	-	1	P1	-
34832422	17:34832421-34832421	C	intron_variant	MODIFIER	Stk19	ENSMUSG00000061207	Transcript	ENSMUST00000077477	protein_coding	-	3/6	-	-	-	-	-	-	-	-	-	-1	-	MGI	-	1	P1	-
34879858	17:34879857-34879857	C	intron_variant	MODIFIER	C2	ENSMUSG00000024371	Transcript	ENSMUST00000025230	protein_coding	-	3/17	-	-	-	-	-	-	-	-	-	-1	-	MGI	-	1	P1	-
35425194	17:35425193-35425193	G	synonymous_variant	LOW	H2-Q6	ENSMUSG00000073409	Transcript	ENSMUST00000174699	protein_coding	2/6	-	-	-	177	150	50	E	gaA/gaG	-	-	1	-	MGI	-	5	P1	-
35425198	17:35425197-35425197	C	missense_variant	MODERATE	H2-Q6	ENSMUSG00000073409	Transcript	ENSMUST00000174699	protein_coding	2/6	-	-	-	181	154	52	K/Q	Aag/Cag	-	-	1	-	MGI	-	5	P1	deleterious_low_confidence(0)
35440154	17:35440153-35440153	G	synonymous_variant	LOW	H2-Q7	ENSMUSG00000060550	Transcript	ENSMUST00000071951	protein_coding	3/7	-	-	-	645	579	193	L	ctC/ctG	-	-	1	-	MGI	-	1	P3	-
39844227	17:39844226-39844226	G	non_coding_transcript_exon_variant,non_coding_transcript_variant	MODIFIER	Gm26917	ENSMUSG00000097971	Transcript	ENSMUST00000192833	lincRNA	1/1	-	-	-	1214	-	-	-	-	-	-	1	-	MGI	-	-	-	-
39844265	17:39844264-39844264	A	non_coding_transcript_exon_variant,non_coding_transcript_variant	MODIFIER	Gm26917	ENSMUSG00000097971	Transcript	ENSMUST00000192833	lincRNA	1/1	-	-	-	1252	-	-	-	-	-	-	1	-	MGI	-	-	-	-
47316694	17:47316692-47316693	-	intron_variant,non_coding_transcript_variant	MODIFIER	Trerf1	ENSMUSG00000064043	Transcript	ENSMUST00000190080	processed_transcript	-	7/18	-	-	-	-	-	-	-	-	-	1	-	MGI	-	1	-	-
47353917	17:47353915-47353916	-	non_coding_transcript_exon_variant,non_coding_transcript_variant	MODIFIER	Trerf1	ENSMUSG00000064043	Transcript	ENSMUST00000190080	processed_transcript	18/19	-	-	-	3967	-	-	-	-	-	-	1	-	MGI	-	1	-	-
47734366	17:47734365-47734365	C	3_prime_UTR_variant	MODIFIER	Pgc	ENSMUSG00000023987	Transcript	ENSMUST00000024782	protein_coding	9/9	-	-	-	1271	-	-	-	-	-	-	1	-	MGI	-	1	P1	-
47734372	17:47734371-47734371	C	3_prime_UTR_variant	MODIFIER	Pgc	ENSMUSG00000023987	Transcript	ENSMUST00000024782	protein_coding	9/9	-	-	-	1277	-	-	-	-	-	-	1	-	MGI	-	1	P1	-
47786543	17:47786542-47786542	G	intron_variant	MODIFIER	Tfeb	ENSMUSG00000023990	Transcript	ENSMUST00000024786	protein_coding	-	2/7	-	-	-	-	-	-	-	-	-	1	-	MGI	-	1	-	-
53687873	17:53687872-53687872	A	intron_variant	MODIFIER	Sgol1	ENSMUSG00000023940	Transcript	ENSMUST00000024736	protein_coding	-	2/8	-	-	-	-	-	-	-	-	-	-1	-	MGI	-	1	P1	-
53687878	17:53687877-53687877	A	intron_variant	MODIFIER	Sgol1	ENSMUSG00000023940	Transcript	ENSMUST00000024736	protein_coding	-	2/8	-	-	-	-	-	-	-	-	-	-1	-	MGI	-	1	P1	-
55814302	17:55814301-55814301	G	missense_variant	MODERATE	Adgre4	ENSMUSG00000032915	Transcript	ENSMUST00000025004	protein_coding	12/17	-	-	-	1511	1366	456	F/V	Ttc/Gtc	-	-	1	-	MGI	-	1	P1	tolerated(0.06)
57071978	17:57071977-57071977	C	intron_variant	MODIFIER	Dennd1c	ENSMUSG00000002668	Transcript	ENSMUST00000011623	protein_coding	-	12/23	-	-	-	-	-	-	-	-	-	-1	-	MGI	-	1	P1	-
64283573	17:64283568-64283572	-	intron_variant	MODIFIER	Pja2	ENSMUSG00000024083	Transcript	ENSMUST00000172818	protein_coding	-	9/9	-	-	-	-	-	-	-	-	-	-1	-	MGI	-	1	P1	-
65580664	17:65580663-65580663	A	3_prime_UTR_variant	MODIFIER	Vapa	ENSMUSG00000024091	Transcript	ENSMUST00000024897	protein_coding	6/6	-	-	-	1033	-	-	-	-	-	-	-1	-	MGI	-	1	P1	-
67752883	17:67752882-67752882	A	synonymous_variant	LOW	Lama1	ENSMUSG00000032796	Transcript	ENSMUST00000035471	protein_coding	14/63	-	-	-	2035	1965	655	L	ttG/ttA	-	-	1	-	MGI	-	1	P1	-
67884697	17:67884696-67884696	C	intron_variant	MODIFIER	Arhgap28	ENSMUSG00000024043	Transcript	ENSMUST00000024840	protein_coding	-	4/17	-	-	-	-	-	-	-	-	-	-1	-	MGI	-	1	P2	-
67884703	17:67884702-67884702	C	intron_variant	MODIFIER	Arhgap28	ENSMUSG00000024043	Transcript	ENSMUST00000024840	protein_coding	-	4/17	-	-	-	-	-	-	-	-	-	-1	-	MGI	-	1	P2	-
71749968	17:71749967-71749967	T	missense_variant	MODERATE	BC027072	ENSMUSG00000044375	Transcript	ENSMUST00000057405	protein_coding	1/2	-	-	-	2919	2714	905	G/D	gGc/gAc	-	-	-1	-	MGI	-	1	P1	tolerated(0.84)
74202368	17:74202366-74202367	-	splice_acceptor_variant	HIGH	Memo1	ENSMUSG00000058704	Transcript	ENSMUST00000078459	protein_coding	-	7/8	-	-	-	-	-	-	-	-	-	-1	-	MGI	-	1	P1	-
78922322	17:78922321-78922321	G	splice_region_variant,intron_variant	LOW	Cebpz	ENSMUSG00000024081	Transcript	ENSMUST00000024885	protein_coding	-	11/15	-	-	-	-	-	-	-	-	-	-1	-	MGI	-	1	P1	-
78922328	17:78922327-78922327	G	intron_variant	MODIFIER	Cebpz	ENSMUSG00000024081	Transcript	ENSMUST00000024885	protein_coding	-	11/15	-	-	-	-	-	-	-	-	-	-1	-	MGI	-	1	P1	-
86994538	17:86994537-86994537	C	intron_variant	MODIFIER	Rhoq	ENSMUSG00000024143	Transcript	ENSMUST00000024956	protein_coding	-	2/4	-	-	-	-	-	-	-	-	-	1	-	MGI	-	1	P1	-
86994555	17:86994554-86994554	C	splice_region_variant,intron_variant	LOW	Rhoq	ENSMUSG00000024143	Transcript	ENSMUST00000024956	protein_coding	-	2/4	-	-	-	-	-	-	-	-	-	1	-	MGI	-	1	P1	-
94835879	17:94835878-94835878	A	non_coding_transcript_exon_variant,non_coding_transcript_variant	MODIFIER	Gm26734	ENSMUSG00000097460	Transcript	ENSMUST00000181769	lincRNA	1/2	-	-	-	973	-	-	-	-	-	-	1	-	MGI	-	1	-	-
3429581	18:3429580-3429580	G	missense_variant	MODERATE	Cul2	ENSMUSG00000024231	Transcript	ENSMUST00000162301	protein_coding	17/21	-	-	-	1816	1628	543	F/C	tTt/tGt	-	-	1	-	MGI	-	1	P1	deleterious(0)
10104326	18:10104324-10104325	-	splice_region_variant,intron_variant	LOW	Rock1	ENSMUSG00000024290	Transcript	ENSMUST00000067947	protein_coding	-	15/32	-	-	-	-	-	-	-	-	-	-1	-	MGI	-	5	P1	-
21096281	18:21096280-21096280	G	intron_variant	MODIFIER	Mep1b	ENSMUSG00000024313	Transcript	ENSMUST00000082235	protein_coding	-	13/14	-	-	-	-	-	-	-	-	-	1	-	MGI	-	1	P1	-
25505072	18:25505071-25505071	G	intron_variant	MODIFIER	Celf4	ENSMUSG00000024268	Transcript	ENSMUST00000115816	protein_coding	-	3/12	-	-	-	-	-	-	-	-	-	-1	-	MGI	-	1	A2	-
33824556	18:33824555-33824555	A	intron_variant	MODIFIER	Epb41l4a	ENSMUSG00000024376	Transcript	ENSMUST00000025234	protein_coding	-	17/23	-	-	-	-	-	-	-	-	-	-1	-	MGI	-	1	P1	-
34347091	18:34347090-34347090	G	3_prime_UTR_variant	MODIFIER	Reep5	ENSMUSG00000005873	Transcript	ENSMUST00000006027	protein_coding	5/5	-	-	-	693	-	-	-	-	-	-	-1	-	MGI	-	1	P1	-
36744291	18:36744290-36744290	G	splice_region_variant,intron_variant	LOW	Ndufa2	ENSMUSG00000014294	Transcript	ENSMUST00000014438	protein_coding	-	1/2	-	-	-	-	-	-	-	-	-	-1	-	MGI	-	1	P1	-
37890837	18:37890836-37890836	G	missense_variant	MODERATE	Diaph1	ENSMUSG00000024456	Transcript	ENSMUST00000025337	protein_coding	16/28	-	-	-	2038	1975	659	T/P	Act/Cct	-	-	-1	-	MGI	-	5	A2	-
49934757	18:49934756-49934756	C	intron_variant	MODIFIER	Dmxl1	ENSMUSG00000037416	Transcript	ENSMUST00000180611	protein_coding	-	35/42	-	-	-	-	-	-	-	-	-	1	-	MGI	-	1	-	-
60916804	18:60916803-60916803	A	missense_variant	MODERATE	Arsi	ENSMUSG00000036412	Transcript	ENSMUST00000040359	protein_coding	2/2	-	-	-	1217	757	253	G/S	Ggc/Agc	-	-	1	-	MGI	-	1	P1	tolerated(0.58)
61238510	18:61238509-61238509	T	intron_variant	MODIFIER	Pde6a	ENSMUSG00000024575	Transcript	ENSMUST00000025468	protein_coding	-	5/21	-	-	-	-	-	-	-	-	-	1	-	MGI	-	1	P1	-
65198606	18:65198605-65198605	T	intron_variant	MODIFIER	Nedd4l	ENSMUSG00000024589	Transcript	ENSMUST00000163516	protein_coding	-	23/30	-	-	-	-	-	-	-	-	-	1	-	MGI	-	5	P1	-
67653142	18:67653141-67653141	T	intron_variant	MODIFIER	Psmg2	ENSMUSG00000024537	Transcript	ENSMUST00000025418	protein_coding	-	5/6	-	-	-	-	-	-	-	-	-	1	-	MGI	-	1	P1	-
70498513	18:70498512-70498512	T	intron_variant	MODIFIER	Stard6	ENSMUSG00000079608	Transcript	ENSMUST00000114959	protein_coding	-	7/8	-	-	-	-	-	-	-	-	-	1	-	MGI	-	1	P1	-
80877377	18:80877375-80877376	-	splice_region_variant,intron_variant	LOW	Atp9b	ENSMUSG00000024566	Transcript	ENSMUST00000091790	protein_coding	-	5/28	-	-	-	-	-	-	-	-	-	-1	-	MGI	-	5	P1	-
4126041	19:4126039-4126040	-	upstream_gene_variant	MODIFIER	Aip	ENSMUSG00000024847	Transcript	ENSMUST00000117831	protein_coding	-	-	-	-	-	-	-	-	-	-	182	-1	-	MGI	-	1	P1	-
4365713	19:4365712-4365712	A	intron_variant	MODIFIER	Kdm2a	ENSMUSG00000054611	Transcript	ENSMUST00000047898	protein_coding	-	2/20	-	-	-	-	-	-	-	-	-	-1	-	MGI	-	1	P1	-
4365718	19:4365717-4365717	A	intron_variant	MODIFIER	Kdm2a	ENSMUSG00000054611	Transcript	ENSMUST00000047898	protein_coding	-	2/20	-	-	-	-	-	-	-	-	-	-1	-	MGI	-	1	P1	-
4917980	19:4917979-4917979	G	intron_variant	MODIFIER	Dpp3	ENSMUSG00000063904	Transcript	ENSMUST00000025851	protein_coding	-	8/17	-	-	-	-	-	-	-	-	-	-1	-	MGI	-	1	P1	-
4917988	19:4917987-4917987	G	intron_variant	MODIFIER	Dpp3	ENSMUSG00000063904	Transcript	ENSMUST00000025851	protein_coding	-	8/17	-	-	-	-	-	-	-	-	-	-1	-	MGI	-	1	P1	-
6227522	19:6227521-6227521	A	downstream_gene_variant	MODIFIER	Ppp2r5b	ENSMUSG00000024777	Transcript	ENSMUST00000025695	protein_coding	-	-	-	-	-	-	-	-	-	-	244	-1	-	MGI	-	1	P1	-
6927272	19:6927271-6927271	G	intron_variant	MODIFIER	Kcnk4	ENSMUSG00000024957	Transcript	ENSMUST00000025908	protein_coding	-	5/6	-	-	-	-	-	-	-	-	-	-1	-	MGI	-	1	P1	-
8680025	19:8680024-8680024	G	3_prime_UTR_variant	MODIFIER	Chrm1	ENSMUSG00000032773	Transcript	ENSMUST00000163785	protein_coding	3/3	-	-	-	2708	-	-	-	-	-	-	1	-	MGI	-	1	P1	-
11171843	19:11171842-11171842	C	intron_variant	MODIFIER	Ms4a13	ENSMUSG00000057240	Transcript	ENSMUST00000073380	protein_coding	-	7/7	-	-	-	-	-	-	-	-	-	-1	-	MGI	-	1	P2	-
11171849	19:11171848-11171848	C	intron_variant	MODIFIER	Ms4a13	ENSMUSG00000057240	Transcript	ENSMUST00000073380	protein_coding	-	7/7	-	-	-	-	-	-	-	-	-	-1	-	MGI	-	1	P2	-
11171855	19:11171854-11171854	C	intron_variant	MODIFIER	Ms4a13	ENSMUSG00000057240	Transcript	ENSMUST00000073380	protein_coding	-	7/7	-	-	-	-	-	-	-	-	-	-1	-	MGI	-	1	P2	-
11933684	19:11933683-11933683	A	missense_variant	MODERATE	Patl1	ENSMUSG00000046139	Transcript	ENSMUST00000061618	protein_coding	13/19	-	-	-	1692	1528	510	P/T	Cca/Aca	-	-	1	-	MGI	-	1	P1	-
11933689	19:11933688-11933688	A	synonymous_variant	LOW	Patl1	ENSMUSG00000046139	Transcript	ENSMUST00000061618	protein_coding	13/19	-	-	-	1697	1533	511	K	aaG/aaA	-	-	1	-	MGI	-	1	P1	-
18641077	19:18641076-18641076	C	intron_variant	MODIFIER	Nmrk1	ENSMUSG00000037847	Transcript	ENSMUST00000159572	protein_coding	-	4/8	-	-	-	-	-	-	-	-	-	1	-	MGI	-	1	P1	-
21280382	19:21280381-21280381	C	intron_variant	MODIFIER	Zfand5	ENSMUSG00000024750	Transcript	ENSMUST00000025659	protein_coding	-	5/5	-	-	-	-	-	-	-	-	-	1	-	MGI	-	1	P1	-
21598274	19:21598273-21598273	C	missense_variant	MODERATE	1110059E24Rik	ENSMUSG00000035171	Transcript	ENSMUST00000038830	protein_coding	4/4	-	-	-	653	385	129	S/G	Agc/Ggc	-	-	-1	-	MGI	-	1	P2	tolerated(0.27)
23208859	19:23208858-23208858	T	synonymous_variant	LOW	Smc5	ENSMUSG00000024943	Transcript	ENSMUST00000087556	protein_coding	24/24	-	-	-	3313	3234	1078	R	cgG/cgA	-	-	-1	-	MGI	-	1	P1	-
23214705	19:23214704-23214704	A	missense_variant	MODERATE	Smc5	ENSMUSG00000024943	Transcript	ENSMUST00000087556	protein_coding	19/24	-	-	-	2639	2560	854	H/Y	Cat/Tat	-	-	-1	-	MGI	-	1	P1	deleterious(0)
37384705	19:37384703-37384704	-	intron_variant	MODIFIER	Kif11	ENSMUSG00000012443	Transcript	ENSMUST00000012587	protein_coding	-	3/21	-	-	-	-	-	-	-	-	-	1	-	MGI	-	1	P1	-
37570365	19:37570363-37570364	-	intron_variant	MODIFIER	Exoc6	ENSMUSG00000053799	Transcript	ENSMUST00000066439	protein_coding	-	1/21	-	-	-	-	-	-	-	-	-	1	-	MGI	-	1	P1	-
44132064	19:44132063-44132063	A	intron_variant	MODIFIER	Cwf19l1	ENSMUSG00000025200	Transcript	ENSMUST00000026218	protein_coding	-	3/13	-	-	-	-	-	-	-	-	-	-1	-	MGI	-	1	P1	-
45470995	19:45470994-45470994	T	intron_variant	MODIFIER	Btrc	ENSMUSG00000025217	Transcript	ENSMUST00000065601	protein_coding	-	3/14	-	-	-	-	-	-	-	-	-	1	-	MGI	-	1	P3	-
46542553	19:46542552-46542552	G	intron_variant	MODIFIER	Arl3	ENSMUSG00000025035	Transcript	ENSMUST00000026009	protein_coding	-	4/5	-	-	-	-	-	-	-	-	-	-1	-	MGI	-	1	P1	-
46903981	19:46903980-46903980	C	splice_region_variant,intron_variant	LOW	Nt5c2	ENSMUSG00000025041	Transcript	ENSMUST00000172239	protein_coding	-	4/17	-	-	-	-	-	-	-	-	-	-1	-	MGI	-	5	-	-
47732701	19:47732700-47732700	A	missense_variant	MODERATE	Sfr1	ENSMUSG00000025066	Transcript	ENSMUST00000099353	protein_coding	2/4	-	-	-	137	84	28	H/Q	caC/caA	-	-	1	-	MGI	-	1	P1	-
47732789	19:47732788-47732788	C	missense_variant	MODERATE	Sfr1	ENSMUSG00000025066	Transcript	ENSMUST00000099353	protein_coding	2/4	-	-	-	225	172	58	F/L	Ttt/Ctt	-	-	1	-	MGI	-	1	P1	tolerated_low_confidence(0.07)
58799422	19:58799421-58799421	C	synonymous_variant	LOW	Hspa12a	ENSMUSG00000025092	Transcript	ENSMUST00000066285	protein_coding	12/12	-	-	-	2063	1968	656	T	acC/acG	-	-	-1	-	MGI	-	1	P1	-
61225052	19:61225051-61225051	G	intron_variant	MODIFIER	Csf2ra	ENSMUSG00000059326	Transcript	ENSMUST00000076046	protein_coding	-	11/11	-	-	-	-	-	-	-	-	-	-1	-	MGI	-	1	P1	-
4597280	2:4597279-4597279	T	intron_variant	MODIFIER	Frmd4a	ENSMUSG00000026657	Transcript	ENSMUST00000091497	protein_coding	-	17/22	-	-	-	-	-	-	-	-	-	1	-	MGI	-	1	P3	-
4925596	2:4925595-4925595	T	splice_region_variant,intron_variant	LOW	Phyh	ENSMUSG00000026664	Transcript	ENSMUST00000027975	protein_coding	-	2/8	-	-	-	-	-	-	-	-	-	1	-	MGI	-	1	P1	-
5923852	2:5923851-5923851	C	intron_variant	MODIFIER	Dhtkd1	ENSMUSG00000025815	Transcript	ENSMUST00000095147	protein_coding	-	5/16	-	-	-	-	-	-	-	rs233400331	-	-1	-	MGI	-	5	P1	-
11227001	2:11227000-11227000	G	intron_variant	MODIFIER	Prkcq	ENSMUSG00000026778	Transcript	ENSMUST00000028118	protein_coding	-	2/17	-	-	-	-	-	-	-	-	-	1	-	MGI	-	1	P1	-
11227002	2:11227001-11227001	G	intron_variant	MODIFIER	Prkcq	ENSMUSG00000026778	Transcript	ENSMUST00000028118	protein_coding	-	2/17	-	-	-	-	-	-	-	-	-	1	-	MGI	-	1	P1	-
24974448	2:24974447-24974447	T	missense_variant	MODERATE	Mrpl41	ENSMUSG00000036850	Transcript	ENSMUST00000045604	protein_coding	2/2	-	-	-	446	212	71	F/Y	tTc/tAc	-	-	-1	-	MGI	-	1	P1	-
30187828	2:30187827-30187827	G	intron_variant	MODIFIER	Kyat1	ENSMUSG00000039648	Transcript	ENSMUST00000113661	protein_coding	-	5/12	-	-	-	-	-	-	-	-	-	-1	-	MGI	-	1	P1	-
38708385	2:38708384-38708384	G	missense_variant	MODERATE	Nr5a1	ENSMUSG00000026751	Transcript	ENSMUST00000112883	protein_coding	4/7	-	-	-	644	400	134	S/P	Tcc/Ccc	-	-	-1	-	MGI	-	1	P1	-
71087296	2:71087295-71087295	C	intron_variant	MODIFIER	Dcaf17	ENSMUSG00000041966	Transcript	ENSMUST00000154704	protein_coding	-	11/13	-	-	-	-	-	-	-	-	-	1	-	MGI	-	1	A1	-
71087302	2:71087301-71087301	C	intron_variant	MODIFIER	Dcaf17	ENSMUSG00000041966	Transcript	ENSMUST00000154704	protein_coding	-	11/13	-	-	-	-	-	-	-	-	-	1	-	MGI	-	1	A1	-
85042231	2:85042230-85042230	C	intron_variant	MODIFIER	Ssrp1	ENSMUSG00000027067	Transcript	ENSMUST00000077798	protein_coding	-	9/16	-	-	-	-	-	-	-	-	-	1	-	MGI	-	1	P1	-
90721168	2:90721167-90721167	T	intron_variant	MODIFIER	Nup160	ENSMUSG00000051329	Transcript	ENSMUST00000057481	protein_coding	-	28/36	-	-	-	-	-	-	-	-	-	1	-	MGI	-	1	P1	-
103033322	2:103033321-103033321	A	intron_variant	MODIFIER	Pdhx	ENSMUSG00000010914	Transcript	ENSMUST00000011058	protein_coding	-	6/10	-	-	-	-	-	-	-	-	-	-1	-	MGI	-	1	P1	-
110781451	2:110781450-110781450	A	splice_region_variant,intron_variant	LOW	Ano3	ENSMUSG00000074968	Transcript	ENSMUST00000099623	protein_coding	-	6/26	-	-	-	-	-	-	-	-	-	-1	-	MGI	-	5	P1	-
120862799	2:120862797-120862798	-	splice_region_variant,intron_variant	LOW	Ubr1	ENSMUSG00000027272	Transcript	ENSMUST00000028728	protein_coding	-	46/46	-	-	-	-	-	-	-	-	-	-1	-	MGI	-	1	P1	-
126810247	2:126810246-126810246	A	intron_variant	MODIFIER	Trpm7	ENSMUSG00000027365	Transcript	ENSMUST00000103224	protein_coding	-	26/38	-	-	-	-	-	-	-	-	-	-1	-	MGI	-	1	P3	-
130214548	2:130214547-130214547	C	intron_variant	MODIFIER	Tmc2	ENSMUSG00000060332	Transcript	ENSMUST00000077988	protein_coding	-	4/19	-	-	-	-	-	-	-	-	-	1	-	MGI	-	1	P1	-
130214553	2:130214552-130214552	C	intron_variant	MODIFIER	Tmc2	ENSMUSG00000060332	Transcript	ENSMUST00000077988	protein_coding	-	4/19	-	-	-	-	-	-	-	-	-	1	-	MGI	-	1	P1	-
130614308	2:130614307-130614307	G	intron_variant	MODIFIER	Ubox5	ENSMUSG00000027300	Transcript	ENSMUST00000028761	protein_coding	-	1/5	-	-	-	-	-	-	-	-	-	-1	-	MGI	-	1	P1	-
148750894	2:148750893-148750893	A	5_prime_UTR_variant	MODIFIER	Cstl1	ENSMUSG00000055177	Transcript	ENSMUST00000109955	protein_coding	2/4	-	-	-	126	-	-	-	-	-	-	1	-	MGI	-	1	P1	-
152274081	2:152274080-152274080	T	intron_variant	MODIFIER	Csnk2a1	ENSMUSG00000074698	Transcript	ENSMUST00000099224	protein_coding	-	9/12	-	-	-	-	-	-	-	-	-	1	-	MGI	-	1	P1	-
153891916	2:153891915-153891915	C	intron_variant	MODIFIER	Bpifb2	ENSMUSG00000027481	Transcript	ENSMUST00000028983	protein_coding	-	13/15	-	-	-	-	-	-	-	-	-	1	-	MGI	-	1	P1	-
154204629	2:154204628-154204628	C	intron_variant	MODIFIER	Bpifb1	ENSMUSG00000027485	Transcript	ENSMUST00000081816	protein_coding	-	2/15	-	-	-	-	-	-	-	-	-	1	-	MGI	-	1	P1	-
154204638	2:154204637-154204637	C	intron_variant	MODIFIER	Bpifb1	ENSMUSG00000027485	Transcript	ENSMUST00000081816	protein_coding	-	2/15	-	-	-	-	-	-	-	-	-	1	-	MGI	-	1	P1	-
155910403	2:155910402-155910402	C	missense_variant	MODERATE	Uqcc1	ENSMUSG00000005882	Transcript	ENSMUST00000109636	protein_coding	4/10	-	-	-	550	276	92	I/M	atT/atG	-	-	-1	-	MGI	-	1	P1	tolerated(0.15)
161698112	2:161698111-161698111	G	splice_acceptor_variant	HIGH	Ptprt	ENSMUSG00000053141	Transcript	ENSMUST00000109441	protein_coding	-	13/30	-	-	-	-	-	-	-	-	-	-1	-	MGI	-	1	A2	-
161698114	2:161698113-161698113	G	splice_region_variant,intron_variant	LOW	Ptprt	ENSMUSG00000053141	Transcript	ENSMUST00000109441	protein_coding	-	13/30	-	-	-	-	-	-	-	-	-	-1	-	MGI	-	1	A2	-
161698126	2:161698125-161698125	G	intron_variant	MODIFIER	Ptprt	ENSMUSG00000053141	Transcript	ENSMUST00000109441	protein_coding	-	13/30	-	-	-	-	-	-	-	-	-	-1	-	MGI	-	1	A2	-
164603117	2:164603116-164603116	C	intron_variant	MODIFIER	Wfdc8	ENSMUSG00000070533	Transcript	ENSMUST00000109339	protein_coding	-	5/6	-	-	-	-	-	-	-	-	-	-1	-	MGI	-	1	A2	-
164603123	2:164603122-164603122	C	intron_variant	MODIFIER	Wfdc8	ENSMUSG00000070533	Transcript	ENSMUST00000109339	protein_coding	-	5/6	-	-	-	-	-	-	-	-	-	-1	-	MGI	-	1	A2	-
164831026	2:164831025-164831025	G	intron_variant	MODIFIER	Neurl2	ENSMUSG00000039873	Transcript	ENSMUST00000042775	protein_coding	-	1/1	-	-	-	-	-	-	-	-	-	-1	-	MGI	-	1	P1	-
164831032	2:164831031-164831031	G	intron_variant	MODIFIER	Neurl2	ENSMUSG00000039873	Transcript	ENSMUST00000042775	protein_coding	-	1/1	-	-	-	-	-	-	-	-	-	-1	-	MGI	-	1	P1	-
177074296	2:177074295-177074295	T	upstream_gene_variant	MODIFIER	Gm14401	ENSMUSG00000078872	Transcript	ENSMUST00000108970	protein_coding	-	-	-	-	-	-	-	-	-	-	25	1	-	MGI	-	3	P1	-
177074360	2:177074358-177074359	-	splice_donor_variant	HIGH	Gm14401	ENSMUSG00000078872	Transcript	ENSMUST00000108970	protein_coding	-	1/3	-	-	-	-	-	-	-	-	-	1	-	MGI	-	3	P1	-
177074412	2:177074411-177074411	T	intron_variant	MODIFIER	Gm14401	ENSMUSG00000078872	Transcript	ENSMUST00000108970	protein_coding	-	1/3	-	-	-	-	-	-	-	-	-	1	-	MGI	-	3	P1	-
177080267	2:177080266-177080266	C	5_prime_UTR_variant	MODIFIER	Gm14401	ENSMUSG00000078872	Transcript	ENSMUST00000134614	protein_coding	1/4	-	-	-	11	-	-	-	-	-	-	1	-	MGI	-	2	P1	-
177080296	2:177080295-177080295	C	5_prime_UTR_variant	MODIFIER	Gm14401	ENSMUSG00000078872	Transcript	ENSMUST00000134614	protein_coding	1/4	-	-	-	40	-	-	-	-	-	-	1	-	MGI	-	2	P1	-
177080338	2:177080337-177080337	G	intron_variant	MODIFIER	Gm14401	ENSMUSG00000078872	Transcript	ENSMUST00000134614	protein_coding	-	1/3	-	-	-	-	-	-	-	-	-	1	-	MGI	-	2	P1	-
177315912	2:177315911-177315911	G	splice_acceptor_variant	HIGH	Gm14412	ENSMUSG00000078868	Transcript	ENSMUST00000108959	protein_coding	-	3/3	-	-	-	-	-	-	-	-	-	-1	-	MGI	-	5	P1	-
181100510	2:181100509-181100509	T	intron_variant	MODIFIER	Kcnq2	ENSMUSG00000016346	Transcript	ENSMUST00000149964	protein_coding	-	10/16	-	-	-	-	-	-	-	-	-	-1	-	MGI	-	1	P2	-
15332139	3:15332138-15332138	G	intron_variant	MODIFIER	Gm9733	ENSMUSG00000078783	Transcript	ENSMUST00000108361	protein_coding	-	1/2	-	-	-	-	-	-	-	-	-	-1	-	MGI	-	1	P1	-
15332145	3:15332144-15332144	T	splice_region_variant,intron_variant	LOW	Gm9733	ENSMUSG00000078783	Transcript	ENSMUST00000108361	protein_coding	-	1/2	-	-	-	-	-	-	-	-	-	-1	-	MGI	-	1	P1	-
15411410	3:15411409-15411409	T	synonymous_variant	LOW	Sirpb1a	ENSMUSG00000095788	Transcript	ENSMUST00000192700	protein_coding	3/6	-	-	-	643	528	176	R	cgG/cgA	-	-	-1	-	MGI	-	1	P2	-
15411499	3:15411498-15411498	C	missense_variant	MODERATE	Sirpb1a	ENSMUSG00000095788	Transcript	ENSMUST00000192700	protein_coding	3/6	-	-	-	554	439	147	T/A	Act/Gct	-	-	-1	-	MGI	-	1	P2	deleterious(0.03)
15411517	3:15411516-15411516	A	intron_variant	MODIFIER	Sirpb1a	ENSMUSG00000095788	Transcript	ENSMUST00000192700	protein_coding	-	2/5	-	-	-	-	-	-	-	-	-	-1	-	MGI	-	1	P2	-
15417060	3:15417059-15417059	A	stop_gained	HIGH	Sirpb1a	ENSMUSG00000095788	Transcript	ENSMUST00000192700	protein_coding	2/6	-	-	-	323	208	70	R/*	Aga/Tga	-	-	-1	-	MGI	-	1	P2	-
15417069	3:15417068-15417068	G	missense_variant	MODERATE	Sirpb1a	ENSMUSG00000095788	Transcript	ENSMUST00000192700	protein_coding	2/6	-	-	-	314	199	67	W/R	Tgg/Cgg	-	-	-1	-	MGI	-	1	P2	-
15417076	3:15417075-15417075	T	synonymous_variant	LOW	Sirpb1a	ENSMUSG00000095788	Transcript	ENSMUST00000192700	protein_coding	2/6	-	-	-	307	192	64	R	agG/agA	-	-	-1	-	MGI	-	1	P2	-
15417242	3:15417241-15417241	T	intron_variant	MODIFIER	Sirpb1a	ENSMUSG00000095788	Transcript	ENSMUST00000192700	protein_coding	-	1/5	-	-	-	-	-	-	-	-	-	-1	-	MGI	-	1	P2	-
15542165	3:15542164-15542164	C	missense_variant	MODERATE	Sirpb1b	ENSMUSG00000095028	Transcript	ENSMUST00000091319	protein_coding	4/6	-	-	-	1172	1057	353	M/V	Atg/Gtg	-	-	-1	-	MGI	-	1	P2	-
15542213	3:15542212-15542212	C	missense_variant	MODERATE	Sirpb1b	ENSMUSG00000095028	Transcript	ENSMUST00000091319	protein_coding	4/6	-	-	-	1124	1009	337	T/A	Aca/Gca	-	-	-1	-	MGI	-	1	P2	-
15548830	3:15548829-15548829	T	synonymous_variant	LOW	Sirpb1b	ENSMUSG00000095028	Transcript	ENSMUST00000091319	protein_coding	2/6	-	-	-	307	192	64	R	agG/agA	-	-	-1	-	MGI	-	1	P2	-
15548854	3:15548853-15548853	T	synonymous_variant	LOW	Sirpb1b	ENSMUSG00000095028	Transcript	ENSMUST00000091319	protein_coding	2/6	-	-	-	283	168	56	S	tcC/tcA	-	-	-1	-	MGI	-	1	P2	-
15795251	3:15795250-15795250	A	3_prime_UTR_variant	MODIFIER	Sirpb1c	ENSMUSG00000074677	Transcript	ENSMUST00000050623	protein_coding	6/6	-	-	-	1394	-	-	-	-	-	-	-1	-	MGI	-	1	P2	-
15795343	3:15795342-15795342	T	3_prime_UTR_variant	MODIFIER	Sirpb1c	ENSMUSG00000074677	Transcript	ENSMUST00000050623	protein_coding	6/6	-	-	-	1302	-	-	-	-	-	-	-1	-	MGI	-	1	P2	-
15802596	3:15802595-15802595	T	missense_variant	MODERATE	Sirpb1c	ENSMUSG00000074677	Transcript	ENSMUST00000050623	protein_coding	5/6	-	-	-	1187	1072	358	A/T	Gcg/Acg	-	-	-1	-	MGI	-	1	P2	-
15838649	3:15838648-15838648	A	stop_gained	HIGH	Sirpb1c	ENSMUSG00000074677	Transcript	ENSMUST00000050623	protein_coding	2/6	-	-	-	506	391	131	E/*	Gag/Tag	-	-	-1	-	MGI	-	1	P2	-
15838666	3:15838665-15838665	A	missense_variant	MODERATE	Sirpb1c	ENSMUSG00000074677	Transcript	ENSMUST00000050623	protein_coding	2/6	-	-	-	489	374	125	P/L	cCa/cTa	-	-	-1	-	MGI	-	1	P2	tolerated(0.29)
15838758	3:15838757-15838757	T	synonymous_variant	LOW	Sirpb1c	ENSMUSG00000074677	Transcript	ENSMUST00000050623	protein_coding	2/6	-	-	-	397	282	94	T	acC/acA	-	-	-1	-	MGI	-	1	P2	-
15838773	3:15838772-15838772	C	synonymous_variant	LOW	Sirpb1c	ENSMUSG00000074677	Transcript	ENSMUST00000050623	protein_coding	2/6	-	-	-	382	267	89	K	aaA/aaG	-	-	-1	-	MGI	-	1	P2	-
15848328	3:15848327-15848327	A	intron_variant	MODIFIER	Sirpb1c	ENSMUSG00000074677	Transcript	ENSMUST00000050623	protein_coding	-	1/5	-	-	-	-	-	-	-	-	-	-1	-	MGI	-	1	P2	-
59330555	3:59330554-59330554	T	synonymous_variant	LOW	Igsf10	ENSMUSG00000036334	Transcript	ENSMUST00000039419	protein_coding	5/7	-	-	-	2773	2205	735	R	cgG/cgA	-	-	-1	-	MGI	-	5	P1	-
62479311	3:62479310-62479310	A	intron_variant	MODIFIER	Dhx36	ENSMUSG00000027770	Transcript	ENSMUST00000029336	protein_coding	-	17/24	-	-	-	-	-	-	-	-	-	-1	-	MGI	-	1	P1	-
83046191	3:83046190-83046190	C	splice_region_variant,intron_variant	LOW	Fgb	ENSMUSG00000033831	Transcript	ENSMUST00000048246	protein_coding	-	2/7	-	-	-	-	-	-	-	-	-	-1	-	MGI	-	1	P1	-
84192052	3:84192051-84192051	C	intron_variant	MODIFIER	Trim2	ENSMUSG00000027993	Transcript	ENSMUST00000054990	protein_coding	-	5/11	-	-	-	-	-	-	-	-	-	-1	-	MGI	-	1	-	-
86121118	3:86121117-86121117	C	intron_variant	MODIFIER	Sh3d19	ENSMUSG00000028082	Transcript	ENSMUST00000182666	protein_coding	-	16/19	-	-	-	-	-	-	-	-	-	1	-	MGI	-	5	P1	-
88090688	3:88090687-88090687	C	intron_variant	MODIFIER	Iqgap3	ENSMUSG00000028068	Transcript	ENSMUST00000071812	protein_coding	-	8/37	-	-	-	-	-	-	-	-	-	1	-	MGI	-	1	P1	-
88820790	3:88820789-88820789	G	non_coding_transcript_exon_variant,non_coding_transcript_variant	MODIFIER	1500004A13Rik	ENSMUSG00000098912	Transcript	ENSMUST00000183707	lincRNA	2/2	-	-	-	4910	-	-	-	-	-	-	-1	-	MGI	-	1	-	-
89353759	3:89353758-89353758	C	intron_variant	MODIFIER	Dcst1	ENSMUSG00000042672	Transcript	ENSMUST00000070820	protein_coding	-	11/15	-	-	-	-	-	-	-	-	-	-1	-	MGI	-	1	P1	-
89364968	3:89364967-89364967	A	intron_variant	MODIFIER	Dcst1	ENSMUSG00000042672	Transcript	ENSMUST00000070820	protein_coding	-	1/15	-	-	-	-	-	-	-	-	-	-1	-	MGI	-	1	P1	-
90463125	3:90463124-90463124	C	intron_variant	MODIFIER	Npr1	ENSMUSG00000027931	Transcript	ENSMUST00000029540	protein_coding	-	3/21	-	-	-	-	-	-	-	-	-	-1	-	MGI	-	1	P1	-
92255396	3:92255395-92255395	A	3_prime_UTR_variant	MODIFIER	Sprr2a2	ENSMUSG00000068893	Transcript	ENSMUST00000071805	protein_coding	2/2	-	-	-	1538	-	-	-	-	-	-	1	-	MGI	-	1	P1	-
94614708	3:94614707-94614707	C	intron_variant	MODIFIER	Tuft1	ENSMUSG00000005968	Transcript	ENSMUST00000006123	protein_coding	-	12/12	-	-	-	-	-	-	-	-	-	-1	-	MGI	-	1	P3	-
94614710	3:94614709-94614709	C	intron_variant	MODIFIER	Tuft1	ENSMUSG00000005968	Transcript	ENSMUST00000006123	protein_coding	-	12/12	-	-	-	-	-	-	-	-	-	-1	-	MGI	-	1	P3	-
95164542	3:95164540-95164541	-	intron_variant	MODIFIER	Sema6c	ENSMUSG00000038777	Transcript	ENSMUST00000090823	protein_coding	-	4/20	-	-	-	-	-	-	-	-	-	1	-	MGI	-	1	A1	-
95737980	3:95737979-95737979	G	downstream_gene_variant	MODIFIER	Tars2	ENSMUSG00000028107	Transcript	ENSMUST00000029752	protein_coding	-	-	-	-	-	-	-	-	-	-	1997	-1	-	MGI	-	1	P1	-
95737983	3:95737982-95737982	T	downstream_gene_variant	MODIFIER	Tars2	ENSMUSG00000028107	Transcript	ENSMUST00000029752	protein_coding	-	-	-	-	-	-	-	-	-	-	1994	-1	-	MGI	-	1	P1	-
95746524	3:95746523-95746523	C	intron_variant	MODIFIER	Tars2	ENSMUSG00000028107	Transcript	ENSMUST00000029752	protein_coding	-	11/17	-	-	-	-	-	-	-	-	-	-1	-	MGI	-	1	P1	-
96599809	3:96599807-96599808	-	upstream_gene_variant	MODIFIER	Lix1l	ENSMUSG00000049288	Transcript	ENSMUST00000062058	protein_coding	-	-	-	-	-	-	-	-	-	-	1341	1	-	MGI	-	1	P1	-
100922351	3:100922350-100922350	ATA	upstream_gene_variant	MODIFIER	Trim45	ENSMUSG00000033233	Transcript	ENSMUST00000134993	protein_coding	-	-	-	-	-	-	-	-	-	-	561	1	-	MGI	-	1	-	-
104947134	3:104947133-104947133	T	synonymous_variant	LOW	Wnt2b	ENSMUSG00000027840	Transcript	ENSMUST00000029429	protein_coding	5/5	-	-	-	1457	1008	336	I	atT/atA	-	-	-1	-	MGI	-	1	P1	-
108096522	3:108096521-108096521	G	intron_variant	MODIFIER	Gnat2	ENSMUSG00000009108	Transcript	ENSMUST00000058669	protein_coding	-	5/8	-	-	-	-	-	-	-	-	-	1	-	MGI	-	1	P1	-
108096525	3:108096524-108096524	G	intron_variant	MODIFIER	Gnat2	ENSMUSG00000009108	Transcript	ENSMUST00000058669	protein_coding	-	5/8	-	-	-	-	-	-	-	-	-	1	-	MGI	-	1	P1	-
144697357	3:144697356-144697356	T	intron_variant	MODIFIER	Sh3glb1	ENSMUSG00000037062	Transcript	ENSMUST00000198254	protein_coding	-	8/10	-	-	-	-	-	-	-	-	-	-1	-	MGI	-	1	-	-
144758547	3:144758546-144758546	C	synonymous_variant	LOW	Clca3a1	ENSMUSG00000056025	Transcript	ENSMUST00000059091	protein_coding	3/14	-	-	-	428	309	103	V	gtT/gtG	-	-	-1	-	MGI	-	1	P1	-
144817290	3:144817289-144817289	C	synonymous_variant	LOW	Clca3a2	ENSMUSG00000028262	Transcript	ENSMUST00000029929	protein_coding	3/14	-	-	-	334	309	103	V	gtT/gtG	-	-	-1	-	MGI	-	1	P1	-
144846966	3:144846965-144846965	C	synonymous_variant	LOW	Clca3b	ENSMUSG00000037033	Transcript	ENSMUST00000159989	protein_coding	3/14	-	-	-	381	309	103	V	gtT/gtG	-	-	-1	-	MGI	-	1	P1	-
151745676	3:151745674-151745675	-	intron_variant	MODIFIER	Ifi44	ENSMUSG00000028037	Transcript	ENSMUST00000029671	protein_coding	-	4/7	-	-	-	-	-	-	-	-	-	-1	-	MGI	-	1	P1	-
157160743	3:157160742-157160742	A	splice_region_variant,intron_variant	LOW	Negr1	ENSMUSG00000040037	Transcript	ENSMUST00000074015	protein_coding	-	6/6	-	-	-	-	-	-	-	-	-	1	-	MGI	-	1	P1	-
5799948	4:5799946-5799947	-	3_prime_UTR_variant	MODIFIER	Fam110b	ENSMUSG00000049119	Transcript	ENSMUST00000054857	protein_coding	3/3	-	-	-	2056	-	-	-	-	-	-	1	-	MGI	-	1	P1	-
15005472	4:15005471-15005471	C	intron_variant	MODIFIER	Necab1	ENSMUSG00000040536	Transcript	ENSMUST00000041606	protein_coding	-	5/12	-	-	-	-	-	-	-	-	-	-1	-	MGI	-	1	P1	-
32683532	4:32683531-32683531	C	intron_variant	MODIFIER	Mdn1	ENSMUSG00000058006	Transcript	ENSMUST00000178134	protein_coding	-	15/101	-	-	-	-	-	-	-	-	-	1	-	MGI	-	5	-	-
40937200	4:40937199-40937199	C	splice_region_variant,intron_variant	LOW	Bag1	ENSMUSG00000028416	Transcript	ENSMUST00000030125	protein_coding	-	5/6	-	-	-	-	-	-	-	-	-	-1	-	MGI	-	1	A2	-
40986683	4:40986682-40986682	C	intron_variant	MODIFIER	Nfx1	ENSMUSG00000028423	Transcript	ENSMUST00000098143	protein_coding	-	3/23	-	-	-	-	-	-	-	-	-	1	-	MGI	-	1	P1	-
55529888	4:55529887-55529887	G	splice_region_variant,intron_variant	LOW	Klf4	ENSMUSG00000003032	Transcript	ENSMUST00000107619	protein_coding	-	3/4	-	-	-	-	-	-	-	-	-	-1	-	MGI	-	1	P1	-
61671236	4:61671235-61671235	A	3_prime_UTR_variant	MODIFIER	Mup18	ENSMUSG00000078674	Transcript	ENSMUST00000098040	protein_coding	6/7	-	-	-	662	-	-	-	-	-	-	-1	-	MGI	-	1	P1	-
61671247	4:61671246-61671246	A	synonymous_variant	LOW	Mup18	ENSMUSG00000078674	Transcript	ENSMUST00000098040	protein_coding	6/7	-	-	-	651	540	180	R	cgG/cgT	-	-	-1	-	MGI	-	1	P1	-
61672734	4:61672733-61672733	A	intron_variant	MODIFIER	Mup18	ENSMUSG00000078674	Transcript	ENSMUST00000098040	protein_coding	-	2/6	-	-	-	-	-	-	-	-	-	-1	-	MGI	-	1	P1	-
62337141	4:62337140-62337140	A	intron_variant	MODIFIER	Fkbp15	ENSMUSG00000066151	Transcript	ENSMUST00000084527	protein_coding	-	7/27	-	-	-	-	-	-	-	-	-	-1	-	MGI	-	1	P2	-
62337142	4:62337141-62337141	A	intron_variant	MODIFIER	Fkbp15	ENSMUSG00000066151	Transcript	ENSMUST00000084527	protein_coding	-	7/27	-	-	-	-	-	-	-	-	-	-1	-	MGI	-	1	P2	-
65615362	4:65615361-65615361	C	3_prime_UTR_variant	MODIFIER	Trim32	ENSMUSG00000051675	Transcript	ENSMUST00000050850	protein_coding	2/2	-	-	-	2317	-	-	-	-	-	-	1	-	MGI	-	1	P1	-
83473125	4:83473124-83473124	A	intron_variant	MODIFIER	Psip1	ENSMUSG00000028484	Transcript	ENSMUST00000030207	protein_coding	-	5/15	-	-	-	-	-	-	-	-	-	-1	-	MGI	-	1	P1	-
86821282	4:86821281-86821281	G	intron_variant	MODIFIER	Dennd4c	ENSMUSG00000038024	Transcript	ENSMUST00000142837	protein_coding	-	19/30	-	-	-	-	-	-	-	-	-	1	-	MGI	-	1	P1	-
89152095	4:89152094-89152094	T	intron_variant	MODIFIER	Mtap	ENSMUSG00000062937	Transcript	ENSMUST00000058030	protein_coding	-	3/7	-	-	-	-	-	-	-	-	-	1	-	MGI	-	1	P1	-
126750855	4:126750854-126750854	G	splice_acceptor_variant	HIGH	Ncdn	ENSMUSG00000028833	Transcript	ENSMUST00000030637	protein_coding	-	2/6	-	-	-	-	-	-	-	-	-	-1	-	MGI	-	1	P1	-
126750866	4:126750865-126750865	G	intron_variant	MODIFIER	Ncdn	ENSMUSG00000028833	Transcript	ENSMUST00000030637	protein_coding	-	2/6	-	-	-	-	-	-	-	-	-	-1	-	MGI	-	1	P1	-
128520139	4:128520138-128520138	C	splice_region_variant,intron_variant	LOW	Csmd2	ENSMUSG00000028804	Transcript	ENSMUST00000184063	protein_coding	-	50/70	-	-	-	-	-	-	-	-	-	1	-	MGI	-	5	P1	-
133248902	4:133248901-133248901	G	splice_region_variant,intron_variant	LOW	Map3k6	ENSMUSG00000028862	Transcript	ENSMUST00000030677	protein_coding	-	18/28	-	-	-	-	-	-	-	-	-	1	-	MGI	-	1	P1	-
133613720	4:133613719-133613719	G	intron_variant	MODIFIER	Zdhhc18	ENSMUSG00000037553	Transcript	ENSMUST00000084238	protein_coding	-	4/7	-	-	-	-	-	-	-	rs49867127	-	-1	-	MGI	-	2	P1	-
134321173	4:134321172-134321172	C	intron_variant	MODIFIER	Trim63	ENSMUSG00000028834	Transcript	ENSMUST00000105875	protein_coding	-	3/8	-	-	-	-	-	-	-	-	-	1	-	MGI	-	5	P2	-
134358181	4:134358180-134358180	G	intron_variant	MODIFIER	Extl1	ENSMUSG00000028838	Transcript	ENSMUST00000030643	protein_coding	-	9/10	-	-	-	-	-	-	-	-	-	-1	-	MGI	-	1	P1	-
136268060	4:136268059-136268059	A	missense_variant	MODERATE	Tcea3	ENSMUSG00000001604	Transcript	ENSMUST00000102533	protein_coding	8/11	-	-	-	809	712	238	G/S	Ggc/Agc	-	-	1	-	MGI	-	1	P1	deleterious(0.01)
141384982	4:141384981-141384981	G	intron_variant	MODIFIER	Clcnka	ENSMUSG00000033770	Transcript	ENSMUST00000105790	protein_coding	-	18/18	-	-	-	-	-	-	-	-	-	-1	-	MGI	-	1	P1	-
141388113	4:141388112-141388112	C	intron_variant	MODIFIER	Clcnka	ENSMUSG00000033770	Transcript	ENSMUST00000105790	protein_coding	-	15/18	-	-	-	-	-	-	-	-	-	-1	-	MGI	-	1	P1	-
145530851	4:145530850-145530850	T	5_prime_UTR_variant	MODIFIER	Zfp990	ENSMUSG00000078503	Transcript	ENSMUST00000105741	protein_coding	3/5	-	-	-	254	-	-	-	-	-	-	1	-	MGI	-	3	P1	-
145530867	4:145530866-145530866	G	5_prime_UTR_variant	MODIFIER	Zfp990	ENSMUSG00000078503	Transcript	ENSMUST00000105741	protein_coding	3/5	-	-	-	270	-	-	-	-	-	-	1	-	MGI	-	3	P1	-
145530896	4:145530895-145530895	G	missense_variant	MODERATE	Zfp990	ENSMUSG00000078503	Transcript	ENSMUST00000105741	protein_coding	3/5	-	-	-	299	10	4	N/D	Aat/Gat	-	-	1	-	MGI	-	3	P1	deleterious(0.01)
145530949	4:145530948-145530948	A	intron_variant	MODIFIER	Zfp990	ENSMUSG00000078503	Transcript	ENSMUST00000105741	protein_coding	-	3/4	-	-	-	-	-	-	-	-	-	1	-	MGI	-	3	P1	-
145622313	4:145622312-145622312	G	synonymous_variant	LOW	Gm13212	ENSMUSG00000078502	Transcript	ENSMUST00000105739	protein_coding	4/4	-	-	-	562	318	106	Q	caA/caG	-	-	1	-	MGI	-	5	P1	-
145622334	4:145622333-145622333	A	missense_variant	MODERATE	Gm13212	ENSMUSG00000078502	Transcript	ENSMUST00000105739	protein_coding	4/4	-	-	-	583	339	113	N/K	aaC/aaA	-	-	1	-	MGI	-	5	P1	tolerated(0.32)
145898918	4:145898917-145898917	T	intron_variant	MODIFIER	Zfp986	ENSMUSG00000078500	Transcript	ENSMUST00000123460	protein_coding	-	3/3	-	-	-	-	-	-	-	rs254578751	-	1	cds_end_NF	MGI	-	2	P1	-
145898943	4:145898942-145898942	T	synonymous_variant	LOW	Zfp986	ENSMUSG00000078500	Transcript	ENSMUST00000123460	protein_coding	4/4	-	-	-	394	171	57	I	atC/atT	-	-	1	cds_end_NF	MGI	-	2	P1	-
145899115	4:145899114-145899114	C	missense_variant	MODERATE	Zfp986	ENSMUSG00000078500	Transcript	ENSMUST00000123460	protein_coding	4/4	-	-	-	566	343	115	N/H	Aac/Cac	-	-	1	cds_end_NF	MGI	-	2	P1	deleterious(0.01)
145899147	4:145899146-145899146	A	synonymous_variant	LOW	Zfp986	ENSMUSG00000078500	Transcript	ENSMUST00000123460	protein_coding	4/4	-	-	-	598	375	125	K	aaG/aaA	-	-	1	cds_end_NF	MGI	-	2	P1	-
147175866	4:147175865-147175865	A	5_prime_UTR_variant	MODIFIER	Zfp991	ENSMUSG00000067916	Transcript	ENSMUST00000084149	protein_coding	5/7	-	-	-	392	-	-	-	-	-	-	1	-	MGI	-	1	P1	-
147390186	4:147390185-147390185	T	intron_variant	MODIFIER	Zfp978	ENSMUSG00000078497	Transcript	ENSMUST00000154154	protein_coding	-	4/4	-	-	-	-	-	-	-	-	-	1	cds_end_NF	MGI	-	5	P1	-
147390187	4:147390186-147390186	T	intron_variant	MODIFIER	Zfp978	ENSMUSG00000078497	Transcript	ENSMUST00000154154	protein_coding	-	4/4	-	-	-	-	-	-	-	rs585292493	-	1	cds_end_NF	MGI	-	5	P1	-
147390322	4:147390321-147390321	G	synonymous_variant	LOW	Zfp978	ENSMUSG00000078497	Transcript	ENSMUST00000154154	protein_coding	5/5	-	-	-	567	324	108	K	aaA/aaG	-	-	1	cds_end_NF	MGI	-	5	P1	-
147390404	4:147390403-147390403	T	missense_variant	MODERATE	Zfp978	ENSMUSG00000078497	Transcript	ENSMUST00000154154	protein_coding	5/5	-	-	-	649	406	136	N/Y	Aat/Tat	-	-	1	cds_end_NF	MGI	-	5	P1	tolerated(0.08)
147507547	4:147507546-147507546	G	intron_variant	MODIFIER	Zfp982	ENSMUSG00000078496	Transcript	ENSMUST00000105721	protein_coding	-	1/3	-	-	-	-	-	-	-	-	-	1	-	MGI	-	3	P1	-
147507591	4:147507590-147507590	T	5_prime_UTR_variant	MODIFIER	Zfp982	ENSMUSG00000078496	Transcript	ENSMUST00000105721	protein_coding	2/4	-	-	-	169	-	-	-	-	-	-	1	-	MGI	-	3	P1	-
147507605	4:147507604-147507604	G	5_prime_UTR_variant	MODIFIER	Zfp982	ENSMUSG00000078496	Transcript	ENSMUST00000105721	protein_coding	2/4	-	-	-	183	-	-	-	-	-	-	1	-	MGI	-	3	P1	-
147507621	4:147507620-147507620	C	missense_variant	MODERATE	Zfp982	ENSMUSG00000078496	Transcript	ENSMUST00000105721	protein_coding	2/4	-	-	-	199	10	4	F/L	Ttt/Ctt	-	-	1	-	MGI	-	3	P1	tolerated(0.14)
147510725	4:147510724-147510724	G	intron_variant	MODIFIER	Zfp982	ENSMUSG00000078496	Transcript	ENSMUST00000105721	protein_coding	-	2/3	-	-	-	-	-	-	-	-	-	1	-	MGI	-	3	P1	-
147510773	4:147510772-147510772	C	missense_variant	MODERATE	Zfp982	ENSMUSG00000078496	Transcript	ENSMUST00000105721	protein_coding	3/4	-	-	-	239	50	17	V/A	gTt/gCt	-	-	1	-	MGI	-	3	P1	deleterious(0)
147512283	4:147512282-147512282	T	intron_variant	MODIFIER	Zfp982	ENSMUSG00000078496	Transcript	ENSMUST00000105721	protein_coding	-	3/3	-	-	-	-	-	-	-	-	-	1	-	MGI	-	3	P1	-
147512322	4:147512321-147512321	C	intron_variant	MODIFIER	Zfp982	ENSMUSG00000078496	Transcript	ENSMUST00000105721	protein_coding	-	3/3	-	-	-	-	-	-	-	-	-	1	-	MGI	-	3	P1	-
147512341	4:147512340-147512340	T	splice_region_variant,intron_variant	LOW	Zfp982	ENSMUSG00000078496	Transcript	ENSMUST00000105721	protein_coding	-	3/3	-	-	-	-	-	-	-	-	-	1	-	MGI	-	3	P1	-
147512369	4:147512368-147512368	A	missense_variant	MODERATE	Zfp982	ENSMUSG00000078496	Transcript	ENSMUST00000105721	protein_coding	4/4	-	-	-	370	181	61	G/S	Ggt/Agt	-	-	1	-	MGI	-	3	P1	tolerated(0.36)
147512406	4:147512405-147512405	T	missense_variant	MODERATE	Zfp982	ENSMUSG00000078496	Transcript	ENSMUST00000105721	protein_coding	4/4	-	-	-	407	218	73	A/V	gCc/gTc	-	-	1	-	MGI	-	3	P1	-
147512408	4:147512407-147512407	T	missense_variant	MODERATE	Zfp982	ENSMUSG00000078496	Transcript	ENSMUST00000105721	protein_coding	4/4	-	-	-	409	220	74	N/Y	Aat/Tat	-	-	1	-	MGI	-	3	P1	tolerated(0.15)
147581328	4:147581327-147581327	G	missense_variant	MODERATE	Zfp985	ENSMUSG00000065999	Transcript	ENSMUST00000081742	protein_coding	5/6	-	-	-	356	116	39	I/S	aTt/aGt	-	-	1	-	MGI	-	1	P1	deleterious(0)
147613775	4:147613774-147613774	A	synonymous_variant	LOW	Zfp979	ENSMUSG00000066000	Transcript	ENSMUST00000105720	protein_coding	5/5	-	-	-	757	477	159	T	acC/acT	-	-	-1	-	MGI	-	2	P1	-
147613813	4:147613812-147613812	C	missense_variant	MODERATE	Zfp979	ENSMUSG00000066000	Transcript	ENSMUST00000105720	protein_coding	5/5	-	-	-	719	439	147	N/D	Aat/Gat	-	-	-1	-	MGI	-	2	P1	tolerated(0.08)
147613814	4:147613813-147613813	C	synonymous_variant	LOW	Zfp979	ENSMUSG00000066000	Transcript	ENSMUST00000105720	protein_coding	5/5	-	-	-	718	438	146	T	acC/acG	-	-	-1	-	MGI	-	2	P1	-
147613836	4:147613835-147613835	C	missense_variant	MODERATE	Zfp979	ENSMUSG00000066000	Transcript	ENSMUST00000105720	protein_coding	5/5	-	-	-	696	416	139	P/R	cCg/cGg	-	-	-1	-	MGI	-	2	P1	-
147761148	4:147761147-147761147	T	intron_variant	MODIFIER	Zfp984	ENSMUSG00000078495	Transcript	ENSMUST00000105734	protein_coding	-	4/5	-	-	-	-	-	-	-	-	-	-1	-	MGI	-	3	P1	-
148671393	4:148671392-148671392	G	missense_variant	MODERATE	Gm572	ENSMUSG00000070577	Transcript	ENSMUST00000105698	protein_coding	11/11	-	-	-	1205	1164	388	S/R	agT/agG	-	-	1	-	MGI	-	5	P1	-
148671406	4:148671405-148671405	G	missense_variant	MODERATE	Gm572	ENSMUSG00000070577	Transcript	ENSMUST00000105698	protein_coding	11/11	-	-	-	1218	1177	393	L/V	Ttg/Gtg	-	-	1	-	MGI	-	5	P1	-
149342831	4:149342830-149342830	C	intron_variant	MODIFIER	Ube4b	ENSMUSG00000028960	Transcript	ENSMUST00000103212	protein_coding	-	22/26	-	-	-	-	-	-	-	-	-	-1	-	MGI	-	1	P1	-
149342840	4:149342839-149342839	C	intron_variant	MODIFIER	Ube4b	ENSMUSG00000028960	Transcript	ENSMUST00000103212	protein_coding	-	22/26	-	-	-	-	-	-	-	-	-	-1	-	MGI	-	1	P1	-
149898167	4:149898166-149898166	A	3_prime_UTR_variant	MODIFIER	Spsb1	ENSMUSG00000039911	Transcript	ENSMUST00000038562	protein_coding	3/3	-	-	-	1209	-	-	-	-	-	-	-1	-	MGI	-	1	P1	-
155044246	4:155044245-155044245	G	non_coding_transcript_exon_variant,non_coding_transcript_variant	MODIFIER	Gm10564	ENSMUSG00000073686	Transcript	ENSMUST00000097750	antisense	2/2	-	-	-	1936-1937	-	-	-	-	-	-	1	-	MGI	-	1	-	-
156177420	4:156177419-156177419	T	synonymous_variant	LOW	Agrn	ENSMUSG00000041936	Transcript	ENSMUST00000180572	protein_coding	8/36	-	-	-	1481	1413	471	R	cgG/cgA	-	-	-1	-	MGI	-	5	P1	-
13570208	5:13570207-13570207	G	synonymous_variant	LOW	Sema3a	ENSMUSG00000028883	Transcript	ENSMUST00000030714	protein_coding	12/17	-	-	-	2071	1422	474	E	gaA/gaG	-	-	1	-	MGI	-	1	P1	-
14252560	5:14252559-14252559	T	missense_variant	MODERATE	Sema3e	ENSMUSG00000063531	Transcript	ENSMUST00000073957	protein_coding	17/17	-	-	-	2731	2097	699	L/F	ttA/ttT	-	-	1	-	MGI	-	1	P1	tolerated(0.71)
14910420	5:14910419-14910419	A	3_prime_UTR_variant	MODIFIER	Gm9758	ENSMUSG00000033219	Transcript	ENSMUST00000035980	protein_coding	5/5	-	-	-	870	-	-	-	-	-	-	-1	-	MGI	-	1	P1	-
14910434	5:14910433-14910433	G	3_prime_UTR_variant	MODIFIER	Gm9758	ENSMUSG00000033219	Transcript	ENSMUST00000035980	protein_coding	5/5	-	-	-	856	-	-	-	-	-	-	-1	-	MGI	-	1	P1	-
14910561	5:14910560-14910560	G	missense_variant	MODERATE	Gm9758	ENSMUSG00000033219	Transcript	ENSMUST00000035980	protein_coding	5/5	-	-	-	729	659	220	K/T	aAa/aCa	-	-	-1	-	MGI	-	1	P1	-
14910585	5:14910584-14910584	T	missense_variant	MODERATE	Gm9758	ENSMUSG00000033219	Transcript	ENSMUST00000035980	protein_coding	5/5	-	-	-	705	635	212	G/D	gGt/gAt	-	-	-1	-	MGI	-	1	P1	deleterious(0.03)
14910619	5:14910618-14910618	T	intron_variant	MODIFIER	Gm9758	ENSMUSG00000033219	Transcript	ENSMUST00000035980	protein_coding	-	4/4	-	-	-	-	-	-	-	-	-	-1	-	MGI	-	1	P1	-
14910620	5:14910619-14910619	G	intron_variant	MODIFIER	Gm9758	ENSMUSG00000033219	Transcript	ENSMUST00000035980	protein_coding	-	4/4	-	-	-	-	-	-	-	-	-	-1	-	MGI	-	1	P1	-
14913508	5:14913507-14913507	A	splice_region_variant,intron_variant	LOW	Gm9758	ENSMUSG00000033219	Transcript	ENSMUST00000035980	protein_coding	-	2/4	-	-	-	-	-	-	-	-	-	-1	-	MGI	-	1	P1	-
14913539	5:14913538-14913538	G	missense_variant	MODERATE	Gm9758	ENSMUSG00000033219	Transcript	ENSMUST00000035980	protein_coding	2/5	-	-	-	345	275	92	G/A	gGg/gCg	-	-	-1	-	MGI	-	1	P1	tolerated(0.07)
14914670	5:14914669-14914669	T	intron_variant	MODIFIER	Gm9758	ENSMUSG00000033219	Transcript	ENSMUST00000035980	protein_coding	-	1/4	-	-	-	-	-	-	-	-	-	-1	-	MGI	-	1	P1	-
14914768	5:14914767-14914767	G	missense_variant	MODERATE	Gm9758	ENSMUSG00000033219	Transcript	ENSMUST00000035980	protein_coding	1/5	-	-	-	133	63	21	K/N	aaA/aaC	-	-	-1	-	MGI	-	1	P1	-
14914799	5:14914798-14914798	T	missense_variant	MODERATE	Gm9758	ENSMUSG00000033219	Transcript	ENSMUST00000035980	protein_coding	1/5	-	-	-	102	32	11	F/Y	tTt/tAt	-	-	-1	-	MGI	-	1	P1	deleterious(0.02)
14934167	5:14934166-14934166	T	missense_variant	MODERATE	Speer4e	ENSMUSG00000091255	Transcript	ENSMUST00000159973	protein_coding	5/5	-	-	-	658	635	212	G/D	gGt/gAt	-	-	-1	-	MGI	-	5	P1	deleterious(0.03)
14974476	5:14974475-14974475	A	3_prime_UTR_variant	MODIFIER	Gm10354	ENSMUSG00000072188	Transcript	ENSMUST00000096953	protein_coding	5/5	-	-	-	853	-	-	-	-	-	-	-1	-	MGI	-	5	P1	-
14975588	5:14975587-14975587	G	intron_variant	MODIFIER	Gm10354	ENSMUSG00000072188	Transcript	ENSMUST00000096953	protein_coding	-	3/4	-	-	-	-	-	-	-	-	-	-1	-	MGI	-	5	P1	-
14977540	5:14977539-14977539	C	intron_variant	MODIFIER	Gm10354	ENSMUSG00000072188	Transcript	ENSMUST00000096953	protein_coding	-	2/4	-	-	-	-	-	-	-	-	-	-1	-	MGI	-	5	P1	-
14977588	5:14977587-14977587	A	synonymous_variant	LOW	Gm10354	ENSMUSG00000072188	Transcript	ENSMUST00000096953	protein_coding	2/5	-	-	-	334	274	92	L	Ctg/Ttg	-	-	-1	-	MGI	-	5	P1	-
14978790	5:14978789-14978789	C	synonymous_variant	LOW	Gm10354	ENSMUSG00000072188	Transcript	ENSMUST00000096953	protein_coding	1/5	-	-	-	147	87	29	E	gaA/gaG	-	-	-1	-	MGI	-	5	P1	-
15029471	5:15029470-15029470	G	intron_variant	MODIFIER	Gm17019	ENSMUSG00000091897	Transcript	ENSMUST00000167908	protein_coding	-	4/4	-	-	-	-	-	-	-	-	-	-1	-	MGI	-	1	P1	-
15032910	5:15032909-15032909	C	synonymous_variant	LOW	Gm17019	ENSMUSG00000091897	Transcript	ENSMUST00000167908	protein_coding	1/5	-	-	-	90	30	10	L	ctT/ctG	-	-	-1	-	MGI	-	1	P1	-
15032961	5:15032960-15032960	G	5_prime_UTR_variant	MODIFIER	Gm17019	ENSMUSG00000091897	Transcript	ENSMUST00000167908	protein_coding	1/5	-	-	-	39	-	-	-	-	-	-	-1	-	MGI	-	1	P1	-
15714216	5:15714215-15714215	C	5_prime_UTR_variant	MODIFIER	Speer4c	ENSMUSG00000073208	Transcript	ENSMUST00000095005	protein_coding	1/5	-	-	-	22	-	-	-	-	-	-	-1	-	MGI	-	1	P2	-
15714655	5:15714654-15714654	C	upstream_gene_variant	MODIFIER	Speer4c	ENSMUSG00000073208	Transcript	ENSMUST00000095005	protein_coding	-	-	-	-	-	-	-	-	-	-	418	-1	-	MGI	-	1	P2	-
23502087	5:23502086-23502086	C	downstream_gene_variant	MODIFIER	Srpk2	ENSMUSG00000062604	Transcript	ENSMUST00000088392	protein_coding	-	-	-	-	-	-	-	-	-	-	1178	-1	-	MGI	-	1	P1	-
23502093	5:23502092-23502092	C	downstream_gene_variant	MODIFIER	Srpk2	ENSMUSG00000062604	Transcript	ENSMUST00000088392	protein_coding	-	-	-	-	-	-	-	-	-	-	1172	-1	-	MGI	-	1	P1	-
23502099	5:23502098-23502098	C	downstream_gene_variant	MODIFIER	Srpk2	ENSMUSG00000062604	Transcript	ENSMUST00000088392	protein_coding	-	-	-	-	-	-	-	-	-	-	1166	-1	-	MGI	-	1	P1	-
26035849	5:26035848-26035848	G	intron_variant	MODIFIER	Speer4a	ENSMUSG00000073119	Transcript	ENSMUST00000079447	protein_coding	-	4/4	-	-	-	-	-	-	-	-	-	-1	-	MGI	-	1	P1	-
26035916	5:26035915-26035915	C	missense_variant	MODERATE	Speer4a	ENSMUSG00000073119	Transcript	ENSMUST00000079447	protein_coding	4/5	-	-	-	653	578	193	F/C	tTt/tGt	-	-	-1	-	MGI	-	1	P1	-
26035943	5:26035942-26035942	G	missense_variant	MODERATE	Speer4a	ENSMUSG00000073119	Transcript	ENSMUST00000079447	protein_coding	4/5	-	-	-	626	551	184	G/A	gGa/gCa	-	-	-1	-	MGI	-	1	P1	tolerated(0.06)
26085595	5:26085594-26085594	T	missense_variant	MODERATE	Gm10471	ENSMUSG00000073116	Transcript	ENSMUST00000094946	protein_coding	4/5	-	-	-	691	578	193	P/H	cCt/cAt	-	-	-1	-	MGI	-	5	P1	-
26086370	5:26086369-26086369	T	intron_variant	MODIFIER	Gm10471	ENSMUSG00000073116	Transcript	ENSMUST00000094946	protein_coding	-	3/4	-	-	-	-	-	-	-	-	-	-1	-	MGI	-	5	P1	-
26089095	5:26089094-26089094	G	missense_variant	MODERATE	Gm10471	ENSMUSG00000073116	Transcript	ENSMUST00000094946	protein_coding	1/5	-	-	-	198	85	29	G/R	Gga/Cga	-	-	-1	-	MGI	-	5	P1	-
26089122	5:26089121-26089121	C	missense_variant	MODERATE	Gm10471	ENSMUSG00000073116	Transcript	ENSMUST00000094946	protein_coding	1/5	-	-	-	171	58	20	Y/D	Tat/Gat	-	-	-1	-	MGI	-	5	P1	deleterious(0.02)
26089127	5:26089126-26089126	C	missense_variant	MODERATE	Gm10471	ENSMUSG00000073116	Transcript	ENSMUST00000094946	protein_coding	1/5	-	-	-	166	53	18	K/R	aAg/aGg	-	-	-1	-	MGI	-	5	P1	tolerated(0.51)
26259083	5:26259082-26259082	T	intron_variant	MODIFIER	Gm7361	ENSMUSG00000059645	Transcript	ENSMUST00000074148	protein_coding	-	2/4	-	-	-	-	-	-	-	-	-	1	-	MGI	-	1	P1	-
27501274	5:27501273-27501273	A	missense_variant	MODERATE	Speer4b	ENSMUSG00000048703	Transcript	ENSMUST00000053257	protein_coding	1/5	-	-	-	166	95	32	P/L	cCt/cTt	-	-	-1	-	MGI	-	1	P2	tolerated(0.1)
30163760	5:30163759-30163759	T	intron_variant	MODIFIER	Hadhb	ENSMUSG00000059447	Transcript	ENSMUST00000114786	protein_coding	-	2/15	-	-	-	-	-	-	-	-	-	1	-	MGI	-	1	P1	-
30163763	5:30163762-30163762	T	intron_variant	MODIFIER	Hadhb	ENSMUSG00000059447	Transcript	ENSMUST00000114786	protein_coding	-	2/15	-	-	-	-	-	-	-	-	-	1	-	MGI	-	1	P1	-
31060996	5:31060995-31060995	G	intron_variant	MODIFIER	Cad	ENSMUSG00000013629	Transcript	ENSMUST00000013773	protein_coding	-	10/43	-	-	-	-	-	-	-	-	-	1	-	MGI	-	1	P1	-
31061003	5:31061002-31061002	G	intron_variant	MODIFIER	Cad	ENSMUSG00000013629	Transcript	ENSMUST00000013773	protein_coding	-	10/43	-	-	-	-	-	-	-	-	-	1	-	MGI	-	1	P1	-
31200479	5:31200478-31200478	A	missense_variant	MODERATE	Zfp513	ENSMUSG00000043059	Transcript	ENSMUST00000114590	protein_coding	3/4	-	-	-	818	556	186	P/S	Ccc/Tcc	-	-	-1	-	MGI	-	1	P1	deleterious(0.01)
[truncated: 1,397 more rows]

## Sheet: Tg
#Uploaded_variation	Location	Allele	Consequence	IMPACT	SYMBOL	Gene	Feature_type	Feature	BIOTYPE	EXON	INTRON	HGVSc	HGVSp	cDNA_position	CDS_position	Protein_position	Amino_acids	Codons	Existing_variation	DISTANCE	STRAND	FLAGS	SYMBOL_SOURCE	HGNC_ID	TSL	APPRIS	SIFT
[truncated: 4,828 more rows]
